# Supplementary material for: Are there non-verbal signals of guilt?
Source: PLoS One. 2020 Apr 24;15(4):e0231756. doi: 10.1371/journal.pone.0231756 (PMC7182233; doi:10.1371/journal.pone.0231756)
Supplement: S1 Data — (XLSX) [file pone.0231756.s005.xlsx]

## Sheet: Sheet1
Video	Subject	Condition	GpRandom	CultureGp	Guilt2_S1	Shame2_S1	Pride2_S1	JudgedGuilt	GuiltBlock1	GuiltBlock2	JudgedSurprise
1	8	experiment	1	1	3	1	1	39.8	34.5455	15.4	30.5909
2	30	experiment	1	1	1	1	3	15.2857	39	6	40.2273
3	43	experiment	1	1	4	3	1	32	51.1	24.75	34.8
4	47	experiment	1	1	4	1	1	30.7692	47.4545	47.6667	45.7619
5	50	experiment	1	1	1	1	3	21.8333	46.6667	13.25	37.2381
6	72	experiment	1	1	3	1	1	47.9286	70.2857	43	18.5909
7	7	experiment	2	1	2	3	1	49.5714	55.1	9.33333	35.6316
8	9	experiment	2	1	3	2	1	38.963	48	31.8	59.3947
9	15	experiment	2	1	1	1	1	42.7917	50.1	33.5	38.2564
10	21	experiment	2	1	1	1	3	31.7826	39.1875	55.5	27.8684
11	22	experiment	2	1	2	2	1	27.68	48.4211	5.4	54.0811
12	26	experiment	2	1	4	2	1	44.48	47.913	42.375	45.0789
13	33	experiment	2	1	2	2	1	22.1739	35.6471	15.2	26.6486
14	35	experiment	2	1	3	2	3	29.4074	47.6818	24.9286	50.5135
15	40	experiment	2	1	5	1	1	39.15	58.3889	20.3333	50.1842
16	41	experiment	2	1	5	4	1	41.96	55.9048	34.3333	45.8947
17	44	experiment	2	1	2	2	2	46.04	54.0909	24.7	38.4103
18	48	experiment	2	1	3	2	2	38.2083	46.2353	25	68.5128
19	54	experiment	2	1	3	4	2	24.8929	38.4286	27.5556	38.6053
20	55	experiment	2	1	2	1	2	24.5	36.2381	31.5	32.5385
21	57	experiment	2	1	2	2	1	34.75	47.5263	25.3333	37.7895
22	60	experiment	2	1	1	3	1	38.2222	45.9474	35.0769	25.4324
23	62	experiment	2	1	1	1	3	36.1923	52	35.8824	20.3846
24	64	experiment	2	1	1	1	1	42.75	50.6957	38.6	10.8421
25	66	experiment	2	1	2	1	3	28.1739	37.2105	18.1111	19.6923
26	68	experiment	2	1	3	2	2	27.3913	40.5	23.125	28.7632
27	103	experiment	2	2	3	3	3	38.4583	48.9444	31.5833	14.6944
28	105	experiment	2	2	4	3	3	32.3846	39.6842	22.3333	16.5128
29	106	experiment	2	2	5	3	1	49.5263	49.7368	45.75	74.7778
30	110	experiment	2	2	2	1	1	41.3043	55.125	26	30.2162
31	125	experiment	2	2	2	3	2	50.1538	48.6	26.8889	46.8974
32	146	experiment	2	2	2	1	2	30.48	42.75	22.6	31.6216
33	148	experiment	2	2	4	3	4	45.7895	43.85	36	60.2162
34	156	experiment	2	2	4	4	1	54.4231	49.625	38	72.2368
35	17	experiment	3	1	3	1	3	25.6923	38.0667	23.3333	20.4615
36	36	experiment	3	1	4	4	1	34.7333	37.7	19.3	58.625
37	70	experiment	3	1	4	2	3	30.5263	39.3333	36.3333	48.56
38	101	experiment	3	2	3	3	3	42.4118	51.1667	40	54.75
39	112	experiment	3	2	3	2	1	24.7647	49.6667	25.5	67.7692
40	115	experiment	3	2	4	4	2	39.4	46.75	39.3333	49.2857
41	116	experiment	3	2	3	2	1	35.3333	49.4286	27.1111	40.3333
42	128	experiment	3	2	2	2	3	41.7143	48.0769	25.6667	52.963
43	150	experiment	3	2	2	2	3	20.3571	43	30.5	23.8462
44	154	experiment	3	2	5	4	1	38.4091	61.25	42.5	55.6296
45	152	experiment	3	2	3	2	2	32.5625	56.0769	20.1429	40.8571
46	158	experiment	3	2	3	1	1	42.75	36.25	32.4286	45.2593
47	160	experiment	3	2	5	3	1	49.6	63.3333	47	58.8148
48	119	experiment	3	2	1	1	3	32.7619	53.1667	19.2857	59.6296
49	122	experiment	3	2	1	1	1	26.25	39.5714	16.875	35.3333
50	140	experiment	3	2	2	2	1	28.7692	41.1429	32.4286	41.7778
51	144	experiment	3	2	1	1	2	28.1176	48.75	15.5	40.8889
52	117	experiment	4	2	3	3	2	14.4286	45.7	29.3333	16.7826
53	120	experiment	4	2	1	4	2	50.875	43.25	31.25	42.4545
54	134	experiment	4	2	4	4	3	52.2727	53.8889	19.6667	65.9048
55	136	experiment	4	2	4	4	3	29.1538	49.25	26.2	61
56	130	experiment	4	2	3	3	3	37.0667	49.5	29.875	63.7727
57	138	experiment	4	2	3	3	2	34.7273	56.75	13.4	66.5714
58	16	control	5	1	1	1	2	20.3611	40.6111	42.75	24.5
59	24	control	5	1	1	1	4	35.5385	45.1176	51.0833	15.2632
60	45	control	5	1	1	1	4	17.4118	28.8571	28.4286	35.2647
61	53	control	5	1	1	1	3	11.9167	26.875	11.5	12.2857
62	61	control	5	1	1	1	3	22.1316	36.1818	37	9.94737
63	71	control	5	1	1	1	5	22.6757	38.5556	18	31.8378
64	109	control	6	2	1	1	2	26.4865	38.3333	17.5	19.0278
65	118	control	6	2	1	1	1	14.6053	42.2857	24.6667	51.5263
66	124	control	6	2	1	1	4	11.8333	34.75	31.6	6.83333
67	135	control	6	2	2	3	4	13.9474	20.375	40.75	21.1579
68	141	control	6	2	1	1	3	23.5405	36.1429	4.5	20.8919
69	157	control	6	2	1	1	4	9.51429	34.9375	4	9.17647
