# Supplementary material for: Are there non-verbal signals of guilt?
Source: PLoS One. 2020 Apr 24;15(4):e0231756. doi: 10.1371/journal.pone.0231756 (PMC7182233; doi:10.1371/journal.pone.0231756)
Supplement: S5 Data — (XLSX) [file pone.0231756.s009.xlsx]

## Sheet: Sheet1
Subject	Time_Original	Time_Adjusted	CultureVideo	GuiltS1	JudgedGuilt	AU1	AU2	AU4	AU5	AU7	AU10_11	AU12	AU14	AU17	AU18	AU20	AU23/24	AU51	AU61	AU52	AU62	AU54	AU64	AU55	AU56	AU57	AU59	FaceTouch	NeckTouch	pin-point SURPRISE	Time_Adjusted	pin-point GUILT	Lower (.5seconds)	Lower (.5seconds overlap)	Upper(.5seconds)	Upper(.5seconds overlap)
7	33551	33560	1	2	49.5714	0	1	0	0	0	0	0	0	0	0	0	0	0	0	0	0	0	0	0	0	0	0	1	0	0	33560		12
7	33511	33520	1	2	49.5714	0	1	0	0	0	0	0	0	0	0	0	0	0	0	0	0	0	0	0	0	0	0	1	0	0	33520		11
7	33471	33480	1	2	49.5714	0	1	0	0	0	0	0	0	0	0	0	0	0	0	0	0	0	0	0	0	0	0	1	0	0	33480		10
7	33431	33440	1	2	49.5714	0	1	0	0	0	0	0	0	0	0	0	0	0	0	0	1	0	0	0	0	0	0	1	0	0	33440		9
7	33391	33400	1	2	49.5714	0	1	0	0	0	0	0	0	0	0	0	0	0	0	0	1	0	0	0	0	0	0	1	0	0	33400		8
7	33351	33360	1	2	49.5714	0	1	0	0	0	0	0	0	0	0	0	0	0	0	0	1	0	0	0	0	0	0	1	0	0	33360		7
7	33311	33320	1	2	49.5714	0	1	0	0	0	0	0	0	0	0	0	0	0	0	0	1	0	0	0	0	0	0	1	0	0	33320		6
7	33271	33280	1	2	49.5714	0	1	0	0	0	0	0	0	0	0	0	0	0	0	0	1	0	0	0	0	0	0	1	0	0	33280		5
7	33231	33240	1	2	49.5714	1	1	1	0	0	0	0	0	0	0	0	0	0	0	0	1	0	0	0	0	0	0	1	0	0	33240		4
7	33191	33200	1	2	49.5714	1	1	1	0	0	0	0	0	0	0	0	0	0	0	0	1	0	0	0	0	0	0	1	0	0	33200		3
7	33151	33160	1	2	49.5714	1	1	1	0	0	0	0	0	0	0	0	0	0	0	0	1	0	0	0	0	0	0	1	0	0	33160		2
7	33111	33120	1	2	49.5714	1	1	1	0	0	0	0	0	0	0	0	0	0	0	0	1	0	0	0	0	0	0	1	0	0	33120		1
7	33071	33080	1	2	49.5714	1	1	1	0	0	0	0	0	0	0	0	0	0	0	0	1	0	0	0	0	0	0	1	0	0	33080	0	0		0
7	33031	33040	1	2	49.5714	1	1	1	0	0	0	0	0	0	0	0	0	0	0	0	1	0	0	0	0	0	0	1	0	0	33040				-1
7	32991	33000	1	2	49.5714	1	1	1	0	0	0	0	0	0	0	0	0	0	0	0	1	0	0	0	0	0	0	1	0	0	33000				-2
7	32951	32960	1	2	49.5714	1	1	1	0	0	0	0	0	0	0	0	0	0	0	0	1	0	0	0	0	0	0	1	0	0	32960				-3
7	32911	32920	1	2	49.5714	1	1	1	0	0	0	0	0	0	0	0	0	0	0	0	1	0	0	0	0	0	0	1	0	0	32920				-4
7	32871	32880	1	2	49.5714	1	1	1	0	0	0	0	1	0	2	0	0	0	0	0	0	0	0	0	0	0	0	1	0	0	32880				-5
7	32831	32840	1	2	49.5714	1	1	1	0	0	0	0	1	0	2	0	0	0	0	0	0	0	0	0	0	0	0	1	0	0	32840				-6
7	32791	32800	1	2	49.5714	1	1	1	0	0	0	0	1	0	2	0	0	0	0	0	0	0	0	0	0	0	0	1	0	0	32800				-7
7	32751	32760	1	2	49.5714	1	1	1	0	0	0	0	1	0	2	0	0	0	0	0	0	0	0	0	0	0	0	1	0	0	32760				-8
7	32711	32720	1	2	49.5714	1	1	1	0	0	0	0	1	0	2	0	0	0	0	0	0	0	0	0	0	0	0	1	0	0	32720				-9
7	32671	32680	1	2	49.5714	1	1	1	0	0	0	0	1	0	2	0	0	0	0	0	0	0	0	0	0	0	0	1	0	0	32680				-10
7	32631	32640	1	2	49.5714	1	1	1	0	0	0	0	1	0	2	0	0	0	0	0	0	0	0	0	0	0	0	1	0	0	32640				-11
7	32591	32600	1	2	49.5714	1	1	1	0	0	0	0	1	0	2	0	0	0	0	0	0	0	0	0	0	0	0	1	0	0	32600				-12
7	32311	32320	1	2	49.5714	1	1	1	0	0	0	0	0	0	0	0	0	0	0	0	0	0	0	0	0	0	0	1	0	0	32320		12
7	32271	32280	1	2	49.5714	1	1	1	0	0	0	0	0	0	0	0	0	0	0	0	0	0	0	0	0	0	0	1	0	0	32280		11
7	32231	32240	1	2	49.5714	1	1	1	0	0	0	0	0	0	0	0	0	0	0	0	0	0	0	0	0	0	0	1	0	0	32240		10
7	32191	32200	1	2	49.5714	1	1	1	0	0	0	0	0	0	0	0	0	0	0	0	0	0	0	0	0	0	0	1	0	0	32200		9
7	32151	32160	1	2	49.5714	1	1	1	0	0	0	0	0	0	0	0	0	0	0	0	0	0	0	0	0	0	0	1	0	0	32160		8
7	32111	32120	1	2	49.5714	1	1	1	0	0	0	0	0	0	0	0	0	0	0	0	0	0	0	0	0	0	0	1	0	0	32120		7
7	32071	32080	1	2	49.5714	1	1	1	0	0	0	0	0	0	0	0	0	0	0	0	0	0	0	0	0	0	0	1	0	0	32080		6
7	32031	32040	1	2	49.5714	1	1	1	0	0	0	0	0	0	0	0	0	0	0	0	0	0	0	0	0	0	0	1	0	0	32040		5
7	31991	32000	1	2	49.5714	1	1	1	0	0	0	0	0	0	0	0	0	0	0	0	0	0	0	0	0	0	0	1	0	0	32000		4
7	31951	31960	1	2	49.5714	1	1	1	0	0	0	0	0	0	0	0	0	0	0	0	0	0	0	0	0	0	0	1	0	0	31960		3
7	31911	31920	1	2	49.5714	1	1	1	0	0	0	0	0	0	0	0	0	0	0	0	0	0	0	0	0	0	0	1	0	0	31920		2
7	31871	31880	1	2	49.5714	1	1	1	0	0	0	0	0	0	0	0	0	0	0	0	0	0	0	0	0	0	0	1	0	0	31880		1
7	31831	31840	1	2	49.5714	1	1	1	0	0	0	0	0	0	0	0	0	0	0	0	0	0	0	0	0	0	0	1	0	0	31840	0	0		0
7	31791	31800	1	2	49.5714	1	1	1	0	0	0	0	0	0	0	0	0	0	0	0	0	0	1	0	0	0	0	1	0	0	31800				-1
7	31751	31760	1	2	49.5714	1	1	1	0	0	0	0	0	0	0	0	0	0	0	0	0	0	1	0	0	0	0	1	0	0	31760				-2
7	31711	31720	1	2	49.5714	1	1	1	0	0	0	0	0	0	0	0	0	0	0	0	0	0	1	0	0	0	0	1	0	0	31720				-3
7	31671	31680	1	2	49.5714	1	1	1	0	0	0	0	0	0	0	0	0	0	0	0	0	0	1	0	0	0	0	1	0	0	31680				-4
7	31631	31640	1	2	49.5714	1	1	1	0	0	0	0	0	0	0	0	0	0	0	0	0	0	1	0	0	0	0	1	0	0	31640		12		-5
7	31591	31600	1	2	49.5714	1	1	1	0	0	0	0	0	0	0	0	0	0	0	0	0	0	1	0	0	0	0	1	0	0	31600		11		-6
7	31551	31560	1	2	49.5714	1	1	1	0	0	0	0	0	0	0	0	0	0	0	0	0	0	1	0	0	0	0	1	0	0	31560		10		-7
7	31511	31520	1	2	49.5714	1	1	1	0	0	0	0	0	0	0	0	0	0	0	0	0	0	1	0	0	0	0	1	0	0	31520		9		-8
7	31471	31480	1	2	49.5714	1	1	1	0	0	0	0	0	0	0	0	0	0	0	0	0	0	1	0	0	0	0	1	0	0	31480		8		-9
7	31431	31440	1	2	49.5714	1	1	1	0	0	0	0	0	0	0	0	0	0	0	0	0	0	1	0	0	0	0	1	0	0	31440		7		-10
7	31391	31400	1	2	49.5714	1	1	1	0	0	0	0	0	0	0	0	0	0	0	0	0	0	1	0	0	0	0	1	0	0	31400		6		-11
7	31351	31360	1	2	49.5714	1	1	1	0	0	0	0	0	0	0	0	0	0	0	0	0	0	1	0	0	0	0	1	0	0	31360		5		-12
7	31311	31320	1	2	49.5714	1	1	1	0	0	0	0	0	0	0	0	0	0	0	0	0	0	1	0	0	0	0	1	0	0	31320		4
7	31271	31280	1	2	49.5714	1	1	1	0	0	0	0	0	0	0	0	0	0	0	0	0	0	1	0	0	0	0	1	0	0	31280		3
7	31231	31240	1	2	49.5714	1	1	1	0	0	0	0	0	0	0	0	0	0	0	0	0	0	1	0	0	0	0	1	0	0	31240		2
7	31191	31200	1	2	49.5714	1	1	1	0	0	0	0	0	0	0	0	0	0	0	0	0	0	1	0	0	0	0	1	0	0	31200		1
7	31151	31160	1	2	49.5714	1	1	1	0	0	0	0	0	0	0	0	0	0	0	0	0	0	1	0	0	0	0	1	0	0	31160	0	0		0
7	31111	31120	1	2	49.5714	1	1	1	0	0	0	0	0	0	0	0	0	0	0	0	0	0	1	0	0	0	0	1	0	0	31120				-1
7	31071	31080	1	2	49.5714	1	1	1	0	0	0	0	0	0	0	0	0	0	0	0	0	0	1	0	0	0	0	1	0	0	31080				-2
7	31031	31040	1	2	49.5714	1	1	1	0	0	0	0	0	0	0	0	0	0	0	0	0	0	1	0	0	0	0	1	0	0	31040				-3
7	30991	31000	1	2	49.5714	1	1	1	0	0	0	0	0	0	0	0	0	0	0	0	0	0	1	0	0	0	0	1	0	0	31000				-4
7	30951	30960	1	2	49.5714	1	1	1	0	0	0	0	0	0	0	0	0	0	0	0	0	0	1	0	0	0	0	1	0	0	30960				-5
7	30911	30920	1	2	49.5714	1	1	1	0	0	0	0	0	0	0	0	0	0	0	0	0	0	1	0	0	0	0	1	0	0	30920				-6
7	30871	30880	1	2	49.5714	1	1	1	0	0	0	0	0	0	0	0	0	0	0	0	0	0	1	0	0	0	0	1	0	0	30880				-7
7	30831	30840	1	2	49.5714	1	1	1	0	0	0	0	0	0	0	0	0	0	0	0	0	0	1	0	0	0	0	1	0	0	30840				-8
7	30791	30800	1	2	49.5714	1	1	1	0	0	0	0	0	0	0	0	0	0	0	0	0	0	1	0	0	0	0	1	0	0	30800				-9
7	30751	30760	1	2	49.5714	1	1	1	0	0	0	0	0	0	0	0	0	0	0	0	0	0	1	0	0	0	0	1	0	0	30760				-10
7	30711	30720	1	2	49.5714	1	1	1	0	0	0	0	0	0	0	0	0	0	0	0	0	0	1	0	0	0	0	1	0	0	30720				-11
7	30671	30680	1	2	49.5714	1	1	1	0	0	0	0	0	0	0	0	0	0	0	0	0	0	1	0	0	0	0	1	0	0	30680				-12
7	29751	29760	1	2	49.5714	1	1	1	0	0	0	0	0	0	0	0	0	0	0	0	0	0	1	0	0	0	0	1	0	0	29760			12
7	29711	29720	1	2	49.5714	1	1	1	0	0	0	0	1	1	0	0	2	0	0	0	0	0	1	0	0	0	0	1	0	0	29720			11
7	29671	29680	1	2	49.5714	1	1	1	0	0	0	0	1	1	0	0	2	0	0	0	0	0	1	0	0	0	0	1	0	0	29680			10
7	29631	29640	1	2	49.5714	1	1	1	0	0	0	0	1	1	0	0	2	0	0	0	0	0	1	0	0	0	0	1	0	0	29640			9
7	29591	29600	1	2	49.5714	1	1	1	0	0	0	0	1	1	0	0	2	0	0	0	0	0	1	0	0	0	0	1	0	0	29600			8
7	29551	29560	1	2	49.5714	1	1	1	0	0	0	0	1	1	0	0	2	0	0	0	0	0	1	0	0	0	0	1	0	0	29560			7
7	29511	29520	1	2	49.5714	1	1	1	0	0	0	0	1	1	0	0	2	0	0	0	0	0	1	0	0	0	0	1	0	0	29520			6
7	29471	29480	1	2	49.5714	1	1	1	0	0	0	0	1	1	0	0	2	0	0	0	0	0	1	0	0	0	0	1	0	0	29480			5
7	29431	29440	1	2	49.5714	1	1	1	0	0	0	0	1	1	0	0	2	0	0	0	0	0	1	0	0	0	0	1	0	0	29440			4
7	29391	29400	1	2	49.5714	1	1	1	0	0	0	0	1	1	0	0	2	0	0	0	0	0	1	0	0	0	0	1	0	0	29400			3
7	29351	29360	1	2	49.5714	1	1	1	0	0	0	0	1	1	0	0	2	0	0	0	0	0	1	0	0	0	0	1	0	0	29360		12	2
7	29311	29320	1	2	49.5714	1	1	1	0	0	0	0	1	1	0	0	2	0	0	0	0	0	1	0	0	0	0	1	0	0	29320		11	1
7	29271	29280	1	2	49.5714	1	1	1	0	0	0	0	1	1	0	0	2	0	0	0	0	0	1	0	0	0	0	1	0	0	29280	0	10	0	0
7	29231	29240	1	2	49.5714	1	1	1	0	0	0	0	1	1	0	0	2	0	0	0	0	0	1	0	0	0	0	1	0	0	29240		9		-1
7	29191	29200	1	2	49.5714	1	1	1	0	0	0	0	1	1	0	0	2	0	0	0	0	0	1	0	0	0	0	1	0	0	29200		8		-2
7	29151	29160	1	2	49.5714	1	1	1	0	0	0	0	1	1	0	0	2	0	0	0	0	0	1	0	0	0	0	1	0	0	29160		7		-3
7	29111	29120	1	2	49.5714	1	1	1	0	0	0	0	1	1	0	0	2	0	0	0	0	0	1	0	0	0	0	1	0	0	29120		6		-4
7	29071	29080	1	2	49.5714	1	1	1	0	0	0	0	1	1	0	0	2	0	0	0	0	0	1	0	0	0	0	1	0	0	29080		5		-5
7	29031	29040	1	2	49.5714	1	1	1	0	0	0	0	0	0	0	0	0	0	0	0	0	0	1	0	0	0	0	1	0	0	29040		4		-6
7	28991	29000	1	2	49.5714	1	1	1	0	0	0	0	0	0	0	0	0	0	0	0	0	0	1	0	0	0	0	1	0	0	29000		3		-7
7	28951	28960	1	2	49.5714	1	1	1	0	0	0	0	0	0	0	0	0	0	0	0	0	0	1	0	0	0	0	1	0	0	28960		2		-8
7	28911	28920	1	2	49.5714	1	1	1	0	0	0	0	0	0	0	0	0	0	0	0	0	0	1	0	0	0	0	1	0	0	28920		1		-9
7	28871	28880	1	2	49.5714	1	1	1	0	0	0	0	0	0	0	0	0	0	0	0	0	0	1	0	0	0	0	1	0	0	28880	0	0		-10	0
7	28831	28840	1	2	49.5714	1	1	1	0	0	0	0	0	0	0	0	0	0	0	0	0	0	1	0	0	0	0	1	0	0	28840				-11	-1
7	28791	28800	1	2	49.5714	1	1	1	0	0	0	0	0	0	0	0	0	0	0	0	0	0	1	0	0	0	0	1	0	0	28800				-12	-2
7	28751	28760	1	2	49.5714	1	1	1	0	0	0	0	0	0	0	0	0	0	0	0	0	0	1	0	0	0	0	1	0	0	28760					-3
7	28711	28720	1	2	49.5714	1	1	1	0	0	0	0	0	0	0	0	0	0	0	0	0	0	1	0	0	0	0	1	0	0	28720					-4
7	28671	28680	1	2	49.5714	1	1	1	0	0	0	0	0	0	0	0	0	0	0	0	0	0	0	0	0	0	0	1	0	0	28680					-5
7	28631	28640	1	2	49.5714	1	1	1	0	0	0	0	0	0	0	0	0	0	0	0	0	0	0	0	0	0	0	1	0	0	28640					-6
7	28591	28600	1	2	49.5714	1	1	1	0	0	0	0	0	0	0	0	0	0	0	0	0	0	0	0	0	0	0	1	0	0	28600					-7
7	28551	28560	1	2	49.5714	1	1	1	0	0	0	0	0	0	0	0	0	0	0	0	0	0	0	0	0	0	0	1	0	0	28560					-8
7	28511	28520	1	2	49.5714	1	1	1	0	0	0	0	0	0	0	0	0	0	0	0	0	0	0	0	0	0	0	1	0	0	28520					-9
7	28471	28480	1	2	49.5714	1	1	1	0	0	0	0	0	0	0	0	0	0	0	0	0	0	0	0	0	0	0	1	0	0	28480					-10
7	28431	28440	1	2	49.5714	1	1	1	0	0	0	0	0	0	0	0	0	0	0	0	0	0	0	0	0	0	0	1	0	0	28440					-11
7	28391	28400	1	2	49.5714	1	1	1	0	0	0	0	0	0	0	0	0	0	0	0	0	0	0	0	0	0	0	1	0	0	28400					-12
7	28111	28120	1	2	49.5714	1	1	1	0	0	0	0	0	1	0	0	0	0	0	0	0	0	1	0	0	0	0	1	0	0	28120		12
7	28071	28080	1	2	49.5714	1	1	1	0	0	0	0	0	1	0	0	0	0	0	0	0	0	1	0	0	0	0	1	0	0	28080		11
7	28031	28040	1	2	49.5714	1	1	1	0	0	0	0	0	1	0	0	0	0	0	0	0	0	1	0	0	0	0	1	0	0	28040		10
7	27991	28000	1	2	49.5714	1	1	1	0	0	0	0	0	1	0	0	0	0	0	0	0	0	1	0	0	0	0	1	0	0	28000		9
7	27951	27960	1	2	49.5714	1	1	1	0	0	0	0	0	1	0	0	0	0	0	0	0	0	1	0	0	0	0	1	0	0	27960		8
7	27911	27920	1	2	49.5714	1	1	1	0	0	0	0	0	1	0	0	0	0	0	0	0	0	1	0	0	0	0	1	0	0	27920		7
7	27871	27880	1	2	49.5714	1	1	1	0	0	0	0	0	1	0	0	0	0	0	0	0	0	1	0	0	0	0	1	0	0	27880		6
7	27831	27840	1	2	49.5714	1	1	1	0	0	0	0	0	1	0	0	0	0	0	0	0	0	1	0	0	0	0	1	0	0	27840		5
7	27791	27800	1	2	49.5714	1	1	1	0	0	0	0	0	1	0	0	0	0	0	0	0	0	1	0	0	0	0	1	0	0	27800		4
7	27751	27760	1	2	49.5714	1	1	1	0	0	0	0	0	1	0	0	0	0	0	0	0	0	1	0	0	0	0	1	0	0	27760		3
7	27711	27720	1	2	49.5714	1	1	1	0	0	0	0	0	1	0	0	0	0	0	0	0	0	1	0	0	0	0	1	0	0	27720		2
7	27671	27680	1	2	49.5714	1	1	1	0	0	0	0	0	1	0	0	0	0	0	0	0	0	1	0	0	0	0	1	0	0	27680		1
7	27631	27640	1	2	49.5714	1	1	1	0	0	0	0	0	1	0	0	0	0	0	0	0	0	1	0	0	0	0	1	0	0	27640	0	0		0
7	27591	27600	1	2	49.5714	1	1	1	0	0	0	0	0	1	0	0	0	0	0	0	0	0	1	0	0	0	0	1	0	0	27600				-1
7	27551	27560	1	2	49.5714	1	1	1	0	0	0	0	0	1	0	0	0	0	0	0	0	0	1	0	0	0	0	1	0	0	27560				-2
7	27511	27520	1	2	49.5714	1	1	1	0	0	0	0	0	1	0	0	0	0	0	0	0	0	1	0	0	0	0	1	0	0	27520				-3
7	27471	27480	1	2	49.5714	1	1	1	0	0	0	0	0	1	0	0	0	0	0	0	0	0	1	0	0	0	0	1	0	0	27480				-4
7	27431	27440	1	2	49.5714	1	1	1	0	0	0	0	0	1	0	0	0	0	0	0	0	0	1	0	0	0	0	1	0	0	27440				-5
7	27391	27400	1	2	49.5714	1	1	1	0	0	0	0	0	1	0	0	0	0	0	0	0	0	1	0	0	0	0	1	0	0	27400				-6
7	27351	27360	1	2	49.5714	1	1	1	0	0	0	0	0	1	0	0	0	0	0	0	1	0	1	0	0	0	0	1	0	0	27360				-7
7	27311	27320	1	2	49.5714	1	1	1	0	0	0	0	0	1	0	0	0	0	0	0	1	0	1	0	0	0	0	1	0	0	27320				-8
7	27271	27280	1	2	49.5714	1	1	1	0	0	0	0	0	1	0	0	0	0	0	0	1	0	1	0	0	0	0	1	0	0	27280				-9
7	27231	27240	1	2	49.5714	1	1	1	0	0	0	0	0	1	0	0	0	0	0	0	1	0	1	0	0	0	0	1	0	0	27240				-10
7	27191	27200	1	2	49.5714	1	1	1	0	0	0	0	0	1	0	0	0	0	0	0	1	0	1	0	0	0	0	1	0	0	27200				-11
7	27151	27160	1	2	49.5714	1	1	1	0	0	0	0	0	1	0	0	0	0	0	0	1	0	1	0	0	0	0	1	0	0	27160				-12
7	26471	26480	1	2	49.5714	1	1	1	0	0	0	0	0	1	0	0	0	0	0	0	1	0	1	0	0	0	0	1	0	0	26480		12
7	26431	26440	1	2	49.5714	1	1	1	0	0	0	0	0	1	0	0	0	0	0	0	1	0	1	0	0	0	0	1	0	0	26440		11
7	26391	26400	1	2	49.5714	1	1	1	0	0	0	0	0	1	0	0	0	0	0	0	1	0	1	0	0	0	0	1	0	0	26400		10
7	26351	26360	1	2	49.5714	1	1	1	0	0	0	0	0	1	0	0	0	0	0	0	1	0	1	0	0	0	0	1	0	0	26360		9
7	26311	26320	1	2	49.5714	1	1	1	0	0	0	0	0	1	0	0	0	0	0	0	1	0	1	0	0	0	0	1	0	0	26320		8
7	26271	26280	1	2	49.5714	1	1	1	0	0	0	0	0	1	0	0	0	0	0	0	1	0	1	0	0	0	0	1	0	0	26280		7
7	26231	26240	1	2	49.5714	1	1	1	0	0	0	0	0	1	0	0	0	0	0	0	1	0	1	0	0	0	0	1	0	0	26240		6
7	26191	26200	1	2	49.5714	1	1	1	0	0	0	0	0	1	0	0	0	0	0	0	1	0	1	0	0	0	0	1	0	0	26200		5
7	26151	26160	1	2	49.5714	1	1	1	0	0	0	0	0	1	0	0	0	0	0	0	1	0	1	0	0	0	0	1	0	0	26160		4
7	26111	26120	1	2	49.5714	1	1	1	0	0	0	0	0	1	0	0	0	0	0	0	1	0	1	0	0	0	0	1	0	0	26120		3
7	26071	26080	1	2	49.5714	1	1	1	0	0	0	0	0	1	0	0	0	0	0	0	1	0	1	0	0	0	0	1	0	0	26080		2
7	26031	26040	1	2	49.5714	1	1	1	0	0	0	0	0	1	0	0	0	0	0	0	1	0	1	0	0	0	0	1	0	0	26040		1
7	25991	26000	1	2	49.5714	1	1	1	0	0	0	0	0	1	0	0	0	0	0	0	1	0	1	0	0	0	0	1	0	0	26000	0	0		0
7	25951	25960	1	2	49.5714	1	1	1	0	0	0	0	0	1	0	0	0	0	0	0	1	0	1	0	0	0	0	1	0	0	25960				-1
7	25911	25920	1	2	49.5714	1	1	1	0	0	0	0	0	1	0	0	0	0	0	0	1	0	1	0	0	0	0	1	0	0	25920				-2
7	25871	25880	1	2	49.5714	1	1	1	0	0	0	0	0	1	0	0	0	0	0	0	1	0	1	0	0	0	0	1	0	0	25880				-3
7	25831	25840	1	2	49.5714	1	1	1	0	0	0	0	0	1	0	0	0	0	0	0	1	0	1	0	0	0	0	1	0	0	25840				-4
7	25791	25800	1	2	49.5714	1	1	1	0	0	0	0	0	1	0	0	0	0	0	0	1	0	1	0	0	0	0	1	0	0	25800				-5
7	25751	25760	1	2	49.5714	1	1	1	0	0	0	0	0	1	0	0	0	0	0	0	1	0	1	0	0	0	0	1	0	0	25760				-6
7	25711	25720	1	2	49.5714	1	1	1	0	0	0	0	0	1	0	0	0	0	0	0	1	0	1	0	0	0	0	1	0	0	25720				-7
7	25671	25680	1	2	49.5714	1	1	1	0	0	0	0	0	1	0	0	0	0	0	0	1	0	1	0	0	0	0	1	0	0	25680				-8
7	25631	25640	1	2	49.5714	1	1	1	0	0	0	0	0	1	0	0	0	0	0	0	1	0	1	0	0	0	0	1	0	0	25640				-9
7	25591	25600	1	2	49.5714	1	1	1	0	0	0	0	0	1	0	0	0	0	0	0	1	0	1	0	0	0	0	1	0	0	25600				-10
7	25551	25560	1	2	49.5714	1	1	1	0	0	0	0	0	1	0	0	0	0	0	0	1	0	1	0	0	0	0	1	0	0	25560				-11
7	25511	25520	1	2	49.5714	1	1	1	0	0	0	0	0	1	0	0	0	0	0	0	1	0	1	0	0	0	0	1	0	0	25520				-12
7	23231	23240	1	2	49.5714	1	1	1	0	0	0	0	0	1	0	0	0	0	0	0	1	0	1	0	0	0	0	1	0	0	23240		12
7	23191	23200	1	2	49.5714	1	1	1	0	0	0	0	0	1	0	0	0	0	0	0	1	0	1	0	0	0	0	1	0	0	23200		11
7	23151	23160	1	2	49.5714	1	1	1	0	0	0	0	0	1	0	0	0	0	0	0	1	0	1	0	0	0	0	1	0	0	23160		10
7	23111	23120	1	2	49.5714	1	1	1	0	0	0	0	0	1	0	0	0	0	0	0	1	0	1	0	0	0	0	1	0	0	23120		9
7	23071	23080	1	2	49.5714	1	1	1	0	0	0	0	0	1	0	0	0	0	0	0	1	0	1	0	0	0	0	1	0	0	23080		8
7	23031	23040	1	2	49.5714	1	1	1	0	0	0	0	0	1	0	0	0	0	0	0	1	0	1	0	0	0	0	1	0	0	23040		7
7	22991	23000	1	2	49.5714	1	1	1	0	0	0	0	0	1	0	0	0	0	0	0	1	0	1	0	0	0	0	1	0	0	23000		6
7	22951	22960	1	2	49.5714	1	1	1	0	0	0	0	0	1	0	0	0	0	0	0	1	0	1	0	0	0	0	1	0	0	22960		5
7	22911	22920	1	2	49.5714	1	1	1	0	0	0	0	0	1	0	0	0	0	0	0	1	0	1	0	0	0	0	1	0	0	22920		4
7	22871	22880	1	2	49.5714	1	1	1	0	0	0	0	0	1	0	0	0	0	0	0	1	0	1	0	0	0	0	1	0	0	22880		3
7	22831	22840	1	2	49.5714	1	1	1	0	0	0	0	0	1	0	0	0	0	0	0	1	0	1	0	0	0	0	1	0	0	22840		2
7	22791	22800	1	2	49.5714	1	1	1	0	0	0	0	0	1	0	0	0	0	0	0	1	0	1	0	0	0	0	1	0	0	22800		1
7	22751	22760	1	2	49.5714	1	1	1	0	0	0	0	0	1	0	0	0	0	0	0	1	0	1	0	0	0	0	1	0	0	22760	0	0		0
7	22711	22720	1	2	49.5714	1	1	1	0	0	0	0	0	1	0	0	0	0	0	0	1	0	1	0	0	0	0	1	0	0	22720				-1
7	22671	22680	1	2	49.5714	1	1	1	0	0	0	0	0	1	0	0	0	0	0	0	1	0	1	0	0	0	0	1	0	0	22680				-2
7	22631	22640	1	2	49.5714	1	1	1	0	0	0	0	0	1	0	0	0	0	0	0	1	0	1	0	0	0	0	1	0	0	22640				-3
7	22591	22600	1	2	49.5714	1	1	1	0	0	0	0	0	1	0	0	0	0	0	0	1	0	1	0	0	0	0	1	0	0	22600				-4
7	22551	22560	1	2	49.5714	1	1	1	0	0	0	0	0	1	0	0	0	0	0	0	1	0	1	0	0	0	0	1	0	0	22560				-5
7	22511	22520	1	2	49.5714	1	1	1	0	0	0	0	0	1	0	0	0	0	0	0	1	0	1	0	0	0	0	1	0	0	22520				-6
7	22471	22480	1	2	49.5714	1	1	1	0	0	0	0	0	1	0	0	0	0	0	0	1	0	1	0	0	0	0	1	0	0	22480				-7
7	22431	22440	1	2	49.5714	1	1	1	0	0	0	0	0	1	0	0	0	0	0	0	1	0	1	0	0	0	0	1	0	0	22440				-8
7	22391	22400	1	2	49.5714	1	1	1	0	0	0	0	0	1	0	0	0	0	0	0	1	0	1	0	0	0	0	1	0	0	22400				-9
7	22351	22360	1	2	49.5714	1	1	1	0	0	0	0	0	1	0	0	0	0	0	0	1	0	1	0	0	0	0	1	0	0	22360				-10
7	22311	22320	1	2	49.5714	1	1	1	0	0	0	0	0	1	0	0	0	0	0	0	1	0	1	0	0	0	0	1	0	0	22320				-11
7	22271	22280	1	2	49.5714	1	1	1	0	0	0	0	0	1	0	0	0	0	0	0	1	0	1	0	0	0	0	1	0	0	22280				-12
7	18111	18120	1	2	49.5714	1	0	1	0	0	0	0	0	0	0	0	0	0	0	0	1	0	1	1	0	0	0	1	0	0	18120		12
7	18071	18080	1	2	49.5714	1	0	1	0	0	0	0	0	0	0	0	0	0	0	0	1	0	1	1	0	0	0	1	0	0	18080		11
7	18031	18040	1	2	49.5714	1	0	1	0	0	0	0	0	0	0	0	0	0	0	0	1	0	1	1	0	0	0	1	0	0	18040		10
7	17991	18000	1	2	49.5714	1	0	1	0	0	0	0	0	0	0	0	0	0	0	0	1	0	1	1	0	0	0	1	0	0	18000		9
7	17951	17960	1	2	49.5714	1	0	1	0	0	0	0	0	0	0	0	0	0	0	0	1	0	1	1	0	0	0	1	0	0	17960		8
7	17911	17920	1	2	49.5714	1	0	1	0	0	0	0	0	0	0	0	0	0	0	0	1	0	1	1	0	0	0	1	0	0	17920		7
7	17871	17880	1	2	49.5714	1	0	1	0	0	0	0	0	0	0	0	0	0	0	0	1	0	1	1	0	0	0	1	0	0	17880		6
7	17831	17840	1	2	49.5714	1	0	1	0	0	0	0	0	0	0	0	0	0	0	0	1	0	1	1	0	0	0	1	0	0	17840		5
7	17791	17800	1	2	49.5714	1	0	1	0	0	0	0	0	0	0	0	0	0	0	0	1	0	1	1	0	0	0	1	0	0	17800		4
7	17751	17760	1	2	49.5714	1	0	1	0	0	0	0	0	0	0	0	0	0	0	0	1	0	1	1	0	0	0	1	0	0	17760		3
7	17711	17720	1	2	49.5714	1	0	1	0	0	0	0	0	0	0	0	0	0	0	0	1	0	1	1	0	0	0	1	0	0	17720		2
7	17671	17680	1	2	49.5714	1	0	1	0	0	0	0	0	0	0	0	0	0	0	0	1	0	1	1	0	0	0	1	0	0	17680		1
7	17631	17640	1	2	49.5714	1	0	1	0	0	0	0	0	0	0	0	0	0	0	0	1	0	1	1	0	0	0	1	0	0	17640	0	0		0
7	17591	17600	1	2	49.5714	1	0	1	0	0	0	0	0	0	0	0	0	0	0	0	1	0	1	1	0	0	0	1	0	0	17600				-1
7	17551	17560	1	2	49.5714	1	0	1	0	0	0	0	0	0	0	0	0	0	0	0	1	0	1	1	0	0	0	1	0	0	17560				-2
7	17511	17520	1	2	49.5714	1	0	1	0	0	0	0	0	0	0	0	0	0	0	0	1	0	1	1	0	0	0	1	0	0	17520				-3
7	17471	17480	1	2	49.5714	1	0	1	0	0	0	0	0	0	0	0	0	0	0	0	1	0	1	1	0	0	0	1	0	0	17480				-4
7	17431	17440	1	2	49.5714	1	0	1	0	0	0	0	0	0	0	0	0	0	0	0	1	0	1	1	0	0	0	1	0	0	17440				-5
7	17391	17400	1	2	49.5714	1	0	1	0	0	0	0	0	0	0	0	0	0	0	0	1	0	1	1	0	0	0	1	0	0	17400				-6
7	17351	17360	1	2	49.5714	1	0	1	0	0	0	0	0	0	0	0	0	0	0	0	1	0	1	1	0	0	0	1	0	0	17360				-7
7	17311	17320	1	2	49.5714	1	0	1	0	0	0	0	0	0	0	0	0	0	0	0	1	0	1	1	0	0	0	1	0	0	17320				-8
7	17271	17280	1	2	49.5714	1	0	1	0	0	0	0	0	0	0	0	0	0	0	0	1	0	1	1	0	0	0	1	0	0	17280				-9
7	17231	17240	1	2	49.5714	1	0	1	0	0	0	0	0	0	0	0	0	0	0	0	1	0	1	1	0	0	0	1	0	0	17240				-10
7	17191	17200	1	2	49.5714	1	0	1	0	0	0	0	0	0	0	0	0	0	0	0	1	0	1	1	0	0	0	1	0	0	17200				-11
7	17151	17160	1	2	49.5714	1	0	1	0	0	0	0	0	0	0	0	0	0	0	0	1	0	1	1	0	0	0	1	0	0	17160		12		-12
7	17111	17120	1	2	49.5714	1	0	1	0	0	0	0	0	0	0	0	0	0	0	0	1	0	1	1	0	0	0	1	0	0	17120		11
7	17071	17080	1	2	49.5714	1	0	1	0	0	0	0	0	0	0	0	0	0	0	0	1	0	1	1	0	0	0	1	0	0	17080		10
7	17031	17040	1	2	49.5714	1	0	1	0	0	0	0	0	0	0	0	0	0	0	0	1	0	1	1	0	0	0	1	0	0	17040		9
7	16991	17000	1	2	49.5714	1	0	1	0	0	0	0	0	0	0	0	0	0	0	0	1	0	1	1	0	0	0	1	0	0	17000		8
7	16951	16960	1	2	49.5714	1	0	1	0	0	0	0	0	0	0	0	0	0	0	0	1	0	1	1	0	0	0	1	0	0	16960		7
7	16911	16920	1	2	49.5714	1	0	1	0	0	0	0	0	0	0	0	0	0	0	0	1	0	1	1	0	0	0	1	0	0	16920		6
7	16871	16880	1	2	49.5714	1	0	1	0	0	0	0	0	0	0	0	0	0	0	0	1	0	1	1	0	0	0	1	0	0	16880		5
7	16831	16840	1	2	49.5714	1	0	1	0	0	0	0	0	0	0	0	0	0	0	0	1	0	1	1	0	0	0	1	0	0	16840		4
7	16791	16800	1	2	49.5714	1	0	1	0	0	0	0	0	0	0	0	0	0	0	0	1	0	1	1	0	0	0	1	0	0	16800		3
7	16751	16760	1	2	49.5714	1	0	1	0	0	0	0	0	0	0	0	0	0	0	0	1	0	1	1	0	0	0	1	0	0	16760		2
7	16711	16720	1	2	49.5714	1	0	1	0	0	0	0	0	0	0	0	0	0	0	0	1	0	1	1	0	0	0	1	0	0	16720		1
7	16671	16680	1	2	49.5714	1	0	1	0	0	0	0	0	0	0	0	0	0	0	0	1	0	1	1	0	0	0	1	0	0	16680	0	0		0
7	16631	16640	1	2	49.5714	1	0	1	0	0	0	0	0	0	0	0	0	0	0	0	1	0	1	1	0	0	0	1	0	0	16640				-1
7	16591	16600	1	2	49.5714	1	0	1	0	0	0	0	0	0	0	0	0	0	0	0	1	0	1	1	0	0	0	1	0	0	16600				-2
7	16551	16560	1	2	49.5714	1	0	1	0	0	0	0	0	0	0	0	0	0	0	0	1	0	1	1	0	0	0	1	0	0	16560				-3
7	16511	16520	1	2	49.5714	1	0	1	0	0	0	0	0	0	0	0	0	0	0	0	1	0	1	1	0	0	0	1	0	0	16520				-4
7	16471	16480	1	2	49.5714	1	0	1	0	0	0	0	0	0	0	0	0	0	0	0	1	0	1	1	0	0	0	1	0	0	16480				-5
7	16431	16440	1	2	49.5714	1	0	1	0	0	0	0	0	0	0	0	0	0	0	0	1	0	1	1	0	0	0	1	0	0	16440				-6
7	16391	16400	1	2	49.5714	1	0	1	0	0	0	0	0	0	0	0	0	0	0	0	1	0	1	1	0	0	0	1	0	0	16400				-7
7	16351	16360	1	2	49.5714	1	0	1	0	0	0	0	0	0	0	0	0	0	0	0	1	0	1	1	0	0	0	1	0	0	16360				-8
7	16311	16320	1	2	49.5714	1	0	1	0	0	0	0	0	0	0	0	0	0	0	0	1	0	1	1	0	0	0	1	0	0	16320				-9
7	16271	16280	1	2	49.5714	1	0	1	0	0	0	0	0	0	0	0	0	0	0	0	1	0	1	1	0	0	0	1	0	0	16280				-10
7	16231	16240	1	2	49.5714	1	0	1	0	0	0	0	0	0	0	0	0	0	0	0	1	0	1	1	0	0	0	1	0	0	16240				-11
7	16191	16200	1	2	49.5714	1	0	1	0	0	0	0	0	0	0	0	0	0	0	0	1	0	1	1	0	0	0	1	0	0	16200				-12
7	16031	16040	1	2	49.5714	1	0	1	0	0	0	0	0	0	0	0	0	0	0	0	1	0	1	1	0	0	0	1	0	0	16040		12
7	15991	16000	1	2	49.5714	1	0	1	0	0	0	0	0	0	0	0	0	0	0	0	1	0	1	1	0	0	0	1	0	0	16000		11
7	15951	15960	1	2	49.5714	1	0	1	0	0	0	0	0	0	0	0	0	0	0	0	1	0	1	1	0	0	0	1	0	0	15960		10
7	15911	15920	1	2	49.5714	1	0	1	0	0	0	0	0	0	0	0	0	0	0	0	1	0	1	1	0	0	0	1	0	0	15920		9
7	15871	15880	1	2	49.5714	1	0	1	0	0	0	0	0	0	0	0	0	0	0	0	1	0	1	1	0	0	0	1	0	0	15880		8
7	15831	15840	1	2	49.5714	1	0	1	0	0	0	0	0	0	0	0	0	0	0	0	1	0	1	1	0	0	0	1	0	0	15840		7
7	15791	15800	1	2	49.5714	1	0	1	0	0	0	0	0	0	0	0	0	0	0	0	1	0	1	1	0	0	0	1	0	0	15800		6
7	15751	15760	1	2	49.5714	1	0	1	0	0	0	0	0	0	0	0	0	0	0	0	1	0	1	1	0	0	0	1	0	0	15760		5
7	15711	15720	1	2	49.5714	1	0	1	0	0	0	0	0	0	0	0	0	0	0	0	1	0	1	1	0	0	0	1	0	0	15720		4
7	15671	15680	1	2	49.5714	1	0	1	0	0	0	0	0	0	0	0	0	0	0	0	0	0	1	1	0	0	0	1	0	0	15680		3
7	15631	15640	1	2	49.5714	1	0	1	0	0	0	0	0	0	0	0	0	0	0	0	0	0	1	1	0	0	0	0	0	0	15640		2
7	15591	15600	1	2	49.5714	1	0	1	0	0	0	0	0	0	0	0	0	0	0	0	0	0	1	1	0	0	0	0	0	0	15600		1
7	15551	15560	1	2	49.5714	1	0	1	0	0	0	0	0	0	0	0	0	0	0	0	0	0	1	1	0	0	0	0	0	0	15560	0	0		0
7	15511	15520	1	2	49.5714	1	0	1	0	0	0	0	0	0	0	0	0	0	0	0	0	0	1	1	0	0	0	0	0	0	15520				-1
7	15471	15480	1	2	49.5714	1	0	1	0	0	0	0	0	0	0	0	0	0	0	0	0	0	1	1	0	0	0	0	0	0	15480				-2
7	15431	15440	1	2	49.5714	1	0	1	0	0	0	0	0	0	0	0	0	0	0	0	0	0	1	1	0	0	0	1	0	0	15440				-3
7	15391	15400	1	2	49.5714	1	0	1	0	0	0	0	0	0	0	0	0	0	0	0	0	0	1	1	0	0	0	1	0	0	15400				-4
7	15351	15360	1	2	49.5714	1	0	1	0	0	0	0	0	0	0	0	0	0	0	0	0	0	1	1	0	0	0	1	0	0	15360				-5
7	15311	15320	1	2	49.5714	1	1	1	0	0	0	0	0	0	0	0	0	0	0	0	0	0	1	1	0	0	0	1	0	0	15320				-6
7	15271	15280	1	2	49.5714	1	1	1	0	0	0	0	0	0	0	0	0	0	0	0	0	0	1	1	0	0	0	1	0	0	15280				-7
7	15231	15240	1	2	49.5714	1	1	1	0	0	0	0	0	0	0	0	0	0	0	0	0	0	1	1	0	0	0	1	0	0	15240				-8
7	15191	15200	1	2	49.5714	1	1	1	0	0	0	0	0	0	0	0	0	0	0	0	0	0	1	1	0	0	0	1	0	0	15200				-9
7	15151	15160	1	2	49.5714	1	1	1	0	0	0	0	0	0	0	0	0	0	0	0	0	0	1	1	0	0	0	1	0	0	15160				-10
7	15111	15120	1	2	49.5714	1	1	1	0	0	0	0	0	0	0	0	0	0	0	0	0	0	1	1	0	0	0	1	0	0	15120				-11
7	15071	15080	1	2	49.5714	1	1	1	0	0	0	0	0	0	0	0	0	0	0	0	0	0	1	1	0	0	0	1	0	0	15080				-12
8	2560	2560	1	3	39.8	0	0	0	0	0	0	3	0	0	0	0	0	1	0	0	0	0	0	0	0	0	0	0	0	0	2560				-12
8	2600	2600	1	3	39.8	0	0	0	0	0	0	3	0	0	0	0	0	1	0	0	0	0	0	0	0	0	0	0	0	0	2600				-11
8	2640	2640	1	3	39.8	0	0	0	0	0	0	3	0	0	0	0	0	1	0	0	0	0	0	0	0	0	0	0	0	0	2640				-10
8	2680	2680	1	3	39.8	0	0	0	0	0	0	3	0	0	0	0	0	1	0	0	0	0	0	0	0	0	0	0	0	0	2680				-9
8	2720	2720	1	3	39.8	0	0	0	0	0	0	3	0	0	0	0	0	1	0	0	0	0	0	0	0	0	0	0	0	0	2720				-8
8	2760	2760	1	3	39.8	0	0	0	0	0	0	3	0	0	0	0	0	1	0	0	0	0	0	0	0	0	0	0	0	0	2760				-7
8	2800	2800	1	3	39.8	0	0	0	0	0	0	3	0	0	0	0	0	1	0	0	0	0	0	0	0	0	0	0	0	0	2800				-6
8	2840	2840	1	3	39.8	0	0	0	0	0	0	3	0	0	0	0	0	1	0	0	0	0	0	0	0	0	0	0	0	0	2840				-5
8	2880	2880	1	3	39.8	0	0	0	0	0	0	3	0	0	0	0	0	1	0	0	0	0	0	0	0	0	0	0	0	0	2880				-4
8	2920	2920	1	3	39.8	0	0	0	0	0	0	3	0	0	0	0	2	1	0	0	0	0	0	0	0	0	0	0	0	0	2920				-3
8	2960	2960	1	3	39.8	0	0	0	0	0	0	3	0	0	0	0	2	1	0	0	0	0	0	0	0	0	0	0	0	0	2960				-2
8	3000	3000	1	3	39.8	0	0	0	0	0	0	3	0	0	0	0	2	1	0	0	0	0	0	0	0	0	0	0	0	0	3000				-1
8	3040	3040	1	3	39.8	0	0	0	0	0	0	3	0	0	0	0	2	1	0	0	0	0	0	0	0	0	0	0	0	1	3040	0	0		0
8	3080	3080	1	3	39.8	0	0	0	0	0	0	3	0	0	0	0	2	1	0	0	0	0	0	0	0	0	0	0	0	0	3080		1
8	3120	3120	1	3	39.8	0	0	0	0	0	0	3	0	0	0	0	2	1	0	0	0	0	0	0	0	0	0	0	0	0	3120		2
8	3160	3160	1	3	39.8	0	0	0	0	0	0	3	0	0	0	0	2	1	0	0	0	0	0	0	0	0	0	0	0	0	3160		3
8	3200	3200	1	3	39.8	0	0	0	0	0	0	3	0	0	0	0	2	1	0	0	0	0	0	0	0	0	0	0	0	0	3200		4
8	3240	3240	1	3	39.8	0	0	0	0	0	0	3	0	0	0	0	2	1	0	0	0	0	0	0	0	0	0	0	0	0	3240		5
8	3280	3280	1	3	39.8	0	0	0	0	0	0	3	0	0	0	0	2	1	0	0	0	0	0	0	0	0	0	0	0	0	3280		6
8	3320	3320	1	3	39.8	0	0	0	0	0	0	3	0	0	0	0	2	1	0	0	0	0	0	0	0	0	0	0	0	0	3320		7
8	3360	3360	1	3	39.8	0	0	0	0	0	0	3	0	0	0	0	2	1	0	0	0	0	0	0	0	0	0	0	0	0	3360		8
8	3400	3400	1	3	39.8	0	0	0	0	0	0	3	0	0	0	0	2	1	0	0	0	0	0	0	0	0	0	0	0	0	3400		9
8	3440	3440	1	3	39.8	0	0	0	0	0	0	3	0	0	0	0	2	1	0	0	0	0	0	0	0	0	0	0	0	0	3440		10
8	3480	3480	1	3	39.8	0	0	0	0	0	0	3	0	0	0	0	2	1	0	0	0	0	0	0	0	0	0	0	0	0	3480		11
8	3520	3520	1	3	39.8	0	0	0	0	0	0	3	0	0	0	0	2	1	0	0	0	0	0	0	0	0	0	0	0	0	3520		12
8	6600	6600	1	3	39.8	0	0	0	0	0	0	2	0	0	0	0	0	0	0	0	0	0	0	0	0	0	0	1	0	0	6600				-12
8	6640	6640	1	3	39.8	0	0	0	0	0	0	2	0	0	0	0	0	0	0	0	0	0	0	0	0	0	0	1	0	0	6640				-11
8	6680	6680	1	3	39.8	0	0	0	0	0	0	2	0	0	0	0	0	0	0	0	0	0	0	0	0	0	0	1	0	0	6680				-10
8	6720	6720	1	3	39.8	0	0	0	0	0	0	2	0	0	0	0	0	0	0	0	0	0	0	0	0	0	0	1	0	0	6720				-9
8	6760	6760	1	3	39.8	0	0	0	0	0	0	2	0	0	0	0	0	0	0	0	0	0	0	0	0	0	0	1	0	0	6760				-8
8	6800	6800	1	3	39.8	0	0	0	0	0	0	2	0	0	0	0	0	0	0	0	0	0	0	0	0	0	0	1	0	0	6800				-7
8	6840	6840	1	3	39.8	0	0	0	0	0	0	2	0	0	0	0	0	0	0	0	0	0	0	0	0	0	0	1	0	0	6840				-6
8	6880	6880	1	3	39.8	0	0	0	0	0	0	2	0	0	0	0	0	0	0	0	0	0	0	0	0	0	0	1	0	0	6880				-5
8	6920	6920	1	3	39.8	0	0	0	0	0	0	2	0	0	0	0	0	0	0	0	0	0	0	0	0	0	0	1	0	0	6920				-4
8	6960	6960	1	3	39.8	0	0	0	0	0	0	2	0	0	0	0	0	0	0	0	0	0	0	0	0	0	0	1	0	0	6960				-3
8	7000	7000	1	3	39.8	0	0	0	0	0	0	2	0	0	0	0	0	0	0	0	0	0	0	0	0	0	0	1	0	0	7000				-2
8	7040	7040	1	3	39.8	0	0	0	0	0	0	2	0	0	0	0	0	0	0	0	0	0	0	0	0	0	0	1	0	0	7040				-1
8	7080	7080	1	3	39.8	0	0	0	0	0	0	2	0	0	0	0	0	0	0	0	0	0	0	0	0	0	0	1	0	1	7080	0	0		0
8	7120	7120	1	3	39.8	0	0	0	0	0	0	2	0	0	0	0	0	0	0	0	0	0	0	0	0	0	0	1	0	0	7120		1
8	7160	7160	1	3	39.8	0	0	0	0	0	0	2	0	0	0	0	0	0	0	0	0	0	0	0	0	0	0	1	0	0	7160		2
8	7200	7200	1	3	39.8	0	0	0	0	0	0	2	0	0	0	0	0	0	0	0	0	0	0	0	0	0	0	1	0	0	7200		3
8	7240	7240	1	3	39.8	0	0	0	0	0	0	2	0	0	0	0	0	0	0	0	0	0	0	0	0	0	0	1	0	0	7240		4
8	7280	7280	1	3	39.8	0	0	0	0	0	0	2	0	0	0	0	0	0	0	0	0	0	0	0	0	0	0	1	0	0	7280		5
8	7320	7320	1	3	39.8	0	0	0	0	0	0	2	0	0	0	0	0	0	0	0	0	0	0	0	0	0	0	1	0	0	7320		6
8	7360	7360	1	3	39.8	0	0	0	0	0	0	2	0	0	0	0	0	0	0	0	0	0	0	0	0	0	0	1	0	0	7360		7
8	7400	7400	1	3	39.8	0	0	0	0	0	0	2	0	0	0	0	0	0	0	0	0	0	0	0	0	0	0	1	0	0	7400		8
8	7440	7440	1	3	39.8	0	0	0	0	0	0	2	0	0	0	0	0	0	0	0	0	0	0	0	0	0	0	1	0	0	7440		9
8	7480	7480	1	3	39.8	0	0	0	0	0	0	2	0	0	0	0	0	0	0	0	0	0	0	0	0	0	0	1	0	0	7480		10
8	7520	7520	1	3	39.8	0	0	0	0	0	0	2	0	0	0	0	0	0	0	0	0	0	0	0	0	0	0	1	0	0	7520		11
8	7560	7560	1	3	39.8	0	0	0	0	0	0	2	0	0	0	0	0	0	0	0	0	0	0	0	0	0	0	1	0	0	7560		12
8	16560	16560	1	3	39.8	1	1	0	0	0	2	2	0	0	0	0	2	0	0	0	0	1	0	0	0	0	0	0	0	0	16560				-12
8	16600	16600	1	3	39.8	1	1	0	0	0	2	2	0	0	0	0	2	0	0	0	0	1	0	0	0	0	0	0	0	0	16600				-11
8	16640	16640	1	3	39.8	1	1	0	0	0	2	2	0	0	0	0	2	0	0	0	0	1	0	0	0	0	0	0	0	0	16640				-10
8	16680	16680	1	3	39.8	1	1	0	0	0	2	2	0	0	0	0	2	0	0	0	0	1	0	0	0	0	0	0	0	0	16680				-9
8	16720	16720	1	3	39.8	1	1	0	0	0	2	2	0	0	0	0	2	0	0	0	0	1	0	0	0	0	0	0	0	0	16720				-8
8	16760	16760	1	3	39.8	1	1	0	0	0	2	2	0	2	0	0	2	0	0	0	0	1	0	0	0	0	0	0	0	0	16760				-7
8	16800	16800	1	3	39.8	1	1	0	0	0	0	2	0	2	0	0	0	0	0	0	0	1	0	0	0	0	0	0	0	0	16800				-6
8	16840	16840	1	3	39.8	1	1	0	0	0	0	2	0	2	0	0	0	0	0	0	0	1	0	0	0	0	0	0	0	0	16840				-5
8	16880	16880	1	3	39.8	1	1	0	0	0	0	2	0	2	0	0	0	0	0	0	0	1	0	0	0	0	0	0	0	0	16880				-4
8	16920	16920	1	3	39.8	1	1	0	0	0	0	2	0	2	0	0	0	0	0	0	0	1	0	0	0	0	0	0	0	0	16920				-3
8	16960	16960	1	3	39.8	1	1	0	0	0	0	2	0	2	0	0	0	0	0	0	0	1	0	0	0	0	0	0	0	0	16960				-2
8	17000	17000	1	3	39.8	1	1	0	0	0	0	2	0	2	0	0	0	0	0	0	0	1	0	0	1	0	0	0	0	0	17000				-1
8	17040	17040	1	3	39.8	1	1	0	0	0	0	2	0	2	0	0	0	0	0	0	0	1	0	0	1	0	0	0	0	1	17040	0	0		0
8	17080	17080	1	3	39.8	1	1	0	0	0	0	2	0	2	0	0	0	0	0	0	0	1	0	0	1	0	0	0	0	0	17080		1
8	17120	17120	1	3	39.8	1	1	0	0	0	0	2	0	2	0	0	0	0	0	0	0	1	0	0	1	0	0	0	0	0	17120		2
8	17160	17160	1	3	39.8	1	1	0	0	0	0	2	0	2	0	0	0	0	0	0	0	1	0	0	1	0	0	0	0	0	17160		3
8	17200	17200	1	3	39.8	1	1	0	0	0	0	2	0	2	0	0	0	0	0	0	0	1	0	0	1	0	0	0	0	0	17200		4
8	17240	17240	1	3	39.8	1	1	0	0	0	0	2	0	2	0	0	0	0	0	0	0	1	0	0	1	0	0	0	0	0	17240		5
8	17280	17280	1	3	39.8	1	1	0	0	0	0	2	0	2	0	0	0	0	0	0	0	1	0	0	1	0	0	0	0	0	17280		6
8	17320	17320	1	3	39.8	1	1	0	0	0	0	2	0	2	0	0	0	0	0	0	0	1	0	0	1	0	0	0	0	0	17320		7
8	17360	17360	1	3	39.8	1	1	0	0	0	0	2	0	2	0	0	0	0	0	0	0	0	0	0	1	0	0	0	0	0	17360		8
8	17400	17400	1	3	39.8	1	1	0	0	0	0	2	0	2	0	0	0	0	0	0	0	0	0	0	1	0	0	0	0	0	17400		9
8	17440	17440	1	3	39.8	1	1	0	0	0	0	2	0	2	0	0	0	0	0	0	0	0	0	0	1	0	0	0	0	0	17440		10
8	17480	17480	1	3	39.8	1	1	0	0	0	0	2	0	2	0	0	0	0	0	0	0	0	0	0	1	0	0	0	0	0	17480		11
8	17520	17520	1	3	39.8	1	1	0	0	0	0	2	0	2	0	0	0	0	0	0	0	0	0	0	1	0	0	0	0	0	17520		12
8	19560	19560	1	3	39.8	0	0	0	0	0	0	2	0	2	0	0	0	0	0	0	0	0	0	0	1	0	0	0	0	0	19560				-12
8	19600	19600	1	3	39.8	0	0	0	0	0	0	2	0	2	0	0	0	0	0	0	0	0	0	0	1	0	0	0	0	0	19600				-11
8	19640	19640	1	3	39.8	0	0	0	0	0	0	2	0	2	0	0	0	0	0	0	0	0	0	0	1	0	0	0	0	0	19640				-10
8	19680	19680	1	3	39.8	0	0	0	0	0	0	2	0	2	0	0	0	0	0	0	0	0	0	0	1	0	0	0	0	0	19680				-9
8	19720	19720	1	3	39.8	0	0	0	0	0	0	2	0	2	0	0	0	0	0	0	0	0	0	0	1	0	0	0	0	0	19720				-8
8	19760	19760	1	3	39.8	0	0	0	0	0	0	2	0	2	0	0	0	0	0	0	0	0	0	0	1	0	0	0	0	0	19760				-7
8	19800	19800	1	3	39.8	0	0	0	0	0	0	2	0	2	0	0	0	0	0	0	0	0	0	0	1	0	0	0	0	0	19800				-6
8	19840	19840	1	3	39.8	0	0	0	0	0	0	2	0	2	0	0	0	0	0	0	0	1	0	0	1	0	0	0	0	0	19840				-5
8	19880	19880	1	3	39.8	0	0	0	0	0	0	2	0	2	0	0	0	0	0	0	0	1	0	0	1	0	0	0	0	0	19880				-4
8	19920	19920	1	3	39.8	0	0	0	0	0	0	2	0	2	0	0	0	0	0	0	0	1	0	0	1	0	0	0	0	0	19920				-3
8	19960	19960	1	3	39.8	0	0	0	0	0	0	2	0	2	0	0	0	0	0	0	0	1	0	0	1	0	0	0	0	0	19960				-2
8	20000	20000	1	3	39.8	0	0	0	0	0	0	2	0	2	0	0	0	0	0	0	0	1	0	0	1	0	0	0	0	0	20000				-1
8	20040	20040	1	3	39.8	0	0	0	0	0	0	2	0	2	0	0	0	0	0	0	0	1	0	0	1	0	0	0	0	1	20040	0	0		0
8	20080	20080	1	3	39.8	0	0	0	0	0	0	2	0	2	0	0	0	0	0	0	0	1	0	0	1	0	0	0	0	0	20080		1
8	20120	20120	1	3	39.8	0	0	0	0	0	0	2	0	2	0	0	0	0	0	0	0	1	0	0	1	0	0	0	0	0	20120		2
8	20160	20160	1	3	39.8	0	0	0	0	0	0	2	0	2	0	0	0	0	0	0	0	1	0	0	1	0	0	0	0	0	20160		3
8	20200	20200	1	3	39.8	0	0	0	0	0	0	2	0	2	0	0	0	0	0	0	0	1	0	0	1	0	0	0	0	0	20200		4
8	20240	20240	1	3	39.8	0	0	0	0	0	0	2	0	2	0	0	0	0	0	0	0	1	0	0	1	0	0	0	0	0	20240		5
8	20280	20280	1	3	39.8	0	0	0	0	0	0	2	0	2	0	0	0	0	0	1	0	1	0	0	1	0	0	0	0	0	20280		6
8	20320	20320	1	3	39.8	0	0	0	0	0	0	2	0	2	0	0	0	0	0	1	0	0	0	0	1	0	0	0	0	0	20320		7
8	20360	20360	1	3	39.8	0	0	0	0	0	0	2	0	2	0	0	0	0	0	1	0	0	0	0	1	0	0	0	0	0	20360		8
8	20400	20400	1	3	39.8	0	0	0	0	0	0	2	0	2	0	0	0	0	0	1	0	0	0	0	1	0	0	0	0	0	20400		9
8	20440	20440	1	3	39.8	0	0	0	0	0	0	2	0	2	0	0	0	0	0	1	0	0	0	0	1	0	0	0	0	0	20440		10
8	20480	20480	1	3	39.8	0	0	0	0	0	0	2	0	2	0	0	0	0	0	1	0	0	0	0	1	0	0	0	0	0	20480		11
8	20520	20520	1	3	39.8	2	2	0	0	0	0	2	0	2	0	0	0	0	0	1	0	0	0	0	1	0	0	0	0	0	20520		12
8	20560	20560	1	3	39.8	2	2	0	0	0	0	2	0	2	0	0	0	0	0	1	0	0	0	0	1	0	0	0	0	0	20560
8	20600	20600	1	3	39.8	2	2	0	0	0	0	2	0	2	0	0	0	0	0	1	0	0	0	0	1	0	0	0	0	0	20600
8	20640	20640	1	3	39.8	2	2	0	0	0	0	2	0	2	0	0	0	0	0	1	0	0	0	0	1	0	0	0	0	0	20640				-12
8	20680	20680	1	3	39.8	2	2	0	0	0	0	2	0	2	0	0	0	0	0	1	0	0	0	0	1	0	0	0	0	0	20680				-11
8	20720	20720	1	3	39.8	2	2	0	0	0	0	2	0	2	0	0	0	0	0	1	0	0	0	0	1	0	0	0	0	0	20720				-10
8	20760	20760	1	3	39.8	2	2	0	0	0	0	2	0	2	0	0	0	0	0	1	0	0	0	0	1	0	0	0	0	0	20760				-9
8	20800	20800	1	3	39.8	2	2	0	0	0	0	2	0	2	0	0	0	0	0	1	0	0	0	0	1	0	0	0	0	0	20800				-8
8	20840	20840	1	3	39.8	2	2	0	0	0	0	2	0	2	0	0	0	0	0	1	0	0	0	0	1	0	0	0	0	0	20840				-7
8	20880	20880	1	3	39.8	2	2	0	0	0	0	2	0	2	0	0	0	0	0	1	0	0	0	0	1	0	0	0	0	0	20880				-6
8	20920	20920	1	3	39.8	2	2	0	0	0	0	2	0	0	0	0	0	0	0	1	0	0	0	0	1	0	0	0	0	0	20920				-5
8	20960	20960	1	3	39.8	2	2	0	0	0	0	2	0	0	0	0	0	0	0	1	0	0	0	0	1	0	0	0	0	0	20960				-4
8	21000	21000	1	3	39.8	2	2	0	0	0	0	2	0	0	0	0	0	0	0	1	0	0	0	0	1	0	0	0	0	0	21000				-3
8	21040	21040	1	3	39.8	2	2	0	0	0	0	2	0	0	0	0	0	0	0	1	0	0	0	0	1	0	0	0	0	0	21040				-2
8	21080	21080	1	3	39.8	2	2	0	0	0	0	2	0	0	0	0	0	0	0	1	0	0	0	0	1	0	0	0	0	0	21080				-1
8	21120	21120	1	3	39.8	2	2	0	0	0	0	2	0	0	0	0	0	0	0	1	0	0	0	0	1	0	0	0	0	1	21120	0	0		0
8	21160	21160	1	3	39.8	2	2	0	0	0	0	2	0	0	0	0	0	0	0	1	0	0	0	0	1	0	0	0	0	0	21160		1
8	21200	21200	1	3	39.8	2	2	0	0	0	0	2	0	0	0	0	0	0	0	1	0	0	0	0	1	0	0	0	0	0	21200		2
8	21240	21240	1	3	39.8	2	2	0	0	0	0	2	0	0	0	0	0	0	0	1	0	0	0	0	1	0	0	0	0	0	21240		3
8	21280	21280	1	3	39.8	2	2	0	0	0	0	2	0	0	0	0	0	0	0	1	0	0	0	0	1	0	0	0	0	0	21280		4
8	21320	21320	1	3	39.8	2	2	0	0	0	0	2	0	0	0	0	0	0	0	1	0	0	0	0	1	0	0	0	0	0	21320		5
8	21360	21360	1	3	39.8	3	3	0	0	0	0	2	0	0	0	0	0	0	0	1	0	0	0	0	1	0	0	0	0	0	21360		6
8	21400	21400	1	3	39.8	1	1	0	0	0	0	2	0	0	0	0	0	0	0	1	0	0	0	0	1	0	0	0	0	0	21400		7
8	21440	21440	1	3	39.8	1	1	0	0	0	0	2	0	0	0	0	0	0	0	1	0	0	0	0	1	0	0	0	0	0	21440		8
8	21480	21480	1	3	39.8	1	1	0	0	0	0	2	0	0	0	0	0	0	0	1	0	0	0	0	1	0	0	0	0	0	21480		9
8	21520	21520	1	3	39.8	1	1	0	0	0	0	2	0	0	0	0	0	0	0	1	0	0	0	0	1	0	0	0	0	0	21520		10
8	21560	21560	1	3	39.8	1	1	0	0	0	0	2	0	0	0	0	0	0	0	1	0	0	0	0	1	0	0	0	0	0	21560		11		-12
8	21600	21600	1	3	39.8	1	1	0	0	0	0	2	0	0	0	0	0	0	0	1	0	0	0	0	1	0	0	0	0	0	21600		12		-11
8	21640	21640	1	3	39.8	1	1	0	0	0	0	2	0	0	0	0	0	0	0	1	0	0	0	0	1	0	0	0	0	0	21640				-10
8	21680	21680	1	3	39.8	1	1	0	0	0	0	2	0	0	0	0	0	0	0	1	0	0	0	0	1	0	0	0	0	0	21680				-9
8	21720	21720	1	3	39.8	1	1	0	0	0	0	2	0	0	0	0	0	0	0	1	0	0	0	0	1	0	0	0	0	0	21720				-8
8	21760	21760	1	3	39.8	1	1	0	0	0	0	2	0	0	0	0	0	0	0	1	0	0	0	0	1	0	0	0	0	0	21760				-7
8	21800	21800	1	3	39.8	1	1	0	0	0	0	2	0	0	0	0	0	0	0	1	0	0	0	0	1	0	0	0	0	0	21800				-6
8	21840	21840	1	3	39.8	1	1	0	0	0	0	2	0	0	0	0	0	0	0	1	0	0	0	0	1	0	0	0	0	0	21840				-5
8	21880	21880	1	3	39.8	1	1	0	0	0	0	2	0	0	0	0	0	0	0	1	0	0	0	0	1	0	0	0	0	0	21880				-4
8	21920	21920	1	3	39.8	1	1	0	0	0	0	2	0	0	0	0	0	0	0	1	0	0	0	0	1	0	0	0	0	0	21920				-3
8	21960	21960	1	3	39.8	1	1	0	0	0	0	2	0	0	0	0	0	0	0	1	0	0	0	0	1	0	0	0	0	0	21960				-2
8	22000	22000	1	3	39.8	1	1	0	0	0	0	2	0	0	0	0	0	0	0	0	0	0	0	0	1	0	0	0	0	0	22000				-1
8	22040	22040	1	3	39.8	1	1	0	0	0	0	2	0	0	0	0	0	0	0	0	0	0	0	0	1	0	0	0	0	1	22040	0	0		0
8	22080	22080	1	3	39.8	1	1	0	0	0	0	2	0	0	0	0	0	0	0	0	0	0	0	0	1	0	0	0	0	0	22080		1
8	22120	22120	1	3	39.8	1	1	0	0	0	0	2	0	0	0	0	0	0	0	0	0	0	0	0	1	0	0	0	0	0	22120		2
8	22160	22160	1	3	39.8	1	1	0	0	0	0	2	0	0	0	0	0	0	0	0	0	0	0	0	1	0	0	0	0	0	22160		3
8	22200	22200	1	3	39.8	1	1	0	0	0	0	2	0	0	0	0	0	0	0	0	0	0	0	0	1	0	0	0	0	0	22200		4
8	22240	22240	1	3	39.8	1	1	0	0	0	0	2	0	0	0	0	0	0	0	0	0	0	0	0	1	0	0	0	0	0	22240		5
8	22280	22280	1	3	39.8	1	1	0	0	0	0	2	0	0	0	0	0	0	0	0	0	0	0	0	1	0	0	0	0	0	22280		6
8	22320	22320	1	3	39.8	1	1	0	0	0	0	2	0	0	0	0	0	0	0	0	0	0	0	0	1	0	0	0	0	0	22320		7
8	22360	22360	1	3	39.8	1	1	0	0	0	0	2	0	0	0	0	0	0	0	0	0	1	0	0	1	0	0	0	0	0	22360		8
8	22400	22400	1	3	39.8	0	0	0	0	0	0	2	0	0	0	0	0	0	0	0	0	1	0	0	1	0	0	0	0	0	22400		9
8	22440	22440	1	3	39.8	0	0	0	0	0	0	2	0	0	0	0	0	0	0	0	0	1	0	0	1	0	0	0	0	0	22440		10
8	22480	22480	1	3	39.8	0	0	0	0	0	0	2	0	0	0	0	0	0	0	0	0	1	0	0	1	0	0	0	0	0	22480		11
8	22520	22520	1	3	39.8	0	0	0	0	0	0	2	0	0	0	0	0	0	0	0	0	1	0	0	1	0	0	0	0	0	22520		12
8	23320	23320	1	3	39.8	0	0	0	0	0	2	2	0	0	0	0	0	0	0	0	0	1	0	0	1	0	0	0	0	0	23320				-12
8	23360	23360	1	3	39.8	0	0	0	0	0	2	2	0	0	0	0	0	0	0	0	0	1	0	0	1	0	0	0	0	0	23360				-11
8	23400	23400	1	3	39.8	0	0	0	0	0	2	2	0	0	0	0	0	0	0	0	0	1	0	0	1	0	0	0	0	0	23400				-10
8	23440	23440	1	3	39.8	0	0	0	0	0	2	2	0	0	0	0	0	0	0	0	0	1	0	0	1	0	0	0	0	0	23440				-9
8	23480	23480	1	3	39.8	0	0	0	0	0	2	2	0	0	0	0	0	0	0	0	0	1	0	0	1	0	0	0	0	0	23480				-8
8	23520	23520	1	3	39.8	0	0	0	0	0	2	2	0	0	0	0	0	0	0	0	0	1	0	0	1	0	0	0	0	0	23520				-7
8	23560	23560	1	3	39.8	0	0	0	0	0	2	2	0	0	0	0	0	0	0	0	0	1	0	0	1	0	0	0	0	0	23560				-6
8	23600	23600	1	3	39.8	0	0	0	0	0	2	2	0	0	0	0	0	0	0	0	0	1	0	0	1	0	0	0	0	0	23600				-5
8	23640	23640	1	3	39.8	0	0	0	0	0	2	2	0	0	0	0	0	0	0	0	0	1	0	0	1	0	0	0	0	0	23640				-4
8	23680	23680	1	3	39.8	0	0	0	0	0	2	2	0	0	0	0	0	0	0	0	0	1	0	0	1	0	0	0	0	0	23680				-3
8	23720	23720	1	3	39.8	0	0	0	0	0	2	2	0	0	0	0	0	0	0	0	0	1	0	0	1	0	0	0	1	0	23720				-2
8	23760	23760	1	3	39.8	0	0	0	0	0	2	2	0	0	0	0	0	0	0	0	0	1	0	0	1	0	0	0	0	0	23760				-1
8	23800	23800	1	3	39.8	0	0	0	0	0	2	2	0	0	0	0	0	0	0	0	0	1	0	0	1	0	0	0	0	1	23800	0	0		0
8	23840	23840	1	3	39.8	0	0	0	0	0	2	2	0	0	0	0	0	0	0	0	0	1	0	0	1	0	0	0	0	0	23840		1
8	23880	23880	1	3	39.8	0	0	0	0	0	2	2	0	0	0	0	0	0	0	0	0	1	0	0	1	0	0	0	0	0	23880		2
8	23920	23920	1	3	39.8	0	0	0	0	0	2	2	0	0	0	0	0	0	0	0	0	1	0	0	1	0	0	0	0	0	23920		3
8	23960	23960	1	3	39.8	0	0	0	0	0	2	2	0	0	0	0	0	0	0	0	0	1	0	0	1	0	0	0	0	0	23960		4
8	24000	24000	1	3	39.8	0	0	0	0	0	2	2	0	0	0	0	0	0	0	0	0	1	0	0	1	0	0	0	0	0	24000		5
8	24040	24040	1	3	39.8	0	0	0	0	0	2	2	0	0	0	0	0	0	0	0	0	1	0	0	1	0	0	0	0	0	24040		6
8	24080	24080	1	3	39.8	0	0	0	0	0	2	2	0	0	0	0	0	0	0	0	0	1	0	0	1	0	0	0	0	0	24080		7
8	24120	24120	1	3	39.8	0	0	0	0	0	2	2	0	0	0	0	0	0	0	0	0	1	0	0	1	0	0	0	0	0	24120		8
8	24160	24160	1	3	39.8	0	0	0	0	0	2	2	0	0	0	0	0	0	0	0	0	1	0	0	1	0	0	0	0	0	24160		9
8	24200	24200	1	3	39.8	0	0	0	0	0	2	2	0	0	0	0	0	0	0	0	0	1	0	0	1	0	0	0	0	0	24200		10
8	24240	24240	1	3	39.8	0	0	0	0	0	2	2	0	0	0	0	0	0	0	0	0	1	0	0	1	0	0	0	0	0	24240		11
8	24280	24280	1	3	39.8	0	0	0	0	0	2	2	0	0	0	0	0	0	0	0	0	1	0	0	1	0	0	0	0	0	24280		12
8	25520	25520	1	3	39.8	0	0	0	0	0	2	2	0	0	0	0	0	0	0	0	0	1	0	0	1	0	0	0	0	0	25520				-12
8	25560	25560	1	3	39.8	0	0	0	0	0	2	2	0	0	0	0	0	0	0	0	0	1	0	0	1	0	0	0	0	0	25560				-11
8	25600	25600	1	3	39.8	0	0	0	0	0	2	2	0	0	0	0	0	0	0	0	0	1	0	0	1	0	0	0	0	0	25600				-10
8	25640	25640	1	3	39.8	0	0	0	0	0	2	2	0	0	0	0	0	0	0	0	0	1	0	0	1	0	0	0	0	0	25640				-9
8	25680	25680	1	3	39.8	0	0	0	0	0	2	2	0	0	0	0	0	0	0	0	0	1	0	0	1	0	0	0	0	0	25680				-8
8	25720	25720	1	3	39.8	0	0	0	0	0	2	2	0	0	0	0	0	0	0	0	0	1	0	0	1	0	0	0	0	0	25720				-7
8	25760	25760	1	3	39.8	0	0	0	0	0	2	2	0	0	0	0	0	0	0	0	0	1	0	0	1	0	0	0	0	0	25760				-6
8	25800	25800	1	3	39.8	0	0	0	0	0	2	2	0	0	0	0	0	0	0	0	0	0	0	0	1	0	0	0	0	0	25800				-5
8	25840	25840	1	3	39.8	0	0	0	0	0	2	2	0	0	0	0	0	0	0	0	0	0	0	0	1	0	0	0	0	0	25840				-4
8	25880	25880	1	3	39.8	0	0	0	0	0	2	2	0	0	0	0	0	0	0	0	0	0	0	0	1	0	0	0	0	0	25880				-3
8	25920	25920	1	3	39.8	0	0	0	0	0	2	2	0	0	0	0	0	0	0	0	0	0	0	0	1	0	0	0	0	0	25920				-2
8	25960	25960	1	3	39.8	0	0	0	0	0	2	2	0	0	0	0	0	0	0	0	0	0	0	0	1	0	0	0	0	0	25960				-1
8	26000	26000	1	3	39.8	0	0	0	0	0	2	2	0	0	0	0	0	0	0	0	0	0	0	0	1	0	0	0	0	1	26000	0	0		0
8	26040	26040	1	3	39.8	0	0	0	0	0	2	2	0	0	0	0	0	0	0	0	0	0	0	0	1	0	0	0	0	0	26040		1
8	26080	26080	1	3	39.8	0	0	0	0	0	2	2	0	0	0	0	0	0	0	0	0	0	0	0	1	0	0	0	0	0	26080		2
8	26120	26120	1	3	39.8	0	0	0	0	0	0	2	0	0	0	0	0	0	0	0	0	0	0	0	1	0	0	0	0	0	26120		3
9	27320	27320	1	3	38.963	1	1	0	1	1	1	0	1	0	0	0	0	0	0	1	0	0	0	0	0	0	0	0	0	0	27320		12
9	27280	27280	1	3	38.963	1	1	0	1	1	1	0	1	0	0	0	0	0	0	1	0	0	0	0	0	0	0	0	0	0	27280		11
9	27240	27240	1	3	38.963	1	1	0	1	1	1	0	1	0	0	0	0	0	0	1	0	0	0	0	0	0	0	0	0	0	27240		10
9	27200	27200	1	3	38.963	1	1	0	1	1	1	0	1	0	0	0	0	0	0	1	0	0	0	0	0	0	0	0	0	0	27200		9
9	27160	27160	1	3	38.963	1	1	0	1	1	1	0	1	0	0	0	0	0	0	1	0	0	0	0	0	0	0	0	0	0	27160		8
9	27120	27120	1	3	38.963	1	1	0	1	1	1	0	1	0	0	0	0	0	0	1	0	0	0	0	0	0	0	0	0	0	27120		7
9	27080	27080	1	3	38.963	1	1	0	1	1	1	0	1	0	0	0	0	0	0	1	0	0	0	0	0	0	0	0	0	0	27080		6
9	27040	27040	1	3	38.963	1	1	0	1	1	1	0	1	0	0	0	0	0	0	1	0	0	0	0	0	0	0	0	0	0	27040		5
9	27000	27000	1	3	38.963	1	1	0	1	1	1	0	1	0	0	0	0	0	0	1	0	0	0	0	0	0	0	0	0	0	27000		4
9	26960	26960	1	3	38.963	1	1	0	1	1	1	0	1	0	0	0	0	0	0	1	0	0	0	0	0	0	0	0	0	0	26960		3
9	26920	26920	1	3	38.963	1	1	0	1	1	1	0	1	0	0	0	0	0	0	1	0	0	0	0	0	0	0	0	0	0	26920		2
9	26880	26880	1	3	38.963	1	1	0	1	1	1	0	1	0	0	0	0	0	0	1	0	0	0	0	0	0	0	0	0	0	26880		1
9	26840	26840	1	3	38.963	1	1	0	1	1	1	0	1	0	0	0	0	0	0	1	0	0	0	0	0	0	0	0	0	0	26840	0	0		0
9	26800	26800	1	3	38.963	1	1	0	1	1	1	0	1	0	0	0	0	0	0	1	0	0	0	0	0	0	0	0	0	0	26800				-1
9	26760	26760	1	3	38.963	1	1	0	1	1	1	0	1	0	0	0	0	0	0	1	0	0	0	0	0	0	0	0	0	0	26760				-2
9	26720	26720	1	3	38.963	1	1	0	1	1	1	0	1	0	0	0	0	0	0	1	0	0	0	0	0	0	0	0	0	0	26720				-3
9	26680	26680	1	3	38.963	1	1	0	1	1	1	0	1	0	0	0	0	0	0	1	0	0	0	0	0	0	0	0	0	0	26680				-4
9	26640	26640	1	3	38.963	1	1	0	1	1	1	0	1	0	0	0	0	0	0	1	0	0	0	0	0	0	0	0	0	0	26640				-5
9	26600	26600	1	3	38.963	1	1	0	1	1	1	0	1	0	0	0	0	0	0	1	0	0	0	0	0	0	0	0	0	0	26600				-6
9	26560	26560	1	3	38.963	1	1	0	1	1	1	0	1	0	0	0	0	0	0	1	0	0	0	0	0	0	0	0	0	0	26560				-7
9	26520	26520	1	3	38.963	0	0	0	1	1	1	0	1	0	0	0	0	0	0	1	0	0	0	0	0	0	0	0	0	0	26520				-8
9	26480	26480	1	3	38.963	0	0	0	1	1	1	0	1	0	0	0	0	0	0	1	0	0	0	0	0	0	0	0	0	0	26480				-9
9	26440	26440	1	3	38.963	0	0	0	1	1	1	0	1	0	0	0	0	0	0	1	0	0	0	0	0	0	0	0	0	0	26440				-10
9	26400	26400	1	3	38.963	0	0	0	1	1	1	0	1	0	0	0	0	0	0	1	0	0	0	0	0	0	0	0	0	0	26400				-11
9	26360	26360	1	3	38.963	0	0	0	1	1	1	0	1	0	0	0	0	0	0	1	0	0	0	0	0	0	0	0	0	0	26360				-12
9	25080	25080	1	3	38.963	0	0	0	0	2	1	0	1	0	0	0	0	0	0	1	0	0	0	0	0	0	0	0	0	0	25080		12
9	25040	25040	1	3	38.963	0	0	0	0	2	1	0	1	0	0	0	0	0	0	1	0	0	0	0	0	0	0	0	0	0	25040		11
9	25000	25000	1	3	38.963	0	0	0	0	2	1	0	1	0	0	0	0	0	0	1	0	0	0	0	0	0	0	0	0	0	25000		10
9	24960	24960	1	3	38.963	0	0	0	0	2	1	0	1	0	0	0	0	0	0	1	0	0	0	0	0	0	0	0	0	0	24960		9
9	24920	24920	1	3	38.963	0	0	0	0	2	1	0	1	0	0	0	0	0	0	1	0	0	0	0	0	0	0	0	0	0	24920		8
9	24880	24880	1	3	38.963	0	0	0	0	2	1	0	1	0	0	0	0	0	0	1	0	0	0	0	0	0	0	0	0	0	24880		7
9	24840	24840	1	3	38.963	0	0	0	0	2	1	0	1	0	0	0	0	0	0	1	0	0	0	0	0	0	0	0	0	0	24840		6
9	24800	24800	1	3	38.963	0	0	0	0	2	1	0	1	0	0	0	0	0	0	1	0	0	0	0	0	0	0	0	0	0	24800		5
9	24760	24760	1	3	38.963	0	0	0	0	2	1	0	1	0	0	0	0	0	0	1	0	0	0	0	0	0	0	0	0	0	24760		4
9	24720	24720	1	3	38.963	0	0	0	0	2	1	0	1	0	0	0	0	0	0	1	0	0	0	0	0	0	0	0	0	0	24720		3
9	24680	24680	1	3	38.963	0	0	0	0	2	1	0	1	0	0	0	0	0	0	1	0	0	0	0	0	0	0	0	0	0	24680		2
9	24640	24640	1	3	38.963	0	0	0	0	2	1	0	1	0	0	0	0	0	0	1	0	0	0	0	0	0	0	0	0	0	24640		1
9	24600	24600	1	3	38.963	0	0	0	0	2	1	0	1	0	0	0	0	0	0	1	0	0	0	0	0	0	0	0	0	0	24600	0	0		0
9	24560	24560	1	3	38.963	0	0	0	0	2	1	0	1	0	0	0	0	0	0	1	0	0	0	0	0	0	0	0	0	0	24560				-1
9	24520	24520	1	3	38.963	0	0	0	0	2	1	0	1	0	0	0	0	0	0	1	0	0	0	0	0	0	0	0	0	0	24520				-2
9	24480	24480	1	3	38.963	0	0	0	0	2	1	0	1	0	0	0	0	0	0	1	0	0	0	0	0	0	0	0	0	0	24480				-3
9	24440	24440	1	3	38.963	0	0	0	0	2	1	0	1	0	0	0	0	0	0	1	0	0	0	0	0	0	0	0	0	0	24440				-4
9	24400	24400	1	3	38.963	0	0	0	0	2	1	0	1	0	0	0	0	0	0	1	0	0	0	0	0	0	0	0	0	0	24400				-5
9	24360	24360	1	3	38.963	0	0	0	0	2	1	0	1	0	0	0	0	0	0	1	0	0	0	0	0	0	0	0	0	0	24360				-6
9	24320	24320	1	3	38.963	0	0	0	0	2	1	0	1	0	0	0	0	0	0	1	0	0	0	0	0	0	0	0	0	0	24320				-7
9	24280	24280	1	3	38.963	0	0	0	0	2	1	0	1	0	0	0	0	0	0	1	0	0	0	0	0	0	0	0	0	0	24280				-8
9	24240	24240	1	3	38.963	0	0	0	0	2	1	0	1	0	0	0	0	0	0	1	0	0	0	0	0	0	0	0	0	0	24240				-9
9	24200	24200	1	3	38.963	0	0	0	0	2	1	0	1	0	0	0	0	0	0	1	0	0	0	0	0	0	0	0	0	0	24200				-10
9	24160	24160	1	3	38.963	0	0	0	0	2	1	0	1	0	0	0	0	0	0	1	0	0	0	0	0	0	0	0	0	0	24160				-11
9	24120	24120	1	3	38.963	0	0	0	0	2	1	0	1	0	0	0	0	0	0	1	0	0	0	0	0	0	0	0	0	0	24120				-12
9	23160	23160	1	3	38.963	0	0	0	0	2	1	0	1	0	0	0	0	0	0	1	0	0	0	0	0	0	0	0	0	0	23160		12
9	23120	23120	1	3	38.963	0	0	0	0	2	1	0	1	0	0	0	0	0	0	1	0	0	0	0	0	0	0	0	0	0	23120		11
9	23080	23080	1	3	38.963	0	0	0	0	2	1	0	1	0	0	0	0	0	0	1	0	0	0	0	0	0	0	0	0	0	23080		10
9	23040	23040	1	3	38.963	0	0	0	0	2	1	0	1	0	0	0	0	0	0	1	0	0	0	0	0	0	0	0	0	0	23040		9
9	23000	23000	1	3	38.963	0	0	0	0	2	1	0	1	0	0	0	0	0	0	1	0	0	0	0	0	0	0	0	0	0	23000		8
9	22960	22960	1	3	38.963	0	0	0	0	2	1	0	1	0	0	0	0	0	0	1	0	0	0	0	0	0	0	0	0	0	22960		7
9	22920	22920	1	3	38.963	0	0	0	0	2	1	0	1	0	0	0	0	0	0	1	0	0	0	0	0	0	0	0	0	0	22920		6
9	22880	22880	1	3	38.963	0	0	0	0	2	1	0	1	0	0	0	0	0	0	1	0	0	0	0	0	0	0	0	0	0	22880		5
9	22840	22840	1	3	38.963	0	0	0	0	2	1	0	1	0	0	0	0	0	0	1	0	0	0	0	0	0	0	0	0	0	22840		4
9	22800	22800	1	3	38.963	0	0	0	0	2	1	0	1	0	0	0	0	0	0	1	0	0	0	0	0	0	0	0	0	0	22800		3
9	22760	22760	1	3	38.963	0	0	0	0	2	1	0	1	0	0	0	0	0	0	1	0	0	0	0	0	0	0	0	0	0	22760		2
9	22720	22720	1	3	38.963	0	0	0	0	2	1	0	1	0	0	0	0	0	0	1	0	0	0	0	0	0	0	0	0	0	22720		1
9	22680	22680	1	3	38.963	0	0	0	0	2	1	0	1	0	0	0	0	0	0	1	0	0	0	0	0	0	0	0	0	0	22680	0	0		0
9	22640	22640	1	3	38.963	0	0	0	0	2	1	0	1	0	0	0	0	0	0	1	0	0	0	0	0	0	0	0	0	0	22640				-1
9	22600	22600	1	3	38.963	0	0	0	0	2	1	0	1	0	0	0	0	0	0	1	0	0	0	0	0	0	0	0	0	0	22600				-2
9	22560	22560	1	3	38.963	0	0	0	0	2	1	0	1	0	0	0	0	0	0	1	0	0	0	0	0	0	0	0	0	0	22560				-3
9	22520	22520	1	3	38.963	0	0	0	0	2	1	0	1	0	0	0	0	0	0	1	0	0	0	0	0	0	0	0	0	0	22520				-4
9	22480	22480	1	3	38.963	0	0	0	0	2	1	0	1	0	0	0	0	0	0	1	0	0	0	0	0	0	0	0	0	0	22480				-5
9	22440	22440	1	3	38.963	0	0	0	0	2	1	0	1	0	0	0	0	0	0	1	0	0	0	0	0	0	0	0	0	0	22440				-6
9	22400	22400	1	3	38.963	0	0	0	0	2	1	0	1	0	0	0	0	0	0	1	0	0	0	0	0	0	0	0	0	0	22400				-7
9	22360	22360	1	3	38.963	0	0	0	0	2	1	0	1	0	0	0	0	0	0	1	0	0	0	0	0	0	0	0	0	0	22360				-8
9	22320	22320	1	3	38.963	0	0	0	0	2	1	0	1	0	0	0	0	0	0	1	0	0	0	0	0	0	0	0	0	0	22320				-9
9	22280	22280	1	3	38.963	0	0	0	0	2	1	0	1	0	0	0	0	0	0	1	0	0	0	0	0	0	0	0	0	0	22280				-10
9	22240	22240	1	3	38.963	0	0	0	0	2	1	0	1	0	0	0	0	0	0	1	0	0	0	0	0	0	0	0	0	0	22240				-11
9	22200	22200	1	3	38.963	0	0	0	0	2	1	0	1	0	0	0	0	0	0	1	0	0	0	0	0	0	0	0	0	0	22200				-12
9	22160	22160	1	3	38.963	0	0	0	0	2	1	0	1	0	0	0	0	0	0	1	0	0	0	0	0	0	0	0	0	0	22160		12
9	22120	22120	1	3	38.963	0	0	0	0	2	1	0	1	0	0	0	0	0	0	1	0	0	0	0	0	0	0	0	0	0	22120		11
9	22080	22080	1	3	38.963	0	0	0	0	2	1	0	1	0	0	0	0	0	0	1	0	0	0	0	0	0	0	0	0	0	22080		10
9	22040	22040	1	3	38.963	0	0	0	0	2	1	0	1	0	0	0	0	0	0	1	0	0	0	0	0	0	0	0	0	0	22040		9
9	22000	22000	1	3	38.963	0	0	0	0	2	1	0	1	0	0	0	0	0	0	1	0	0	0	0	0	0	0	0	0	0	22000		8
9	21960	21960	1	3	38.963	0	0	0	0	2	1	0	1	0	0	0	0	0	0	1	0	0	0	0	0	0	0	0	0	0	21960		7
9	21920	21920	1	3	38.963	0	0	0	0	2	1	0	1	0	0	0	0	0	0	1	0	0	0	0	0	0	0	0	0	0	21920		6
9	21880	21880	1	3	38.963	0	0	0	0	2	1	0	1	0	0	0	0	0	0	1	0	0	0	0	0	0	0	0	0	0	21880		5
9	21840	21840	1	3	38.963	0	0	0	0	2	1	0	1	0	0	0	0	0	0	1	0	0	0	0	0	0	0	0	0	0	21840		4
9	21800	21800	1	3	38.963	0	0	0	0	2	1	0	1	0	0	0	0	0	0	1	0	0	0	0	0	0	0	0	0	0	21800		3
9	21760	21760	1	3	38.963	0	0	0	0	2	1	0	1	0	0	0	0	0	0	1	0	0	0	0	0	0	0	0	0	0	21760		2
9	21720	21720	1	3	38.963	0	0	0	0	2	1	0	1	0	0	0	0	0	0	1	0	0	0	0	0	0	0	0	0	0	21720		1
9	21680	21680	1	3	38.963	0	0	0	0	2	1	0	1	0	0	0	0	0	0	1	0	0	0	0	0	0	0	0	0	0	21680	0	0		0
9	21640	21640	1	3	38.963	0	0	0	0	2	1	0	1	0	0	0	0	0	0	1	0	0	0	0	0	0	0	0	0	0	21640				-1
9	21600	21600	1	3	38.963	0	0	0	0	2	1	0	1	0	0	0	0	0	0	1	0	0	0	0	0	0	0	0	0	0	21600				-2
9	21560	21560	1	3	38.963	0	0	0	0	2	1	0	1	0	0	0	0	0	0	1	0	0	0	0	0	0	0	0	0	0	21560				-3
9	21520	21520	1	3	38.963	0	0	0	0	2	1	0	1	0	0	0	0	0	0	1	0	0	0	0	0	0	0	0	0	0	21520				-4
9	21480	21480	1	3	38.963	0	0	0	0	2	1	0	1	0	0	0	0	0	0	1	0	0	0	0	0	0	0	0	0	0	21480				-5
9	21440	21440	1	3	38.963	0	0	0	0	2	1	0	1	0	0	0	0	0	0	1	0	0	0	0	0	0	0	0	0	0	21440				-6
9	21400	21400	1	3	38.963	0	0	0	0	2	1	0	1	0	0	0	0	0	0	1	0	0	0	0	0	0	0	0	0	0	21400				-7
9	21360	21360	1	3	38.963	0	0	0	0	2	1	0	1	0	0	0	0	0	0	1	0	0	0	0	0	0	0	0	0	0	21360				-8
9	21320	21320	1	3	38.963	0	0	0	0	2	1	0	1	0	0	0	0	0	0	1	0	0	0	0	0	0	0	0	0	0	21320				-9
9	21280	21280	1	3	38.963	0	0	0	0	2	1	0	1	0	0	0	0	0	0	1	0	0	0	0	0	0	0	0	0	0	21280				-10
9	21240	21240	1	3	38.963	0	0	0	0	2	1	0	1	0	0	0	0	0	0	1	0	0	0	0	0	0	0	0	0	0	21240				-11
9	21200	21200	1	3	38.963	0	0	0	0	2	1	0	1	0	0	0	0	0	0	1	0	0	0	0	0	0	0	0	0	0	21200				-12
9	21120	21120	1	3	38.963	0	0	0	0	2	1	0	1	0	0	0	0	0	0	1	0	0	0	0	0	0	0	0	0	0	21120		12
9	21080	21080	1	3	38.963	0	0	0	0	2	1	0	1	0	0	0	0	0	0	1	0	0	0	0	0	0	0	0	0	0	21080		11
9	21040	21040	1	3	38.963	0	0	0	0	2	1	0	1	0	0	0	0	0	0	1	0	0	0	0	0	0	0	0	0	0	21040		10
9	21000	21000	1	3	38.963	0	0	0	0	2	1	0	1	0	0	0	0	0	0	1	0	0	0	0	0	0	0	0	0	0	21000		9
9	20960	20960	1	3	38.963	0	0	0	0	2	1	0	1	0	0	0	0	0	0	1	0	0	0	0	0	0	0	0	0	0	20960		8
9	20920	20920	1	3	38.963	0	0	0	0	2	1	0	1	0	0	0	0	0	0	1	0	0	0	0	0	0	0	0	0	0	20920		7
9	20880	20880	1	3	38.963	0	0	0	0	2	1	0	1	0	0	0	0	0	0	1	0	0	0	0	0	0	0	0	0	0	20880		6
9	20840	20840	1	3	38.963	0	0	0	0	2	1	0	1	0	0	0	0	0	0	1	0	0	0	0	0	0	0	0	0	0	20840		5
9	20800	20800	1	3	38.963	0	0	0	0	2	1	0	1	0	0	0	0	0	0	1	0	0	0	0	0	0	0	0	0	0	20800		4
9	20760	20760	1	3	38.963	0	0	0	0	2	1	0	1	0	0	0	0	0	0	1	0	0	0	0	0	0	0	0	0	0	20760		3
9	20720	20720	1	3	38.963	0	0	0	0	2	1	0	1	0	0	0	0	0	0	1	0	0	0	0	0	0	0	0	0	0	20720		2
9	20680	20680	1	3	38.963	0	0	0	0	2	1	0	1	0	0	0	0	0	0	1	0	0	0	0	0	0	0	0	0	0	20680		1
9	20640	20640	1	3	38.963	0	0	0	0	2	1	0	1	0	0	0	0	0	0	1	0	0	0	0	0	0	0	0	0	0	20640	0	0		0
9	20600	20600	1	3	38.963	0	0	0	0	2	1	0	1	0	0	0	0	0	0	1	0	0	0	0	0	0	0	0	0	0	20600				-1
9	20560	20560	1	3	38.963	0	0	0	0	2	1	0	1	0	0	0	0	0	0	1	0	0	0	0	0	0	0	0	0	0	20560				-2
9	20520	20520	1	3	38.963	0	0	0	0	2	1	0	1	0	0	0	0	0	0	1	0	0	0	0	0	0	0	0	0	0	20520				-3
9	20480	20480	1	3	38.963	0	0	0	0	2	1	0	1	0	0	0	0	0	0	1	0	0	0	0	0	0	0	0	0	0	20480				-4
9	20440	20440	1	3	38.963	0	0	0	0	2	1	0	1	0	0	0	0	0	0	1	0	0	0	0	0	0	0	0	0	0	20440				-5
9	20400	20400	1	3	38.963	0	0	0	0	2	1	0	1	0	0	0	0	0	0	1	0	0	0	0	0	0	0	0	0	0	20400				-6
9	20360	20360	1	3	38.963	0	0	0	0	2	1	0	1	0	0	0	0	0	0	1	0	0	0	0	0	0	0	0	0	0	20360				-7
9	20320	20320	1	3	38.963	0	0	0	0	2	1	0	1	0	0	0	0	0	0	1	0	0	0	0	0	0	0	0	0	0	20320				-8
9	20280	20280	1	3	38.963	0	0	0	0	2	1	0	1	0	0	0	0	0	0	1	0	0	0	0	0	0	0	0	0	0	20280				-9
9	20240	20240	1	3	38.963	0	0	0	0	2	1	0	1	0	0	0	0	0	0	1	0	0	0	0	0	0	0	0	0	0	20240				-10
9	20200	20200	1	3	38.963	0	0	0	0	2	1	0	1	0	0	0	0	0	0	1	0	0	0	0	0	0	0	0	0	0	20200				-11
9	20160	20160	1	3	38.963	0	0	0	0	2	1	0	1	0	0	0	0	0	0	1	0	0	0	0	0	0	0	0	0	0	20160				-12
9	18200	18200	1	3	38.963	0	0	1	0	2	1	0	1	0	0	0	0	0	0	1	1	0	0	0	0	0	0	0	0	0	18200		12
9	18160	18160	1	3	38.963	0	0	1	0	2	1	0	1	0	0	0	0	0	0	1	1	0	0	0	0	0	0	0	0	0	18160		11
9	18120	18120	1	3	38.963	0	0	1	0	2	1	0	1	0	0	0	0	0	0	1	1	0	0	0	0	0	0	0	0	0	18120		10
9	18080	18080	1	3	38.963	0	0	1	0	2	1	0	1	0	0	0	0	0	0	1	1	0	0	0	0	0	0	0	0	0	18080		9
9	18040	18040	1	3	38.963	0	0	1	0	2	1	0	1	0	0	0	0	0	0	1	1	0	0	0	0	0	0	0	0	0	18040		8
9	18000	18000	1	3	38.963	0	0	1	0	2	1	0	1	0	0	0	0	0	0	1	1	0	0	0	0	0	0	0	0	0	18000		7
9	17960	17960	1	3	38.963	0	0	1	0	2	1	0	1	0	0	0	0	0	0	1	1	0	0	0	0	0	0	0	0	0	17960		6
9	17920	17920	1	3	38.963	0	0	1	0	2	1	0	1	0	0	0	0	0	0	1	1	0	0	0	0	0	0	0	0	0	17920		5
9	17880	17880	1	3	38.963	0	0	1	0	2	1	0	1	0	0	0	0	0	0	1	1	0	0	0	0	0	0	0	0	0	17880		4
9	17840	17840	1	3	38.963	0	0	1	0	2	1	0	1	0	0	0	0	0	0	1	1	0	0	0	0	0	0	0	0	0	17840		3
9	17800	17800	1	3	38.963	0	0	1	0	2	1	0	1	0	0	0	0	0	0	1	1	0	0	0	0	0	0	0	0	0	17800		2
9	17760	17760	1	3	38.963	0	0	1	0	2	1	0	1	0	0	0	0	0	0	1	1	0	0	0	0	0	0	0	0	0	17760		1
9	17720	17720	1	3	38.963	0	0	1	0	2	1	0	1	0	0	0	0	0	0	1	1	0	0	0	0	0	0	0	0	0	17720	0	0		0
9	17680	17680	1	3	38.963	0	0	1	0	2	1	0	1	0	0	0	0	0	0	1	1	0	0	0	0	0	0	0	0	0	17680				-1
9	17640	17640	1	3	38.963	0	0	1	0	2	1	0	1	0	0	0	0	0	0	1	1	0	0	0	0	0	0	0	0	0	17640				-2
9	17600	17600	1	3	38.963	0	0	1	0	2	1	0	1	0	0	0	0	0	0	1	1	0	0	0	0	0	0	0	0	0	17600				-3
9	17560	17560	1	3	38.963	0	0	1	0	2	1	0	1	0	0	0	0	0	0	1	1	0	0	0	0	0	0	0	0	0	17560				-4
9	17520	17520	1	3	38.963	0	0	1	0	2	1	0	1	0	0	0	0	0	0	1	1	0	0	0	0	0	0	0	0	0	17520				-5
9	17480	17480	1	3	38.963	0	0	1	0	2	1	0	1	0	0	0	0	0	0	1	1	0	0	0	0	0	0	0	0	0	17480				-6
9	17440	17440	1	3	38.963	0	0	1	0	2	1	0	1	0	0	0	0	0	0	1	1	0	0	0	0	0	0	0	0	0	17440				-7
9	17400	17400	1	3	38.963	0	0	1	0	2	1	0	1	0	0	0	0	0	0	1	1	0	0	0	0	0	0	0	0	0	17400				-8
9	17360	17360	1	3	38.963	0	0	1	0	2	1	0	1	0	0	0	0	0	0	1	1	0	0	0	0	0	0	0	0	0	17360				-9
9	17320	17320	1	3	38.963	0	0	1	0	2	1	0	1	0	0	0	0	0	0	1	1	0	0	0	0	0	0	0	0	0	17320				-10
9	17280	17280	1	3	38.963	0	0	1	0	2	1	0	1	0	0	0	0	0	0	1	1	0	0	0	0	0	0	0	0	0	17280				-11
9	17240	17240	1	3	38.963	0	0	1	0	2	1	0	1	0	0	0	0	0	0	1	1	0	0	0	0	0	0	0	0	0	17240				-12
9	10880	10880	1	3	38.963	0	0	0	1	2	0	0	0	0	0	1	0	0	0	1	0	0	0	0	0	0	0	0	0	0	10880		12
9	10840	10840	1	3	38.963	0	0	0	1	2	0	0	0	0	0	1	0	0	0	1	0	0	0	0	0	0	0	0	0	0	10840		11
9	10800	10800	1	3	38.963	0	0	0	1	2	0	0	0	0	0	1	0	0	0	1	0	0	0	0	0	0	0	0	0	0	10800		10
9	10760	10760	1	3	38.963	0	0	0	1	2	0	0	0	0	0	1	0	0	0	1	0	0	0	0	0	0	0	0	0	0	10760		9
9	10720	10720	1	3	38.963	0	0	0	1	2	0	0	0	0	0	1	0	0	0	1	0	0	0	0	0	0	0	0	0	0	10720		8
9	10680	10680	1	3	38.963	0	0	0	1	2	0	0	0	0	0	1	0	0	0	1	0	0	0	0	0	0	0	0	0	0	10680		7
9	10640	10640	1	3	38.963	0	0	0	1	2	0	0	0	0	0	1	0	0	0	1	0	0	0	0	0	0	0	0	0	0	10640		6
9	10600	10600	1	3	38.963	0	0	0	1	2	0	0	0	0	0	1	0	0	0	1	0	0	0	0	0	0	0	0	0	0	10600		5
9	10560	10560	1	3	38.963	0	0	0	1	2	0	0	0	0	0	1	0	0	0	1	0	0	0	0	0	0	0	0	0	0	10560		4
9	10520	10520	1	3	38.963	0	0	0	1	2	0	0	0	0	0	1	0	0	0	1	0	0	0	0	0	0	0	0	0	0	10520		3
9	10480	10480	1	3	38.963	0	0	0	1	2	0	0	0	0	0	1	0	0	0	1	0	0	0	0	0	0	0	0	0	0	10480		2
9	10440	10440	1	3	38.963	0	0	0	1	2	0	0	0	0	0	1	0	0	0	1	0	0	0	0	0	0	0	0	0	0	10440		1
9	10400	10400	1	3	38.963	0	0	0	1	2	0	0	0	0	0	1	0	0	0	1	0	0	0	0	0	0	0	0	0	0	10400	0	0		0
9	10360	10360	1	3	38.963	0	0	0	1	2	0	0	0	0	0	1	0	0	0	1	0	0	0	0	0	0	0	0	0	0	10360				-1
9	10320	10320	1	3	38.963	0	0	0	1	2	0	0	0	0	0	1	0	0	0	1	0	0	0	0	0	0	0	0	0	0	10320				-2
9	10280	10280	1	3	38.963	0	0	0	1	2	0	0	0	0	0	1	0	0	0	1	0	0	0	0	0	0	0	0	0	0	10280				-3
9	10240	10240	1	3	38.963	0	0	0	1	2	0	0	0	0	0	1	0	0	0	1	0	0	0	0	0	0	0	0	0	0	10240				-4
9	10200	10200	1	3	38.963	0	0	0	1	2	0	0	0	0	0	1	0	0	0	1	0	0	0	0	0	0	0	0	0	0	10200				-5
9	10160	10160	1	3	38.963	0	0	0	1	2	0	0	0	0	0	1	0	0	0	1	0	0	0	0	0	0	0	0	0	0	10160				-6
9	10120	10120	1	3	38.963	0	0	0	1	2	0	0	0	0	0	1	0	0	0	1	0	0	0	0	0	0	0	0	0	0	10120				-7
9	10080	10080	1	3	38.963	0	0	0	1	2	0	0	0	0	0	1	0	0	0	1	0	0	0	0	0	0	0	0	0	0	10080				-8
9	10040	10040	1	3	38.963	0	0	0	1	2	0	0	0	0	0	1	0	0	0	1	0	0	0	0	0	0	0	0	0	0	10040				-9
9	10000	10000	1	3	38.963	0	0	0	1	2	0	0	0	0	0	1	0	0	0	1	0	0	0	0	0	0	0	0	0	0	10000				-10
9	9960	9960	1	3	38.963	0	0	0	1	2	0	0	0	0	0	1	0	0	0	1	0	0	0	0	0	0	0	0	0	0	9960				-11
9	9920	9920	1	3	38.963	0	0	0	1	2	0	0	0	0	0	1	0	0	0	1	0	0	0	0	0	0	0	0	0	0	9920				-12
15	34298	34320	1	1	42.7917	0	0	0	0	0	0	0	0	0	0	0	0	0	0	0	0	0	1	0	0	0	0	0	0	0	34320		12
15	34258	34280	1	1	42.7917	0	0	0	0	0	0	0	0	0	0	0	0	0	0	0	0	0	1	0	0	0	0	0	0	0	34280		11
15	34218	34240	1	1	42.7917	0	0	0	0	0	0	0	0	0	0	0	0	0	0	0	0	0	1	0	0	0	0	0	0	0	34240		10
15	34178	34200	1	1	42.7917	0	0	0	0	0	0	0	0	0	0	0	0	0	0	0	0	0	1	0	0	0	0	0	0	0	34200		9
15	34138	34160	1	1	42.7917	0	0	0	0	0	0	0	0	0	0	0	0	0	0	0	0	0	0	0	0	0	0	0	0	0	34160		8
15	34098	34120	1	1	42.7917	0	0	0	0	0	0	0	0	0	0	0	0	0	0	0	0	0	0	0	0	0	0	0	0	0	34120		7
15	34058	34080	1	1	42.7917	0	0	0	0	0	0	0	0	0	0	0	0	0	0	0	0	0	0	0	0	0	0	0	0	0	34080		6
15	34018	34040	1	1	42.7917	0	0	0	0	0	0	0	0	0	0	0	0	0	0	0	0	0	0	0	0	0	0	0	0	0	34040		5
15	33978	34000	1	1	42.7917	0	0	0	0	0	0	0	0	0	0	0	0	0	0	0	0	0	0	0	0	0	0	0	0	0	34000		4
15	33938	33960	1	1	42.7917	0	0	0	0	0	0	0	0	0	0	0	0	0	0	0	0	0	0	0	0	0	0	0	0	0	33960		3
15	33898	33920	1	1	42.7917	0	0	0	0	0	0	0	0	0	0	0	0	0	0	0	0	0	0	0	0	0	0	0	0	0	33920		2
15	33858	33880	1	1	42.7917	0	0	0	0	0	0	0	0	0	0	0	0	0	0	0	0	0	0	0	0	0	0	0	0	0	33880		1
15	33818	33840	1	1	42.7917	0	0	0	0	0	0	0	0	0	0	0	0	0	0	0	0	0	0	0	0	0	0	0	0	0	33840	0	0		0
15	33778	33800	1	1	42.7917	0	0	0	0	0	0	0	0	0	0	0	0	0	0	0	0	0	0	0	0	0	0	0	0	0	33800				-1
15	33738	33760	1	1	42.7917	0	0	0	0	0	0	0	0	0	0	0	0	0	0	0	0	0	0	0	0	0	0	0	0	0	33760				-2
15	33698	33720	1	1	42.7917	0	0	0	0	0	0	0	0	0	0	0	0	0	0	0	0	0	0	0	0	0	0	0	0	0	33720				-3
15	33658	33680	1	1	42.7917	0	0	0	0	0	0	0	0	0	0	0	0	0	0	0	0	0	0	0	0	0	0	0	0	0	33680				-4
15	33618	33640	1	1	42.7917	0	0	0	0	0	0	0	0	0	0	0	0	0	0	1	1	0	1	0	0	0	0	0	0	0	33640				-5
15	33578	33600	1	1	42.7917	0	0	0	0	0	0	0	0	0	0	0	0	0	0	1	1	0	1	0	0	0	0	0	0	0	33600				-6
15	33538	33560	1	1	42.7917	0	0	0	0	0	0	0	0	0	0	0	0	0	0	1	1	0	1	0	0	0	0	0	0	0	33560				-7
15	33498	33520	1	1	42.7917	0	0	0	0	0	0	0	0	0	0	0	0	0	0	1	1	0	1	0	0	0	0	0	0	0	33520				-8
15	33458	33480	1	1	42.7917	0	0	0	0	0	0	0	0	0	0	0	0	0	0	1	1	0	1	0	0	0	0	0	0	0	33480				-9
15	33418	33440	1	1	42.7917	0	0	0	0	0	0	0	0	0	0	0	0	0	0	1	1	0	1	0	0	0	0	0	0	0	33440				-10
15	33378	33400	1	1	42.7917	0	0	0	0	0	0	0	0	0	0	0	0	0	0	1	1	0	1	0	0	0	0	0	0	0	33400				-11
15	33338	33360	1	1	42.7917	0	0	0	0	0	0	0	0	0	0	0	0	0	0	1	1	0	1	0	0	0	0	0	0	0	33360				-12
15	28218	28240	1	1	42.7917	0	0	0	0	0	0	0	0	0	0	0	0	1	0	0	0	1	1	0	0	0	0	0	0	0	28240		12
15	28178	28200	1	1	42.7917	0	0	0	0	0	0	0	0	0	0	0	0	1	0	0	0	1	1	0	0	0	0	0	0	0	28200		11
15	28138	28160	1	1	42.7917	0	0	0	0	0	0	0	0	0	0	0	0	1	0	0	0	1	1	0	0	0	0	0	0	0	28160		10
15	28098	28120	1	1	42.7917	0	0	0	0	0	0	0	0	0	0	0	0	1	0	0	0	1	1	0	0	0	0	0	0	0	28120		9
15	28058	28080	1	1	42.7917	0	0	0	0	0	0	0	0	0	0	0	0	1	0	0	0	1	1	0	0	0	0	0	0	0	28080		8
15	28018	28040	1	1	42.7917	0	0	0	0	0	0	0	0	0	0	0	0	1	0	0	0	1	1	0	0	0	0	0	0	0	28040		7
15	27978	28000	1	1	42.7917	0	0	0	0	0	0	0	0	0	0	0	0	1	0	0	0	1	1	0	0	0	0	0	0	0	28000		6
15	27938	27960	1	1	42.7917	0	0	0	0	0	0	0	0	0	0	0	0	1	0	0	0	1	1	0	0	0	0	0	0	0	27960		5
15	27898	27920	1	1	42.7917	0	0	0	0	0	0	0	0	0	0	0	0	1	0	0	0	1	1	0	0	0	0	0	0	0	27920		4
15	27858	27880	1	1	42.7917	0	0	0	0	0	0	0	0	0	0	0	0	1	0	0	0	1	1	0	0	0	0	0	0	0	27880		3
15	27818	27840	1	1	42.7917	0	0	0	0	0	0	0	0	0	0	0	0	1	0	0	0	1	1	0	0	0	0	0	0	0	27840		2
15	27778	27800	1	1	42.7917	0	0	0	0	0	0	0	0	0	0	0	0	1	0	0	0	1	1	0	0	0	0	0	0	0	27800		1
15	27738	27760	1	1	42.7917	0	0	0	0	0	0	0	0	0	0	0	0	1	0	0	0	1	1	0	0	0	0	0	0	0	27760	0	0		0
15	27698	27720	1	1	42.7917	0	0	0	0	0	0	0	0	0	0	0	0	1	0	0	0	1	1	0	0	0	0	0	0	0	27720				-1
15	27658	27680	1	1	42.7917	0	0	0	0	0	0	0	0	0	0	0	0	1	0	0	0	1	1	0	0	0	0	0	0	0	27680				-2
15	27618	27640	1	1	42.7917	0	0	0	0	0	0	0	0	0	0	0	0	1	0	0	0	1	1	0	0	0	0	0	0	0	27640				-3
15	27578	27600	1	1	42.7917	0	0	0	0	0	0	0	0	0	0	0	0	1	0	0	0	1	1	0	0	0	0	0	0	0	27600				-4
15	27538	27560	1	1	42.7917	0	0	0	0	0	0	0	0	0	0	0	0	1	0	0	0	1	1	0	0	0	0	0	0	0	27560				-5
15	27498	27520	1	1	42.7917	0	0	0	0	0	0	0	0	0	0	0	0	0	1	0	0	1	1	0	0	0	0	0	0	0	27520				-6
15	27458	27480	1	1	42.7917	0	0	0	0	0	0	0	0	0	0	0	0	0	1	0	0	1	1	0	0	0	0	0	0	0	27480				-7
15	27418	27440	1	1	42.7917	0	0	0	0	0	0	0	0	0	0	0	0	0	1	0	0	1	1	0	0	0	0	0	0	0	27440				-8
15	27378	27400	1	1	42.7917	0	0	0	0	0	0	0	0	0	0	0	0	0	1	0	0	1	1	0	0	0	0	0	0	0	27400				-9
15	27338	27360	1	1	42.7917	0	0	0	0	0	0	0	0	0	0	0	0	0	1	0	0	1	1	0	0	0	0	0	0	0	27360				-10
15	27298	27320	1	1	42.7917	0	0	0	0	0	0	0	0	0	0	0	0	0	1	0	0	1	1	0	0	0	0	0	0	0	27320				-11
15	27258	27280	1	1	42.7917	0	0	0	0	0	0	0	0	0	0	0	0	0	1	0	0	1	1	0	0	0	0	0	0	0	27280				-12
15	22218	22240	1	1	42.7917	0	0	0	0	0	0	0	0	0	0	0	0	0	0	0	1	1	0	0	0	0	0	0	0	0	22240		12
15	22178	22200	1	1	42.7917	0	0	0	0	0	0	0	0	0	0	0	0	0	0	0	1	1	0	0	0	0	0	0	0	0	22200		11
15	22138	22160	1	1	42.7917	0	0	0	0	0	0	0	0	0	0	0	0	0	0	0	1	1	0	0	0	0	0	0	0	0	22160		10
15	22098	22120	1	1	42.7917	0	0	0	0	0	0	0	0	0	0	0	0	0	0	0	1	1	0	0	0	0	0	0	0	0	22120		9
15	22058	22080	1	1	42.7917	0	0	0	0	0	0	0	0	0	0	0	0	0	0	0	1	1	0	0	0	0	0	0	0	0	22080		8
15	22018	22040	1	1	42.7917	0	0	0	0	0	0	0	0	0	0	0	0	0	0	0	1	1	0	0	0	0	0	0	0	0	22040		7
15	21978	22000	1	1	42.7917	0	0	0	0	0	0	0	0	0	0	0	0	0	0	0	1	1	0	0	0	0	0	0	0	0	22000		6
15	21938	21960	1	1	42.7917	0	0	0	0	0	0	0	0	0	0	0	0	0	0	0	1	1	0	0	0	0	0	0	0	0	21960		5
15	21898	21920	1	1	42.7917	0	0	0	0	0	0	0	0	0	0	0	0	0	0	0	1	1	0	0	0	0	0	0	0	0	21920		4
15	21858	21880	1	1	42.7917	0	0	0	0	0	0	0	0	0	0	0	0	0	0	0	1	1	0	0	0	0	0	0	0	0	21880		3
15	21818	21840	1	1	42.7917	0	0	0	0	0	0	0	0	0	0	0	0	0	0	0	1	1	0	0	0	0	0	0	0	0	21840		2
15	21778	21800	1	1	42.7917	0	0	0	0	0	0	0	0	0	0	0	0	0	0	0	1	1	0	0	0	0	0	0	0	0	21800		1
15	21738	21760	1	1	42.7917	0	0	0	0	0	0	0	0	0	0	0	0	0	0	0	1	1	0	0	0	0	0	0	0	0	21760	0	0		0
15	21698	21720	1	1	42.7917	0	0	0	0	0	0	0	0	0	0	0	0	0	0	0	1	1	0	0	0	0	0	0	0	0	21720				-1
15	21658	21680	1	1	42.7917	0	0	0	0	0	0	0	0	0	0	0	0	0	0	0	1	1	0	0	0	0	0	0	0	0	21680				-2
15	21618	21640	1	1	42.7917	0	0	0	0	0	0	0	0	0	0	0	0	0	0	0	1	1	0	0	0	0	0	0	0	0	21640				-3
15	21578	21600	1	1	42.7917	0	0	0	0	0	0	0	0	0	0	0	0	0	0	0	1	1	0	0	0	0	0	0	0	0	21600				-4
15	21538	21560	1	1	42.7917	0	0	0	0	0	0	0	0	0	0	0	0	0	0	0	1	1	0	0	0	0	0	0	0	0	21560				-5
15	21498	21520	1	1	42.7917	0	0	0	0	0	0	0	0	0	0	0	0	0	0	0	1	1	0	0	0	0	0	0	0	0	21520				-6
15	21458	21480	1	1	42.7917	0	0	0	0	0	0	0	0	0	0	0	0	0	0	0	1	1	0	0	0	0	0	0	0	0	21480				-7
15	21418	21440	1	1	42.7917	0	0	0	0	0	0	0	0	0	0	0	0	0	0	0	0	1	0	0	0	0	0	0	0	0	21440				-8
15	21378	21400	1	1	42.7917	0	0	0	0	0	0	0	0	0	0	0	0	0	0	0	0	1	0	0	0	0	0	0	0	0	21400				-9
15	21338	21360	1	1	42.7917	0	0	0	0	0	0	0	0	0	0	0	0	0	0	0	0	1	0	0	0	0	0	0	0	0	21360				-10
15	21298	21320	1	1	42.7917	0	0	0	0	0	0	0	0	0	0	0	0	0	0	0	0	1	0	0	0	0	0	0	0	0	21320				-11
15	21258	21280	1	1	42.7917	0	0	0	0	0	0	0	0	0	0	0	0	0	0	0	0	1	0	0	0	0	0	0	0	0	21280				-12
15	12138	12160	1	1	42.7917	0	0	0	0	1	0	0	0	0	0	0	0	0	0	0	0	1	1	0	0	0	0	0	0	0	12160		12
15	12098	12120	1	1	42.7917	0	0	0	0	1	0	0	0	0	0	0	0	0	0	0	0	1	1	0	0	0	0	0	0	0	12120		11
15	12058	12080	1	1	42.7917	0	0	0	0	1	0	0	0	0	0	0	0	0	0	0	0	1	1	0	0	0	0	0	0	0	12080		10
15	12018	12040	1	1	42.7917	0	0	0	0	1	0	0	0	0	0	0	0	0	0	0	0	1	1	0	0	0	0	0	0	0	12040		9
15	11978	12000	1	1	42.7917	0	0	0	0	1	0	0	0	0	0	0	0	0	0	0	0	1	1	0	0	0	0	0	0	0	12000		8
15	11938	11960	1	1	42.7917	0	0	0	0	1	0	0	0	0	0	0	0	0	0	0	0	1	1	0	0	0	0	0	0	0	11960		7
15	11898	11920	1	1	42.7917	0	0	0	0	1	0	0	0	0	0	0	0	0	0	0	0	1	1	0	0	0	0	0	0	0	11920		6
15	11858	11880	1	1	42.7917	0	0	0	0	1	0	0	0	0	0	0	0	0	0	0	0	1	1	0	0	0	0	0	0	0	11880		5
15	11818	11840	1	1	42.7917	0	0	0	0	1	0	0	0	0	0	0	0	0	0	0	0	1	1	0	0	0	0	0	0	0	11840		4
15	11778	11800	1	1	42.7917	0	0	0	0	1	0	0	0	0	0	0	0	0	0	0	0	1	1	0	0	0	0	0	0	0	11800		3
15	11738	11760	1	1	42.7917	0	0	0	0	1	0	0	0	0	0	0	0	0	0	0	0	1	1	0	0	0	0	0	0	0	11760		2
15	11698	11720	1	1	42.7917	0	0	0	0	1	0	0	0	0	0	0	0	0	0	0	0	1	1	0	0	0	0	0	0	0	11720		1
15	11658	11680	1	1	42.7917	0	0	0	0	1	0	0	0	0	0	0	0	0	0	0	0	1	1	0	0	0	0	0	0	0	11680	0	0		0
15	11618	11640	1	1	42.7917	0	0	0	0	1	0	0	0	0	0	0	0	0	0	0	0	1	1	0	0	0	0	0	0	0	11640				-1
15	11578	11600	1	1	42.7917	0	0	0	0	1	0	0	0	0	0	0	0	0	0	0	0	1	1	0	0	0	0	0	0	0	11600				-2
15	11538	11560	1	1	42.7917	0	0	0	0	1	0	1	0	0	0	0	1	0	0	0	0	1	1	0	0	0	0	0	0	0	11560				-3
15	11498	11520	1	1	42.7917	0	0	0	0	1	0	1	0	0	0	0	1	0	0	0	0	1	1	0	0	0	0	0	0	0	11520				-4
15	11458	11480	1	1	42.7917	0	0	0	0	1	0	1	0	0	0	0	1	0	0	0	0	1	1	0	0	0	0	0	0	0	11480				-5
15	11418	11440	1	1	42.7917	0	0	0	0	1	0	1	0	0	0	0	1	0	0	0	0	1	1	0	0	0	0	0	0	0	11440				-6
15	11378	11400	1	1	42.7917	0	0	0	0	1	0	1	0	0	0	0	1	0	0	0	0	1	1	0	0	0	0	0	0	0	11400				-7
15	11338	11360	1	1	42.7917	0	0	0	0	1	0	1	0	0	0	0	1	0	0	0	0	1	1	0	0	0	0	0	0	0	11360				-8
15	11298	11320	1	1	42.7917	0	0	0	0	1	0	1	0	0	0	0	1	0	0	0	0	1	1	0	0	0	0	0	0	0	11320				-9
15	11258	11280	1	1	42.7917	0	0	0	0	1	0	1	0	0	0	0	1	0	0	0	0	1	1	0	0	0	0	0	0	0	11280				-10
15	11218	11240	1	1	42.7917	0	0	0	0	1	0	1	0	0	0	0	1	0	0	0	0	1	1	1	0	0	0	0	0	0	11240				-11
15	11178	11200	1	1	42.7917	0	0	0	0	1	0	1	0	0	0	0	1	0	0	0	0	1	1	1	0	0	0	0	0	0	11200				-12
15	6178	6200	1	1	42.7917	0	0	0	0	0	0	0	0	0	1	0	0	1	1	0	0	1	1	0	0	0	0	0	0	1	6200		12
15	6138	6160	1	1	42.7917	0	0	0	0	0	0	0	0	0	1	0	0	1	1	0	0	1	1	0	0	0	0	0	0	1	6160		11
15	6098	6120	1	1	42.7917	0	0	0	0	0	0	0	0	0	1	0	0	1	1	0	0	1	1	0	0	0	0	0	0	1	6120		10
15	6058	6080	1	1	42.7917	0	0	0	0	0	0	0	0	0	1	0	0	1	1	0	0	1	1	0	0	0	0	0	0	1	6080		9
15	6018	6040	1	1	42.7917	0	0	0	0	0	0	0	0	0	1	0	0	1	1	0	0	1	1	0	0	0	0	0	0	1	6040		8
15	5978	6000	1	1	42.7917	0	0	0	0	0	0	0	0	0	1	0	0	0	1	0	0	0	1	0	0	0	0	0	0	1	6000		7
15	5938	5960	1	1	42.7917	0	0	0	0	0	0	0	0	0	1	0	0	0	1	0	0	0	1	0	0	0	0	0	0	1	5960		6
15	5898	5920	1	1	42.7917	1	1	0	0	0	0	0	0	0	1	0	0	0	1	0	0	0	1	0	0	0	0	0	0	1	5920		5
15	5858	5880	1	1	42.7917	1	1	0	0	0	0	0	0	0	1	0	0	0	1	0	0	0	1	0	0	0	0	0	0	1	5880		4
15	5818	5840	1	1	42.7917	1	1	0	0	0	0	0	0	0	1	0	0	0	1	0	0	0	1	0	0	0	0	0	0	1	5840		3
15	5778	5800	1	1	42.7917	1	1	0	0	0	0	0	0	0	0	0	0	0	1	0	0	0	1	0	0	0	0	0	0	1	5800		2
15	5738	5760	1	1	42.7917	1	1	0	0	0	0	0	0	0	0	0	0	0	1	0	0	0	1	0	0	0	0	0	0	0	5760		1
15	5698	5720	1	1	42.7917	1	1	0	0	0	0	0	0	0	0	0	0	0	1	0	0	0	1	0	0	0	0	0	0	0	5720	0	0		0
15	5658	5680	1	1	42.7917	1	1	0	0	0	0	0	0	0	0	0	0	0	1	0	0	0	1	0	0	0	0	0	0	0	5680				-1
15	5618	5640	1	1	42.7917	1	1	0	0	0	0	0	0	0	0	0	0	0	1	0	0	0	1	0	0	0	0	0	0	0	5640				-2
15	5578	5600	1	1	42.7917	1	1	0	0	0	0	0	0	0	0	0	0	0	1	0	0	0	1	0	0	0	0	0	0	0	5600				-3
15	5538	5560	1	1	42.7917	1	1	0	0	0	0	0	0	0	0	0	0	0	1	0	0	0	1	0	0	0	0	0	0	0	5560				-4
15	5498	5520	1	1	42.7917	1	1	0	0	0	0	0	0	0	0	0	0	0	1	0	0	0	1	0	0	0	0	0	0	0	5520				-5
15	5458	5480	1	1	42.7917	1	1	0	0	0	0	0	0	0	0	0	0	0	1	0	0	0	1	0	0	0	0	0	0	0	5480				-6
15	5418	5440	1	1	42.7917	1	1	0	0	0	0	0	0	0	0	0	0	0	1	0	0	0	1	0	0	0	0	0	0	0	5440				-7
15	5378	5400	1	1	42.7917	1	1	0	0	0	0	0	0	0	0	0	0	0	1	0	0	0	1	0	0	0	0	0	0	0	5400				-8
15	5338	5360	1	1	42.7917	1	1	0	0	0	0	0	0	0	0	0	0	0	1	0	0	0	1	0	0	0	0	0	0	0	5360				-9
15	5298	5320	1	1	42.7917	1	1	0	0	0	0	0	0	0	0	0	0	0	1	0	0	0	1	0	0	0	0	0	0	0	5320				-10
15	5258	5280	1	1	42.7917	1	1	0	0	0	0	0	0	0	0	0	0	0	1	0	0	0	1	0	0	0	0	0	0	0	5280				-11
15	5218	5240	1	1	42.7917	1	1	0	0	0	0	0	0	0	0	0	0	0	1	0	0	0	1	0	0	0	0	0	0	0	5240				-12
15	3098	3120	1	1	42.7917	1	1	0	0	0	1	0	0	2	0	0	2	0	0	0	0	0	1	0	0	0	0	0	0	0	3120		12
15	3058	3080	1	1	42.7917	1	1	0	0	0	1	0	0	2	0	0	2	0	0	0	0	0	1	0	0	0	0	0	0	0	3080		11
15	3018	3040	1	1	42.7917	1	1	0	0	0	1	0	0	2	0	0	2	0	0	0	0	0	1	0	0	0	0	0	0	0	3040		10
15	2978	3000	1	1	42.7917	1	1	0	0	0	1	0	0	2	0	0	2	0	0	0	0	0	1	0	0	0	0	0	0	0	3000		9
15	2938	2960	1	1	42.7917	1	1	0	0	0	1	0	0	2	0	0	2	0	0	0	0	0	1	0	0	0	0	0	0	0	2960		8
15	2898	2920	1	1	42.7917	1	1	0	0	0	1	0	0	2	0	0	2	0	0	0	0	0	1	0	0	0	0	0	0	0	2920		7
15	2858	2880	1	1	42.7917	1	1	0	0	0	1	0	0	2	0	0	2	0	0	0	0	0	1	0	0	0	0	0	0	0	2880		6
15	2818	2840	1	1	42.7917	1	1	0	0	0	1	0	0	2	0	0	2	0	0	0	0	0	1	0	0	0	0	0	0	0	2840		5
15	2778	2800	1	1	42.7917	1	1	0	0	0	1	0	0	2	0	0	2	0	0	0	0	0	1	0	0	0	0	0	0	0	2800		4
15	2738	2760	1	1	42.7917	1	1	0	0	0	1	0	0	2	0	0	2	0	0	0	0	0	1	0	0	0	0	0	0	0	2760		3
15	2698	2720	1	1	42.7917	1	1	0	0	0	1	0	0	2	0	0	2	0	0	0	0	0	1	0	0	0	0	0	0	0	2720		2
15	2658	2680	1	1	42.7917	1	1	0	0	0	1	0	0	2	0	0	2	0	0	0	0	0	1	0	0	0	0	0	0	0	2680		1
15	2618	2640	1	1	42.7917	1	1	0	0	0	1	0	0	2	0	0	2	0	0	0	0	0	1	0	0	0	0	0	0	0	2640	0	0		0
15	2578	2600	1	1	42.7917	1	1	0	0	0	1	0	0	2	0	0	2	0	0	0	0	0	1	0	0	0	0	0	0	0	2600				-1
15	2538	2560	1	1	42.7917	1	1	0	0	0	1	0	0	2	0	0	2	0	0	0	0	0	1	0	0	0	0	0	0	0	2560				-2
15	2498	2520	1	1	42.7917	1	1	0	0	0	1	0	0	2	0	0	2	0	0	0	0	0	1	0	0	0	0	0	0	0	2520				-3
15	2458	2480	1	1	42.7917	1	1	0	0	0	1	0	0	2	0	0	2	0	0	0	0	0	1	0	0	0	0	0	0	0	2480				-4
15	2418	2440	1	1	42.7917	1	1	0	0	0	1	0	0	2	0	0	2	0	0	0	0	0	1	0	0	0	0	0	0	0	2440				-5
15	2378	2400	1	1	42.7917	1	1	0	0	0	1	0	0	2	0	0	2	0	0	0	0	0	1	0	0	0	0	0	0	0	2400				-6
15	2338	2360	1	1	42.7917	1	1	0	0	0	1	0	0	2	0	0	2	0	0	0	0	0	1	0	0	0	0	0	0	0	2360				-7
15	2298	2320	1	1	42.7917	1	1	0	0	0	1	0	0	2	0	0	2	0	0	0	0	0	1	0	0	0	0	0	0	0	2320				-8
15	2258	2280	1	1	42.7917	1	1	0	0	0	0	0	0	2	0	0	2	0	0	0	0	0	1	0	0	0	0	0	0	0	2280				-9
15	2218	2240	1	1	42.7917	1	1	0	0	0	0	0	0	2	0	0	2	0	0	0	0	0	1	0	0	0	0	0	0	0	2240				-10
15	2178	2200	1	1	42.7917	1	1	0	0	0	0	0	0	2	0	0	2	0	0	0	0	0	1	0	0	0	0	0	0	0	2200				-11
15	2138	2160	1	1	42.7917	1	1	0	0	0	0	0	0	2	0	0	2	0	0	0	0	0	1	0	0	0	0	0	0	0	2160				-12
15	2098	2120	1	1	42.7917	1	1	0	0	0	0	0	0	2	0	0	2	0	0	0	0	0	1	0	0	0	0	0	0	0	2120		12
15	2058	2080	1	1	42.7917	1	1	0	0	0	0	0	0	2	0	0	2	0	0	0	0	0	1	0	0	0	0	0	0	0	2080		11
15	2018	2040	1	1	42.7917	1	1	0	0	0	0	0	0	2	0	0	2	0	0	0	0	0	1	0	0	0	0	0	0	0	2040		10
15	1978	2000	1	1	42.7917	1	1	0	0	0	0	0	0	2	0	0	2	0	0	0	0	0	1	0	0	0	0	0	0	0	2000		9
15	1938	1960	1	1	42.7917	1	1	0	0	0	0	0	0	2	0	0	2	0	0	0	0	0	1	0	0	0	0	0	0	0	1960		8
15	1898	1920	1	1	42.7917	1	1	0	0	0	0	0	0	2	0	0	2	0	0	0	0	0	1	0	0	0	0	0	0	0	1920		7
15	1858	1880	1	1	42.7917	1	1	0	0	0	0	0	0	2	0	0	2	0	0	0	0	0	1	0	0	0	0	0	0	0	1880		6
15	1818	1840	1	1	42.7917	1	1	0	0	0	0	0	0	2	0	0	2	0	0	0	0	0	1	0	0	0	0	0	0	0	1840		5
15	1778	1800	1	1	42.7917	1	1	0	0	0	0	0	0	2	0	0	2	0	0	0	0	0	1	0	0	0	0	0	0	0	1800		4
15	1738	1760	1	1	42.7917	1	1	0	0	0	0	0	0	2	0	0	3	0	0	0	0	0	1	0	0	0	0	0	0	0	1760		3
15	1698	1720	1	1	42.7917	1	1	0	0	0	0	0	0	2	0	0	1	0	0	0	0	0	1	0	0	0	0	0	0	0	1720		2
15	1658	1680	1	1	42.7917	1	1	0	0	0	0	0	0	2	0	0	1	0	0	0	0	0	1	0	0	0	0	0	0	0	1680		1
15	1618	1640	1	1	42.7917	1	1	0	1	1	0	0	0	2	0	0	1	0	0	0	0	0	1	0	0	0	0	0	0	1	1640	0	0		0
15	1578	1600	1	1	42.7917	1	1	0	1	1	0	0	0	2	0	0	1	0	0	0	0	0	0	0	0	0	0	0	0	0	1600				-1
15	1538	1560	1	1	42.7917	1	1	0	1	1	0	0	0	2	0	0	1	0	0	0	0	0	0	0	0	0	0	0	0	0	1560				-2
15	1498	1520	1	1	42.7917	1	1	0	1	1	0	0	0	2	0	0	1	0	0	0	0	0	0	0	0	0	0	0	0	0	1520				-3
15	1458	1480	1	1	42.7917	1	1	0	1	1	0	0	0	2	0	0	1	0	0	0	0	0	0	0	0	0	0	0	0	0	1480				-4
15	1418	1440	1	1	42.7917	1	1	0	1	1	0	0	0	2	0	0	1	0	0	0	0	0	0	0	0	0	0	0	0	0	1440				-5
15	1378	1400	1	1	42.7917	1	1	0	1	1	0	0	0	2	0	0	1	0	0	0	0	0	0	0	0	0	0	0	0	0	1400				-6
15	1338	1360	1	1	42.7917	1	1	0	1	1	0	0	0	2	0	0	1	0	0	0	0	0	0	0	0	0	0	0	0	0	1360				-7
15	1298	1320	1	1	42.7917	1	1	0	1	1	0	0	0	2	0	0	1	0	0	0	0	0	0	0	0	0	0	0	0	0	1320				-8
15	1258	1280	1	1	42.7917	1	1	0	1	1	0	0	0	0	0	0	0	0	0	0	0	0	0	0	0	0	0	0	0	0	1280				-9
15	1218	1240	1	1	42.7917	1	1	0	1	1	0	0	0	0	0	0	0	0	0	0	0	0	0	0	0	0	0	0	0	0	1240				-10
15	1178	1200	1	1	42.7917	1	1	0	1	1	0	0	0	0	0	0	0	0	0	0	0	0	0	0	0	0	0	0	0	0	1200				-11
15	1138	1160	1	1	42.7917	1	1	0	1	1	0	0	0	0	0	0	0	0	0	0	0	0	0	0	0	0	0	0	0	0	1160				-12
15	898	920	1	1	42.7917	1	1	0	1	1	0	0	0	0	0	0	0	0	0	0	0	0	0	0	0	0	0	0	0	0	920		12
15	858	880	1	1	42.7917	1	1	0	1	1	0	0	0	0	0	0	0	0	0	0	0	0	0	0	0	0	0	0	0	0	880		11
15	818	840	1	1	42.7917	1	1	0	1	1	0	0	0	0	0	0	0	0	0	0	0	0	0	0	0	0	0	0	0	0	840		10
15	778	800	1	1	42.7917	1	1	0	1	1	0	0	0	0	0	0	0	0	0	0	0	0	0	0	0	0	0	0	0	0	800		9
15	738	760	1	1	42.7917	1	1	0	1	1	0	0	0	0	0	0	0	0	0	0	0	0	0	0	0	0	0	0	0	0	760		8
15	698	720	1	1	42.7917	1	1	0	0	0	0	0	0	0	0	0	0	0	0	0	0	0	0	0	0	0	0	0	0	0	720		7
15	658	680	1	1	42.7917	1	1	0	0	0	0	0	0	0	0	0	0	0	0	0	0	0	0	0	0	0	0	0	0	0	680		6
15	618	640	1	1	42.7917	1	1	0	0	0	0	0	0	0	0	0	0	0	0	0	0	0	0	0	0	0	0	0	0	0	640		5
15	578	600	1	1	42.7917	1	1	0	0	0	0	0	0	0	0	0	0	0	0	0	0	0	0	0	0	0	0	0	0	0	600		4
15	538	560	1	1	42.7917	1	1	0	0	0	0	0	0	0	0	0	0	0	0	0	0	0	0	0	0	0	0	0	0	0	560		3
15	498	520	1	1	42.7917	1	1	0	0	0	0	0	0	0	0	0	0	0	0	0	0	0	0	0	0	0	0	0	0	0	520		2
15	458	480	1	1	42.7917	1	1	0	0	0	0	0	0	0	0	0	0	0	0	0	0	0	0	0	0	0	0	0	0	0	480		1
15	418	440	1	1	42.7917	1	1	0	0	0	0	0	0	0	0	0	0	0	0	0	0	0	0	0	0	0	0	0	0	0	440	0	0		0
15	378	400	1	1	42.7917	1	1	0	0	0	0	0	0	0	0	0	0	0	0	0	0	0	0	0	0	0	0	0	0	0	400				-1
15	338	360	1	1	42.7917	1	1	0	0	0	0	0	0	0	0	0	0	0	0	0	0	0	0	0	0	0	0	0	0	0	360				-2
15	298	320	1	1	42.7917	1	1	0	0	0	0	0	0	0	0	0	0	0	0	0	0	0	0	0	0	0	0	0	0	0	320				-3
15	258	280	1	1	42.7917	1	1	0	0	0	0	0	0	0	0	0	0	0	0	0	0	0	0	0	0	0	0	0	0	0	280				-4
15	218	240	1	1	42.7917	1	1	0	0	0	0	0	0	0	0	0	0	0	0	0	0	0	0	0	0	0	0	0	0	0	240				-5
15	178	200	1	1	42.7917	1	1	0	0	0	0	0	0	0	0	0	0	0	0	0	0	0	0	0	0	0	0	0	0	0	200				-6
15	138	160	1	1	42.7917	1	1	0	0	0	0	0	0	0	0	0	0	0	0	0	0	0	0	0	0	0	0	0	0	0	160				-7
15	98	120	1	1	42.7917	1	1	0	0	0	0	0	0	0	0	0	0	0	0	0	0	0	0	0	0	0	0	0	0	0	120				-8
15	58	80	1	1	42.7917	1	1	0	0	0	0	0	0	0	0	0	0	0	0	0	0	0	0	0	0	0	0	0	0	0	80				-9
15	18	40	1	1	42.7917	1	1	0	0	0	0	0	0	0	0	0	0	0	0	0	0	0	0	0	0	0	0	0	0	0	40				-10
15	-22	0	1	1	42.7917	1	1	0	0	0	0	0	0	0	0	0	0	0	0	0	0	0	0	0	0	0	0	0	0	1	0				-11
17	62946	62960	1	3	25.6923	1	1	0	1	0	0	0	0	0	0	0	1	0	0	0	0	0	1	0	0	0	0	0	0	0	62960				-12
17	40586	40600	1	3	25.6923	1	1	1	1	0	0	0	0	1	0	0	1	0	0	0	0	0	0	0	0	0	0	0	0	0	40600		12
17	40546	40560	1	3	25.6923	1	1	1	1	0	0	0	0	1	0	0	1	0	0	0	0	0	0	0	0	0	0	0	0	0	40560		11
17	40506	40520	1	3	25.6923	1	1	1	1	0	0	0	0	1	0	0	1	0	0	0	0	0	0	0	0	0	0	0	0	0	40520		10
17	40466	40480	1	3	25.6923	1	1	1	1	0	0	0	0	1	0	0	1	0	0	0	0	0	0	0	0	0	0	0	0	0	40480		9
17	40426	40440	1	3	25.6923	1	1	1	1	0	0	0	0	1	0	0	1	0	0	0	0	0	0	0	0	0	0	0	0	0	40440		8
17	40386	40400	1	3	25.6923	1	1	1	1	0	0	0	0	1	0	0	1	0	0	0	0	0	0	0	0	0	0	0	0	0	40400		7
17	40346	40360	1	3	25.6923	1	1	1	1	0	0	0	0	1	0	0	1	0	0	0	0	0	0	0	0	0	0	0	0	0	40360		6
17	40306	40320	1	3	25.6923	1	1	1	1	0	0	0	0	1	0	0	1	0	0	0	0	0	0	0	0	0	0	0	0	0	40320		5
17	40266	40280	1	3	25.6923	1	1	1	1	0	0	0	0	1	0	0	1	0	0	0	0	0	0	0	0	0	0	0	0	0	40280		4
17	40226	40240	1	3	25.6923	1	1	1	1	0	0	0	0	1	0	0	1	0	0	0	0	0	0	0	0	0	0	0	0	0	40240		3
17	40186	40200	1	3	25.6923	1	1	1	1	0	0	0	0	1	0	0	1	0	0	0	0	0	0	0	0	0	0	0	0	0	40200		2
17	40146	40160	1	3	25.6923	1	1	1	1	0	0	0	0	1	0	0	1	0	0	0	0	0	0	0	0	0	0	0	0	0	40160		1
17	40106	40120	1	3	25.6923	1	1	1	1	0	0	0	0	1	0	0	1	0	0	0	0	0	0	0	0	0	0	0	0	0	40120	0	0		0
17	40066	40080	1	3	25.6923	1	1	1	1	0	0	0	0	1	0	0	1	0	0	0	0	0	0	0	0	0	0	0	0	0	40080				-1
17	40026	40040	1	3	25.6923	1	1	1	1	0	0	0	0	1	0	0	1	0	0	0	0	0	0	0	0	0	0	0	0	0	40040				-2
17	39986	40000	1	3	25.6923	1	1	1	1	0	0	0	0	1	0	0	1	0	0	0	0	0	0	0	0	0	0	0	0	0	40000				-3
17	39946	39960	1	3	25.6923	1	1	1	1	0	0	0	0	1	0	0	1	0	0	0	0	0	0	0	0	0	0	0	0	0	39960				-4
17	39906	39920	1	3	25.6923	1	1	1	1	0	0	0	0	1	0	0	1	0	0	0	0	0	0	0	0	0	0	0	0	0	39920				-5
17	39866	39880	1	3	25.6923	1	1	0	1	0	0	0	0	1	0	0	1	0	0	0	0	0	0	0	0	0	0	0	0	0	39880				-6
17	39826	39840	1	3	25.6923	1	1	0	1	0	0	0	0	1	0	0	1	0	0	0	0	0	0	0	0	0	0	0	0	0	39840				-7
17	39786	39800	1	3	25.6923	1	1	0	1	0	0	0	0	1	0	0	1	0	0	0	0	0	0	0	0	0	0	0	0	0	39800				-8
17	39746	39760	1	3	25.6923	1	1	0	1	0	0	0	0	1	0	0	1	0	0	0	0	0	0	0	0	0	0	0	0	0	39760				-9
17	39706	39720	1	3	25.6923	1	1	0	1	0	0	0	0	1	0	0	1	0	0	0	0	0	0	0	0	0	0	0	0	0	39720				-10
17	39666	39680	1	3	25.6923	1	1	0	1	0	0	0	0	1	0	0	1	0	0	0	0	0	0	0	0	0	0	0	0	0	39680				-11
17	39626	39640	1	3	25.6923	1	1	0	1	0	0	0	0	1	0	0	1	0	0	0	0	0	0	0	0	0	0	0	0	0	39640				-12
17	12546	12560	1	3	25.6923	1	1	0	0	0	0	0	1	1	0	0	1	0	0	1	1	0	1	0	0	0	0	0	0	0	12560		12
17	12506	12520	1	3	25.6923	1	1	0	0	0	0	0	1	1	0	0	1	0	0	1	1	0	1	0	0	0	0	0	0	0	12520		11
17	12466	12480	1	3	25.6923	1	1	0	0	0	0	0	1	1	0	0	1	0	0	1	1	0	1	0	0	0	0	0	0	0	12480		10
17	12426	12440	1	3	25.6923	1	1	0	0	0	0	0	1	1	0	0	1	0	0	1	1	0	1	0	0	0	0	0	0	0	12440		9
17	12386	12400	1	3	25.6923	1	1	0	0	0	0	0	1	1	0	0	1	0	0	1	1	0	1	0	0	0	0	0	0	0	12400		8
17	12346	12360	1	3	25.6923	1	1	0	0	0	0	0	1	1	0	0	1	0	0	1	1	0	1	0	0	0	0	0	0	0	12360		7
17	12306	12320	1	3	25.6923	1	1	0	0	0	0	0	1	1	0	0	1	0	0	1	1	0	1	0	0	0	0	0	0	0	12320		6
17	12266	12280	1	3	25.6923	1	1	0	0	0	0	0	1	1	0	0	1	0	0	1	1	0	1	0	0	0	0	0	0	0	12280		5
17	12226	12240	1	3	25.6923	1	1	0	0	0	0	0	1	1	0	0	1	0	0	1	1	0	1	0	0	0	0	0	0	0	12240		4
17	12186	12200	1	3	25.6923	1	1	0	0	0	0	0	1	1	0	0	1	0	0	1	1	0	1	0	0	0	0	0	0	0	12200		3
17	12146	12160	1	3	25.6923	1	1	0	0	0	0	0	1	1	0	0	1	0	0	1	1	0	1	0	0	0	0	0	0	0	12160		2
17	12106	12120	1	3	25.6923	1	1	0	0	0	0	0	1	1	0	0	1	0	0	1	1	0	1	0	0	0	0	0	0	0	12120		1
17	12066	12080	1	3	25.6923	1	1	0	0	0	0	0	1	1	0	0	1	0	0	1	1	0	1	0	0	0	0	0	0	0	12080	0	0		0
17	12026	12040	1	3	25.6923	1	1	0	0	0	0	0	1	1	0	0	1	0	0	1	1	0	1	0	0	0	0	0	0	0	12040				-1
17	11986	12000	1	3	25.6923	1	1	0	0	0	0	0	1	1	0	0	1	0	0	1	1	0	1	0	0	0	0	0	0	0	12000				-2
17	11946	11960	1	3	25.6923	1	1	0	0	0	0	0	1	1	0	0	1	0	0	1	1	0	1	0	0	0	0	0	0	0	11960				-3
17	11906	11920	1	3	25.6923	1	1	0	0	0	0	0	1	1	0	0	1	0	0	1	1	0	1	0	0	0	0	0	0	0	11920				-4
17	11866	11880	1	3	25.6923	1	1	0	0	0	0	0	1	1	0	0	1	0	0	1	1	0	1	0	0	0	0	0	0	0	11880				-5
17	11826	11840	1	3	25.6923	1	1	0	0	0	0	0	1	1	0	0	1	0	0	1	1	0	1	0	0	0	0	0	0	0	11840				-6
17	11786	11800	1	3	25.6923	1	1	0	0	0	0	0	1	1	0	0	1	0	0	1	1	0	1	0	0	0	0	0	0	0	11800				-7
17	11746	11760	1	3	25.6923	1	1	0	0	0	0	0	1	1	0	0	1	0	0	1	1	0	1	0	0	0	0	0	0	0	11760				-8
17	11706	11720	1	3	25.6923	1	1	0	0	0	0	0	1	1	0	0	1	0	0	1	1	0	1	0	0	0	0	0	0	0	11720				-9
17	11666	11680	1	3	25.6923	1	1	0	0	0	0	0	1	1	0	0	1	0	0	1	1	0	1	0	0	0	0	0	0	0	11680				-10
17	11626	11640	1	3	25.6923	1	1	0	0	0	0	0	1	1	0	0	1	0	0	1	1	0	1	0	0	0	0	0	0	0	11640				-11
17	11586	11600	1	3	25.6923	1	1	0	0	0	0	0	1	1	0	0	1	0	0	1	1	0	1	0	0	0	0	0	0	0	11600				-12
21	20200	20200	1	1	31.7826	0	0	0	0	0	0	0	0	1	0	0	0	0	0	0	0	0	1	0	0	0	0	1	0	0	20200		12
21	20160	20160	1	1	31.7826	0	0	0	0	0	0	0	0	1	0	0	0	0	0	0	0	0	1	0	0	0	0	1	0	0	20160		11
21	20120	20120	1	1	31.7826	0	0	0	0	0	0	0	0	1	0	0	0	0	0	0	0	0	1	0	0	0	0	1	0	0	20120		10
21	20080	20080	1	1	31.7826	0	0	0	0	0	0	0	0	1	0	0	0	0	0	0	0	0	1	0	0	0	0	1	0	0	20080		9
21	20040	20040	1	1	31.7826	0	0	0	0	0	0	0	0	1	0	0	0	0	0	0	0	0	1	0	0	0	0	1	0	0	20040		8
21	20000	20000	1	1	31.7826	0	0	0	0	0	0	0	0	1	0	0	0	0	0	0	0	0	1	0	0	0	0	1	0	0	20000		7
21	19960	19960	1	1	31.7826	0	0	0	0	0	0	1	0	1	0	0	0	0	0	0	0	0	1	0	0	0	0	1	0	0	19960		6
21	19920	19920	1	1	31.7826	0	0	0	0	0	0	1	0	1	0	0	0	0	0	0	0	0	1	0	1	0	0	1	0	0	19920		5
21	19880	19880	1	1	31.7826	0	0	0	0	0	0	1	0	1	0	0	0	0	0	0	0	0	1	0	1	0	0	1	0	0	19880		4
21	19840	19840	1	1	31.7826	0	0	0	0	0	0	1	0	1	0	0	0	0	0	0	0	0	1	0	1	0	0	1	0	0	19840		3
21	19800	19800	1	1	31.7826	0	0	0	0	0	0	1	0	1	0	0	0	0	0	0	1	1	1	0	1	0	0	1	0	0	19800		2
21	19760	19760	1	1	31.7826	0	0	0	0	0	0	1	0	1	0	0	0	0	0	0	1	1	0	0	1	0	0	1	0	0	19760		1
21	19720	19720	1	1	31.7826	0	0	0	0	0	0	1	0	1	0	0	0	0	0	0	1	1	0	0	1	0	0	1	0	0	19720	0	0		0
21	19680	19680	1	1	31.7826	0	0	0	0	0	0	1	0	1	0	0	0	0	0	0	1	1	0	0	1	0	0	1	0	0	19680				-1
21	19640	19640	1	1	31.7826	0	0	0	0	0	0	1	0	1	0	0	0	0	0	0	1	1	0	0	1	0	0	1	0	0	19640				-2
21	19600	19600	1	1	31.7826	0	0	0	0	0	0	1	0	1	0	0	0	0	0	0	1	1	0	0	1	0	0	1	0	0	19600				-3
21	19560	19560	1	1	31.7826	0	0	0	0	0	0	1	0	1	0	0	0	0	0	0	1	1	0	0	1	0	0	1	0	0	19560				-4
21	19520	19520	1	1	31.7826	0	0	0	0	0	0	1	0	1	0	0	0	0	0	0	1	1	0	0	1	0	0	1	0	0	19520				-5
21	19480	19480	1	1	31.7826	0	0	0	0	0	0	1	0	1	0	0	0	0	0	0	1	1	0	0	1	0	0	1	0	0	19480				-6
21	19440	19440	1	1	31.7826	0	0	0	0	0	0	1	0	1	0	0	0	0	1	0	1	1	0	0	1	0	0	1	0	0	19440				-7
21	19400	19400	1	1	31.7826	0	0	0	0	0	0	1	0	1	0	0	0	0	1	0	0	1	0	0	1	0	0	1	0	0	19400				-8
21	19360	19360	1	1	31.7826	0	0	0	0	0	0	1	0	1	0	0	0	0	1	0	0	1	0	0	1	0	0	1	0	0	19360		12		-9
21	19320	19320	1	1	31.7826	0	0	0	0	0	0	1	0	1	0	0	0	0	1	0	0	1	0	0	1	0	0	0	0	0	19320		11		-10
21	19280	19280	1	1	31.7826	0	0	0	0	0	0	1	0	1	0	0	0	0	1	0	0	1	0	0	1	0	0	0	0	0	19280		10		-11
21	19240	19240	1	1	31.7826	0	0	0	0	0	0	1	0	1	0	0	0	0	1	0	0	1	0	0	1	0	0	0	0	0	19240		9		-12
21	19200	19200	1	1	31.7826	0	0	0	0	0	0	1	0	1	0	0	0	0	1	0	0	1	0	0	1	0	0	0	0	0	19200		8
21	19160	19160	1	1	31.7826	0	0	0	0	0	0	1	0	1	0	0	0	0	1	0	0	1	0	0	1	0	0	0	0	0	19160		7
21	19120	19120	1	1	31.7826	0	0	0	0	0	0	1	0	1	0	0	0	0	1	0	0	1	0	0	1	0	0	0	0	0	19120		6
21	19080	19080	1	1	31.7826	0	0	0	0	0	0	1	0	1	0	0	0	0	1	0	0	1	0	0	1	0	0	0	0	0	19080		5
21	19040	19040	1	1	31.7826	0	0	0	0	0	0	1	0	1	0	0	0	0	1	0	0	1	0	0	1	0	0	0	0	0	19040		4
21	19000	19000	1	1	31.7826	0	0	0	0	0	0	1	0	1	0	0	0	0	1	0	0	1	0	0	1	0	0	0	0	0	19000		3
21	18960	18960	1	1	31.7826	0	0	0	0	0	0	1	0	1	0	0	0	0	1	0	0	1	0	0	1	0	0	0	0	0	18960		2
21	18920	18920	1	1	31.7826	0	0	0	0	0	0	1	0	1	0	0	0	0	1	0	0	1	0	0	1	0	0	0	0	0	18920		1
21	18880	18880	1	1	31.7826	0	0	0	0	0	0	1	0	1	0	0	0	0	1	0	0	1	0	0	1	0	0	0	0	0	18880	0	0		0
21	18840	18840	1	1	31.7826	0	0	0	0	0	0	1	0	1	0	0	0	0	1	0	0	1	0	0	1	0	0	0	0	0	18840				-1
21	18800	18800	1	1	31.7826	0	0	0	0	0	0	1	0	1	0	0	0	0	1	0	0	1	0	0	1	0	0	0	0	0	18800				-2
21	18760	18760	1	1	31.7826	0	0	0	0	0	0	1	0	1	0	0	0	0	1	0	0	1	0	0	1	0	0	0	0	0	18760				-3
21	18720	18720	1	1	31.7826	0	0	0	0	0	0	1	0	1	0	0	0	0	1	0	0	1	0	0	1	0	0	0	0	0	18720				-4
21	18680	18680	1	1	31.7826	0	0	0	0	0	0	1	0	1	0	0	0	0	1	0	0	1	0	0	1	0	0	0	0	0	18680				-5
21	18640	18640	1	1	31.7826	0	0	0	0	0	0	1	0	1	0	0	0	0	1	0	0	1	0	0	1	0	0	0	0	0	18640				-6
21	18600	18600	1	1	31.7826	0	0	0	0	0	0	1	0	1	0	0	0	0	1	0	0	1	1	0	1	0	0	0	0	0	18600				-7
21	18560	18560	1	1	31.7826	0	0	0	0	0	0	1	0	1	0	0	0	0	1	0	0	0	1	0	1	0	0	0	0	0	18560				-8
21	18520	18520	1	1	31.7826	0	0	0	0	0	0	1	0	1	0	0	0	0	1	0	0	0	1	0	1	0	0	0	0	0	18520				-9
21	18480	18480	1	1	31.7826	0	0	0	0	0	0	1	0	1	0	0	0	0	1	0	0	0	1	0	1	0	0	0	0	0	18480				-10
21	18440	18440	1	1	31.7826	0	0	0	0	0	0	1	0	1	0	0	0	0	1	0	0	0	1	0	1	0	0	0	0	0	18440				-11
21	18400	18400	1	1	31.7826	0	0	0	0	0	0	1	0	1	0	0	0	0	1	0	0	0	1	0	1	0	0	0	0	0	18400				-12
21	18200	18200	1	1	31.7826	0	0	0	0	0	0	1	0	1	0	0	0	0	1	0	0	0	1	0	1	0	0	0	0	0	18200		12
21	18160	18160	1	1	31.7826	0	0	0	0	0	0	1	0	1	0	0	0	0	1	0	0	0	1	0	1	0	0	0	0	0	18160		11
21	18120	18120	1	1	31.7826	0	0	0	0	0	0	1	0	1	0	0	0	0	1	0	0	0	1	0	1	0	0	0	0	0	18120		10
21	18080	18080	1	1	31.7826	0	0	0	0	0	0	1	0	1	0	0	0	0	1	0	0	0	1	0	1	0	0	0	0	0	18080		9
21	18040	18040	1	1	31.7826	0	0	0	0	0	0	1	0	1	0	0	0	0	1	0	0	0	1	0	1	0	0	0	0	0	18040		8
21	18000	18000	1	1	31.7826	0	0	0	0	0	0	1	0	1	0	0	0	0	1	0	0	0	1	0	1	0	0	0	0	0	18000		7
21	17960	17960	1	1	31.7826	0	0	0	0	0	0	1	0	1	0	0	0	0	1	0	0	0	1	0	1	0	0	0	0	0	17960		6
21	17920	17920	1	1	31.7826	0	0	0	0	0	0	0	0	1	0	0	0	0	1	0	0	0	1	0	1	0	0	0	0	0	17920		5
21	17880	17880	1	1	31.7826	0	0	0	0	0	0	0	0	1	0	0	0	0	1	0	0	0	1	0	1	0	0	0	0	0	17880		4
21	17840	17840	1	1	31.7826	0	0	0	0	0	0	0	0	1	0	0	0	0	1	0	0	0	1	0	1	0	0	0	0	0	17840		3
21	17800	17800	1	1	31.7826	0	0	0	0	0	0	0	0	1	0	0	0	0	1	0	0	0	1	0	1	0	0	0	0	0	17800		2
21	17760	17760	1	1	31.7826	0	0	0	0	0	0	0	0	1	0	0	0	0	0	0	0	0	0	0	1	0	0	0	0	0	17760		1
21	17720	17720	1	1	31.7826	0	0	0	0	0	0	0	0	1	0	0	0	0	0	0	0	0	0	0	1	0	0	0	0	0	17720	0	0		0
21	17680	17680	1	1	31.7826	0	0	0	0	0	0	0	0	1	0	0	0	0	0	0	0	0	0	0	1	0	0	0	0	0	17680				-1
21	17640	17640	1	1	31.7826	0	0	0	0	0	0	0	0	1	0	0	0	0	0	0	0	0	0	0	1	0	0	0	0	0	17640				-2
21	17600	17600	1	1	31.7826	0	0	0	0	0	0	0	0	1	0	0	0	0	0	0	0	0	0	0	1	0	0	0	0	0	17600				-3
21	17560	17560	1	1	31.7826	0	0	0	0	0	0	0	0	1	0	0	0	0	0	0	0	0	0	0	1	0	0	0	0	0	17560				-4
21	17520	17520	1	1	31.7826	0	0	0	0	0	0	0	0	1	0	0	0	0	0	0	0	0	0	0	1	0	0	0	0	0	17520				-5
21	17480	17480	1	1	31.7826	0	0	0	0	0	0	0	0	1	0	0	0	0	0	0	0	0	0	0	1	0	0	0	0	0	17480				-6
21	17440	17440	1	1	31.7826	0	0	0	0	0	0	0	0	1	0	0	0	0	0	0	0	0	0	0	1	0	0	0	0	0	17440				-7
21	17400	17400	1	1	31.7826	0	0	0	0	0	0	0	0	1	0	0	0	0	0	0	0	0	0	0	1	0	0	0	0	0	17400				-8
21	17360	17360	1	1	31.7826	0	0	0	0	0	0	0	0	1	0	0	0	0	0	0	0	0	0	0	1	0	0	0	0	0	17360				-9
21	17320	17320	1	1	31.7826	0	0	0	0	0	0	0	0	1	0	0	0	0	0	0	0	0	0	0	1	0	0	0	0	0	17320				-10
21	17280	17280	1	1	31.7826	0	0	0	0	0	0	0	0	1	0	0	0	0	0	0	0	0	0	0	1	0	0	0	0	0	17280				-11
21	17240	17240	1	1	31.7826	0	0	0	0	0	0	0	0	1	0	0	0	0	0	0	0	0	0	0	1	0	0	0	0	0	17240		12		-12
21	17200	17200	1	1	31.7826	0	0	0	0	0	0	0	0	1	0	0	0	0	0	0	0	0	0	0	1	0	0	0	0	0	17200		11
21	17160	17160	1	1	31.7826	0	0	0	0	0	0	0	0	1	0	0	0	0	0	0	0	0	0	0	1	0	0	0	0	0	17160		10
21	17120	17120	1	1	31.7826	0	0	0	0	0	0	0	0	1	0	0	0	0	0	0	0	0	0	0	1	0	0	0	0	0	17120		9
21	17080	17080	1	1	31.7826	0	0	0	0	0	0	0	0	1	0	0	0	0	0	0	0	0	0	0	1	0	0	0	0	0	17080		8
21	17040	17040	1	1	31.7826	0	0	0	0	0	0	0	0	1	0	0	0	0	0	1	0	0	1	0	1	0	0	0	0	0	17040		7
21	17000	17000	1	1	31.7826	0	0	0	0	0	0	0	0	1	0	0	0	0	0	1	0	0	1	0	1	0	0	0	0	0	17000		6
21	16960	16960	1	1	31.7826	0	0	0	0	0	0	0	0	1	0	0	0	0	0	1	0	0	1	0	1	0	0	0	0	0	16960		5
21	16920	16920	1	1	31.7826	0	0	0	1	0	0	0	0	1	0	0	0	0	0	1	0	0	1	0	1	0	0	0	0	0	16920		4
21	16880	16880	1	1	31.7826	0	0	0	1	0	0	0	0	1	0	0	0	0	0	1	0	0	1	0	1	0	0	0	0	0	16880		3
21	16840	16840	1	1	31.7826	0	0	0	1	0	0	0	0	1	0	0	0	0	0	1	0	0	1	0	1	0	0	0	0	0	16840		2
21	16800	16800	1	1	31.7826	0	0	0	1	0	0	0	0	1	0	0	0	0	0	1	0	0	1	0	1	0	0	0	0	0	16800		1
21	16760	16760	1	1	31.7826	0	0	0	1	0	0	0	0	1	0	0	0	0	0	1	0	0	1	0	1	0	0	0	0	0	16760	0	0		0
21	16720	16720	1	1	31.7826	0	0	0	1	0	0	0	0	1	0	0	0	0	0	1	0	0	0	0	1	0	0	0	0	0	16720				-1
21	16680	16680	1	1	31.7826	0	0	0	1	0	0	0	0	1	0	0	0	0	0	1	0	0	0	0	1	0	0	0	0	0	16680				-2
21	16640	16640	1	1	31.7826	0	0	0	1	0	0	0	0	1	0	0	0	0	0	1	0	0	0	0	1	0	0	0	0	0	16640				-3
21	16600	16600	1	1	31.7826	0	0	0	1	0	0	0	0	1	0	0	0	0	0	1	0	0	0	0	1	0	0	0	0	0	16600				-4
21	16560	16560	1	1	31.7826	0	0	0	1	0	0	0	0	1	0	0	0	0	0	1	0	0	0	0	1	0	0	0	0	0	16560				-5
21	16520	16520	1	1	31.7826	0	0	0	1	0	0	0	0	1	0	0	0	0	0	1	0	0	0	0	1	0	0	0	0	0	16520				-6
21	16480	16480	1	1	31.7826	0	0	0	1	0	0	0	0	1	0	0	0	0	0	1	0	0	0	0	1	0	0	0	0	0	16480				-7
21	16440	16440	1	1	31.7826	0	0	0	1	0	0	0	0	1	0	0	0	0	0	1	0	0	0	0	1	0	0	0	0	1	16440				-8
21	16400	16400	1	1	31.7826	0	0	0	1	0	0	0	0	1	0	0	0	0	0	1	0	0	0	0	1	0	0	0	0	0	16400				-9
21	16360	16360	1	1	31.7826	0	0	0	1	0	0	0	0	1	0	0	0	0	0	1	0	0	0	0	1	0	0	0	0	0	16360				-10
21	16320	16320	1	1	31.7826	0	0	0	1	0	0	0	0	1	0	0	0	0	0	1	0	0	0	0	1	0	0	0	0	0	16320				-11
21	16280	16280	1	1	31.7826	0	0	0	1	0	0	0	0	1	0	0	0	0	0	1	0	0	0	0	1	0	0	0	0	0	16280				-12
21	15080	15080	1	1	31.7826	0	0	0	1	0	0	0	0	1	0	0	0	0	0	1	0	0	0	0	1	0	0	0	0	0	15080		12
21	15040	15040	1	1	31.7826	0	0	0	1	0	0	0	0	1	0	0	0	0	0	1	0	0	0	0	1	0	0	0	0	0	15040		11
21	15000	15000	1	1	31.7826	0	0	0	1	0	0	0	0	1	0	0	0	0	0	1	0	0	0	0	1	0	0	0	0	0	15000		10
21	14960	14960	1	1	31.7826	0	0	0	1	0	0	0	0	1	0	0	0	0	0	1	0	0	0	0	1	0	0	0	0	0	14960		9
21	14920	14920	1	1	31.7826	0	0	0	1	0	0	0	0	1	0	0	0	0	0	1	0	0	0	0	1	0	0	0	0	0	14920		8
21	14880	14880	1	1	31.7826	0	0	0	1	0	0	0	0	1	0	0	0	0	0	1	0	0	0	0	1	0	0	0	0	0	14880		7
21	14840	14840	1	1	31.7826	0	0	0	0	0	0	0	0	1	0	0	0	0	0	1	0	0	0	0	1	0	0	0	0	0	14840		6
21	14800	14800	1	1	31.7826	0	0	0	0	0	0	0	0	1	0	0	0	0	0	1	0	0	0	0	1	0	0	0	0	0	14800		5
21	14760	14760	1	1	31.7826	0	0	0	0	0	0	0	0	1	0	0	0	0	0	1	0	0	0	0	1	0	0	0	0	0	14760		4
21	14720	14720	1	1	31.7826	0	0	0	0	0	0	0	0	1	0	0	0	0	0	1	0	0	0	0	1	0	0	0	0	0	14720		3
21	14680	14680	1	1	31.7826	0	0	0	0	0	0	0	0	1	0	0	0	0	0	1	0	0	0	0	1	0	0	0	0	0	14680		2
21	14640	14640	1	1	31.7826	0	0	0	0	0	0	0	0	1	0	0	0	0	0	1	1	0	1	0	1	0	0	0	0	0	14640		1
21	14600	14600	1	1	31.7826	0	0	0	0	0	0	0	0	1	0	0	0	0	0	1	1	0	1	0	1	0	0	0	0	0	14600	0	0		0
21	14560	14560	1	1	31.7826	0	0	0	0	0	0	0	0	1	0	0	0	0	0	1	1	0	1	0	1	0	0	0	0	0	14560				-1
21	14520	14520	1	1	31.7826	0	0	0	0	0	0	0	0	1	0	0	0	0	0	1	1	0	1	0	1	0	0	0	0	0	14520				-2
21	14480	14480	1	1	31.7826	0	0	0	0	0	0	0	0	1	0	0	0	0	0	1	1	0	1	0	1	0	0	0	0	0	14480				-3
21	14440	14440	1	1	31.7826	0	0	0	0	0	0	0	0	1	0	0	0	0	0	1	1	0	1	0	1	0	0	0	0	0	14440				-4
21	14400	14400	1	1	31.7826	0	0	0	0	0	0	0	0	1	0	0	0	0	0	1	1	0	1	0	1	0	0	0	0	0	14400				-5
21	14360	14360	1	1	31.7826	0	0	0	0	0	0	0	0	1	0	0	0	0	0	1	1	0	1	0	1	0	0	0	0	0	14360				-6
21	14320	14320	1	1	31.7826	0	0	0	0	0	0	0	0	1	0	0	0	0	0	1	1	0	1	0	1	0	0	0	0	0	14320				-7
21	14280	14280	1	1	31.7826	0	0	0	0	0	0	0	0	1	0	0	0	0	0	1	1	0	1	0	1	0	0	0	0	0	14280				-8
21	14240	14240	1	1	31.7826	0	0	0	0	0	0	0	0	1	0	0	0	0	0	1	1	0	1	0	1	0	0	0	0	0	14240				-9
21	14200	14200	1	1	31.7826	0	0	0	0	0	0	0	0	1	0	0	0	0	0	1	1	0	1	0	1	0	0	0	0	0	14200				-10
21	14160	14160	1	1	31.7826	0	0	0	0	0	0	0	0	1	0	0	0	0	0	1	1	0	1	0	1	0	0	0	0	0	14160				-11
21	14120	14120	1	1	31.7826	0	0	0	0	0	0	0	0	1	0	0	0	0	0	1	1	0	1	0	1	0	0	0	0	0	14120				-12
21	3120	3120	1	1	31.7826	0	0	0	0	0	0	0	0	0	0	0	0	0	0	1	1	0	1	0	0	0	0	0	0	0	3120		12
21	3080	3080	1	1	31.7826	0	0	0	0	0	0	0	0	0	0	0	0	0	0	1	1	0	1	0	0	0	0	0	0	0	3080		11
21	3040	3040	1	1	31.7826	0	0	0	0	0	0	0	0	0	0	0	0	0	0	1	1	0	1	0	0	0	0	0	0	0	3040		10
21	3000	3000	1	1	31.7826	0	0	0	0	0	0	0	0	0	0	0	0	0	0	1	1	0	1	0	0	0	0	0	0	0	3000		9
21	2960	2960	1	1	31.7826	0	0	0	0	0	0	0	0	0	0	0	0	0	0	1	1	0	1	0	0	0	0	0	0	0	2960		8
21	2920	2920	1	1	31.7826	0	0	0	0	0	0	0	0	0	0	0	0	0	0	1	1	0	1	0	0	0	0	0	0	0	2920		7
21	2880	2880	1	1	31.7826	0	0	0	0	0	0	0	0	0	0	0	0	0	0	1	1	0	1	0	0	0	0	0	0	0	2880		6
21	2840	2840	1	1	31.7826	0	0	0	0	0	0	0	0	0	0	0	0	0	0	1	1	0	1	0	0	0	0	0	0	0	2840		5
21	2800	2800	1	1	31.7826	0	0	0	0	0	0	0	0	0	0	0	0	0	0	1	1	0	1	0	0	0	0	0	0	0	2800		4
21	2760	2760	1	1	31.7826	0	0	0	0	0	0	0	0	0	0	0	0	0	0	1	1	0	1	0	0	0	0	0	0	0	2760		3
21	2720	2720	1	1	31.7826	0	0	0	0	0	0	0	0	0	0	0	0	0	0	1	1	0	1	0	0	0	0	0	0	0	2720		2
21	2680	2680	1	1	31.7826	0	0	0	0	0	0	0	0	0	0	0	0	0	0	1	1	0	1	0	0	0	0	0	0	0	2680		1
21	2640	2640	1	1	31.7826	0	0	0	0	0	0	0	0	0	0	0	0	0	0	1	1	0	1	0	0	0	0	0	0	0	2640	0	0		0
21	2600	2600	1	1	31.7826	0	0	0	0	0	0	0	0	0	0	0	0	0	0	1	1	0	1	0	0	0	0	0	0	0	2600				-1
21	2560	2560	1	1	31.7826	0	0	0	0	0	0	0	0	0	0	0	0	0	0	1	1	0	1	0	0	0	0	0	0	0	2560				-2
21	2520	2520	1	1	31.7826	0	0	0	0	0	0	0	0	0	0	0	0	0	0	1	1	0	1	0	0	0	0	0	0	0	2520				-3
21	2480	2480	1	1	31.7826	0	0	0	0	0	0	0	0	0	0	0	0	0	0	1	1	0	1	0	0	0	0	0	0	0	2480				-4
21	2440	2440	1	1	31.7826	0	0	0	0	0	0	0	0	0	0	0	0	0	0	1	1	0	1	0	0	0	0	0	0	0	2440				-5
21	2400	2400	1	1	31.7826	0	0	0	0	0	0	0	0	0	0	0	0	0	0	1	1	0	1	0	0	0	0	0	0	0	2400				-6
21	2360	2360	1	1	31.7826	0	0	0	0	0	0	0	0	0	0	0	0	0	0	1	1	0	1	0	0	0	0	0	0	0	2360				-7
21	2320	2320	1	1	31.7826	0	0	0	0	0	0	0	0	0	0	0	0	0	0	1	1	0	1	0	0	0	0	0	0	0	2320		12		-8
21	2280	2280	1	1	31.7826	0	0	0	0	0	0	0	0	0	0	0	0	0	0	1	1	0	1	0	0	0	0	0	0	0	2280		11		-9
21	2240	2240	1	1	31.7826	0	0	0	0	0	0	0	0	0	0	0	0	0	0	1	1	0	1	0	0	0	0	0	0	0	2240		10		-10
21	2200	2200	1	1	31.7826	0	0	0	0	0	0	0	0	0	0	0	0	0	0	1	1	0	1	0	0	0	0	0	0	0	2200		9		-11
21	2160	2160	1	1	31.7826	0	0	0	0	0	0	0	0	0	0	0	0	0	0	1	1	0	1	0	0	0	0	0	0	0	2160		8		-12
21	2120	2120	1	1	31.7826	0	0	0	0	0	0	0	0	1	0	0	1	0	0	1	1	0	1	0	0	0	0	0	0	0	2120		7
21	2080	2080	1	1	31.7826	0	0	0	0	0	0	0	0	1	0	0	1	0	0	1	1	0	1	0	0	0	0	0	0	0	2080		6
21	2040	2040	1	1	31.7826	0	0	0	0	0	0	0	0	1	0	0	1	0	0	1	1	0	1	0	0	0	0	0	0	0	2040		5
21	2000	2000	1	1	31.7826	0	0	0	0	0	0	0	0	1	0	0	1	0	0	1	1	0	1	0	0	0	0	0	0	0	2000		4
21	1960	1960	1	1	31.7826	0	0	0	0	0	0	0	0	1	0	0	1	0	0	1	1	0	1	0	0	0	0	0	0	0	1960		3
21	1920	1920	1	1	31.7826	0	0	0	0	0	0	0	0	1	0	0	1	0	0	1	1	0	1	0	0	0	0	0	0	0	1920		2
21	1880	1880	1	1	31.7826	0	0	0	0	0	0	0	0	1	0	0	1	0	0	1	1	0	1	0	0	0	0	0	0	0	1880		1
21	1840	1840	1	1	31.7826	0	0	0	0	0	0	0	0	1	0	0	1	0	0	1	1	0	1	0	0	0	0	0	0	0	1840	0	0		0
21	1800	1800	1	1	31.7826	0	0	0	0	0	0	0	0	1	0	0	1	0	0	1	1	0	1	0	0	0	0	0	0	0	1800				-1
21	1760	1760	1	1	31.7826	0	0	0	0	0	0	0	0	1	0	0	1	0	0	1	1	0	1	0	0	0	0	0	0	0	1760				-2
21	1720	1720	1	1	31.7826	0	0	0	0	0	0	0	0	1	0	0	1	0	0	1	1	0	1	0	0	0	0	0	0	0	1720				-3
21	1680	1680	1	1	31.7826	0	0	0	0	0	0	0	0	1	0	0	1	0	0	1	1	0	1	0	0	0	0	0	0	0	1680				-4
21	1640	1640	1	1	31.7826	0	0	0	0	0	0	0	0	1	0	0	1	0	1	1	1	0	1	0	0	0	0	0	0	0	1640				-5
21	1600	1600	1	1	31.7826	0	0	0	0	0	0	0	0	1	0	0	1	0	1	1	0	0	0	0	0	0	0	0	0	0	1600				-6
21	1560	1560	1	1	31.7826	0	0	0	0	0	0	0	0	1	0	0	1	0	1	1	0	0	0	0	0	0	0	0	0	0	1560				-7
21	1520	1520	1	1	31.7826	0	0	0	0	0	0	0	0	1	0	0	1	0	1	1	0	0	0	0	0	0	0	0	0	0	1520				-8
21	1480	1480	1	1	31.7826	0	0	0	0	0	0	0	0	1	0	0	1	0	1	1	0	0	0	0	0	0	0	0	0	0	1480				-9
21	1440	1440	1	1	31.7826	0	0	0	0	0	0	0	0	1	0	0	1	0	1	1	0	0	0	0	0	0	0	0	0	0	1440				-10
21	1400	1400	1	1	31.7826	0	0	0	0	0	0	0	0	1	0	0	1	0	1	1	0	0	0	0	0	0	0	0	0	0	1400				-11
21	1360	1360	1	1	31.7826	0	0	0	0	0	0	0	0	1	0	0	1	0	1	1	0	0	0	0	0	0	0	0	0	0	1360				-12
21	1320	1320	1	1	31.7826	0	0	0	0	0	0	0	0	1	0	0	1	0	1	1	0	0	0	0	0	0	0	0	0	0	1320		12
21	1280	1280	1	1	31.7826	0	0	0	0	0	0	0	0	1	0	0	1	0	1	1	0	0	0	0	0	0	0	0	0	0	1280		11
21	1240	1240	1	1	31.7826	0	0	0	0	0	0	0	0	1	0	0	1	0	1	1	0	0	0	0	0	0	0	0	0	0	1240		10
21	1200	1200	1	1	31.7826	0	0	0	0	0	0	0	0	1	0	0	1	0	1	1	0	0	0	0	0	0	0	0	0	0	1200		9
21	1160	1160	1	1	31.7826	0	0	0	0	0	0	0	0	1	0	0	1	0	1	1	0	0	0	0	0	0	0	0	0	0	1160		8
21	1120	1120	1	1	31.7826	0	0	0	0	0	0	0	0	1	0	0	1	0	1	1	0	0	0	0	0	0	0	0	0	0	1120		7
21	1080	1080	1	1	31.7826	0	0	0	0	0	0	0	0	1	0	0	1	0	1	1	0	0	0	0	0	0	0	0	0	0	1080		6
21	1040	1040	1	1	31.7826	0	0	0	0	0	0	0	0	1	0	0	1	0	0	1	0	0	0	0	0	0	0	0	0	0	1040		5
21	1000	1000	1	1	31.7826	0	0	0	0	0	0	0	0	1	0	0	1	0	0	1	0	0	0	0	0	0	0	0	0	0	1000		4
21	960	960	1	1	31.7826	0	0	0	0	0	0	0	0	1	0	0	1	0	0	1	0	0	0	0	0	0	0	0	0	0	960		3
21	920	920	1	1	31.7826	0	0	0	0	0	0	0	0	1	0	0	1	0	0	1	0	0	0	0	0	0	0	0	0	0	920		2
21	880	880	1	1	31.7826	0	0	0	0	0	0	0	0	1	0	0	1	0	0	1	0	0	0	0	0	0	0	0	0	0	880		1
21	840	840	1	1	31.7826	0	0	0	0	0	0	0	0	1	0	0	1	0	0	1	0	0	0	0	0	0	0	0	0	0	840	0	0		0
21	800	800	1	1	31.7826	0	0	0	0	0	0	0	0	1	0	0	1	0	0	1	0	0	0	0	0	0	0	0	0	0	800				-1
21	760	760	1	1	31.7826	0	0	0	1	0	0	0	0	1	0	0	1	0	0	1	0	0	0	0	0	0	0	0	0	0	760				-2
21	720	720	1	1	31.7826	0	0	0	1	0	0	0	0	1	0	0	1	0	0	1	0	0	0	0	0	0	0	0	0	0	720				-3
21	680	680	1	1	31.7826	0	0	0	1	0	0	0	0	1	0	0	1	0	0	1	0	0	0	0	0	0	0	0	0	0	680				-4
21	640	640	1	1	31.7826	0	0	0	1	0	0	0	0	1	0	0	1	0	0	1	0	0	0	0	0	0	0	0	0	0	640				-5
21	600	600	1	1	31.7826	0	0	0	1	0	0	0	0	1	0	0	1	0	1	1	0	0	0	0	0	0	0	0	0	0	600				-6
21	560	560	1	1	31.7826	0	0	0	1	0	0	0	0	1	0	0	1	0	1	1	0	0	0	0	0	0	0	0	0	0	560				-7
21	520	520	1	1	31.7826	0	0	0	1	0	0	0	0	1	0	0	1	0	1	1	0	0	0	0	0	0	0	0	0	0	520				-8
21	480	480	1	1	31.7826	0	0	0	1	0	0	0	0	1	0	0	1	0	1	1	0	0	0	0	0	0	0	0	0	0	480				-9
21	440	440	1	1	31.7826	0	0	0	1	0	0	0	0	1	0	0	1	0	1	1	0	0	0	0	0	0	0	0	0	0	440				-10
21	400	400	1	1	31.7826	0	0	0	1	0	0	0	0	1	0	0	1	0	1	1	0	0	0	0	0	0	0	0	0	1	400				-11
21	360	360	1	1	31.7826	0	0	0	1	0	0	0	0	1	0	0	1	0	1	1	0	0	0	0	0	0	0	0	0	0	360				-12
22	29279	29280	1	2	27.68	1	0	0	0	0	0	0	0	0	0	0	0	0	0	0	0	1	0	0	0	0	0	0	0	0	29280		12
22	29239	29240	1	2	27.68	1	0	0	0	0	0	0	0	0	0	0	0	0	0	0	0	1	0	0	0	0	0	0	0	0	29240		11
22	29199	29200	1	2	27.68	1	0	0	0	0	0	0	0	0	0	0	0	0	0	0	0	1	0	0	0	0	0	0	0	0	29200		10
22	29159	29160	1	2	27.68	1	0	0	0	0	0	0	0	0	0	0	0	0	1	0	0	1	1	0	0	0	0	0	0	0	29160		9
22	29119	29120	1	2	27.68	1	0	0	0	0	0	0	0	0	0	0	0	0	1	0	0	1	1	0	0	0	0	0	0	0	29120		8
22	29079	29080	1	2	27.68	1	0	0	0	0	0	0	0	0	0	0	0	0	1	0	0	1	1	0	0	0	0	0	0	0	29080		7
22	29039	29040	1	2	27.68	1	0	0	0	0	0	0	0	0	0	0	0	0	1	0	0	1	1	0	0	0	0	0	0	0	29040		6
22	28999	29000	1	2	27.68	1	0	0	0	0	0	0	0	0	0	0	0	0	1	0	0	1	1	0	0	0	0	0	0	0	29000		5
22	28959	28960	1	2	27.68	1	0	0	0	0	0	0	0	0	0	0	0	0	1	0	0	1	1	0	0	0	0	0	0	0	28960		4
22	28919	28920	1	2	27.68	1	0	0	0	0	0	0	0	0	0	0	0	0	1	0	0	1	1	0	0	0	0	0	0	0	28920		3
22	28879	28880	1	2	27.68	1	0	0	0	0	0	0	0	0	0	0	0	0	1	0	0	1	1	0	0	0	0	0	0	0	28880		2
22	28839	28840	1	2	27.68	1	0	0	0	0	0	0	0	0	0	0	0	0	1	0	0	1	1	0	0	0	0	0	0	0	28840		1
22	28799	28800	1	2	27.68	1	0	0	0	0	0	0	0	0	0	0	0	0	1	0	0	1	1	0	0	0	0	0	0	0	28800	0	0		0
22	28759	28760	1	2	27.68	1	0	0	0	0	0	0	0	0	0	0	0	0	1	0	0	1	1	0	0	0	0	0	0	0	28760				-1
22	28719	28720	1	2	27.68	1	0	0	0	0	0	0	0	0	0	0	0	0	1	0	0	1	1	0	0	0	0	0	0	0	28720				-2
22	28679	28680	1	2	27.68	1	0	0	0	0	0	0	0	0	0	0	0	0	1	0	0	1	1	0	0	0	0	0	0	0	28680				-3
22	28639	28640	1	2	27.68	1	0	0	0	0	0	0	0	0	0	0	0	0	1	0	0	1	1	0	0	0	0	0	0	0	28640				-4
22	28599	28600	1	2	27.68	1	0	0	0	0	0	0	0	0	0	0	0	0	1	0	0	1	1	0	0	0	0	0	0	0	28600				-5
22	28559	28560	1	2	27.68	1	0	0	0	0	0	0	0	0	0	0	0	0	1	0	0	1	1	0	0	0	0	0	0	0	28560				-6
22	28519	28520	1	2	27.68	1	0	0	0	0	0	0	0	0	0	0	0	0	1	0	0	1	1	0	0	0	0	0	0	0	28520				-7
22	28479	28480	1	2	27.68	1	0	0	0	0	0	0	0	0	0	0	0	0	1	0	0	1	1	0	0	0	0	0	0	0	28480				-8
22	28439	28440	1	2	27.68	1	0	0	0	0	0	0	0	0	0	0	0	0	1	0	0	1	1	0	0	0	0	0	0	0	28440				-9
22	28399	28400	1	2	27.68	1	0	0	0	0	0	0	0	0	0	0	0	0	1	0	0	1	1	0	0	0	0	0	0	0	28400				-10
22	28359	28360	1	2	27.68	1	0	0	0	0	0	0	0	0	0	0	0	0	1	0	0	1	1	0	0	0	0	0	0	0	28360		12		-11
22	28319	28320	1	2	27.68	1	0	0	0	0	0	0	0	0	0	0	0	0	1	0	0	1	1	0	0	0	0	0	0	0	28320		11		-12
22	28279	28280	1	2	27.68	1	0	0	0	0	0	0	0	0	0	0	0	0	1	0	0	1	1	0	0	0	0	0	0	0	28280		10
22	28239	28240	1	2	27.68	1	0	0	0	0	0	0	0	0	0	0	0	0	1	0	0	1	1	0	0	0	0	0	0	0	28240		9
22	28199	28200	1	2	27.68	1	0	0	0	0	0	0	0	0	0	0	0	0	1	0	0	1	1	0	0	0	0	0	0	0	28200		8
22	28159	28160	1	2	27.68	1	0	0	0	0	0	0	0	0	0	0	0	0	1	0	0	1	1	0	0	0	0	0	0	0	28160		7
22	28119	28120	1	2	27.68	1	0	0	0	0	0	0	0	0	0	0	0	0	1	0	0	1	1	0	0	0	0	0	0	0	28120		6
22	28079	28080	1	2	27.68	1	0	0	0	0	0	0	0	0	0	0	0	0	1	0	0	1	1	0	0	0	0	0	0	0	28080		5
22	28039	28040	1	2	27.68	1	0	0	0	0	0	0	0	0	0	0	0	0	1	0	0	1	1	0	0	0	0	0	0	0	28040		4
22	27999	28000	1	2	27.68	1	0	0	0	0	0	0	0	0	0	0	0	0	1	0	0	1	1	0	0	0	0	0	0	0	28000		3
22	27959	27960	1	2	27.68	1	0	0	0	0	0	0	0	0	0	0	0	0	1	0	0	1	1	0	0	0	0	0	0	0	27960		2
22	27919	27920	1	2	27.68	1	0	0	0	0	0	0	0	0	0	0	0	0	1	0	0	1	1	0	0	0	0	0	0	0	27920		1
22	27879	27880	1	2	27.68	1	0	0	0	0	0	0	0	0	0	0	0	0	1	0	0	1	1	0	0	0	0	0	0	0	27880	0	0		0
22	27839	27840	1	2	27.68	1	0	0	0	0	0	0	0	0	0	0	0	0	1	0	0	1	1	0	0	0	0	0	0	0	27840				-1
22	27799	27800	1	2	27.68	1	0	0	0	0	0	0	0	0	0	0	0	0	1	0	0	1	1	0	0	0	0	0	0	0	27800				-2
22	27759	27760	1	2	27.68	1	0	0	0	0	0	0	0	0	0	0	0	0	1	0	0	1	1	0	0	0	0	0	0	0	27760				-3
22	27719	27720	1	2	27.68	1	0	0	0	0	0	0	0	0	0	0	0	0	1	0	0	1	1	0	0	0	0	0	0	0	27720				-4
22	27679	27680	1	2	27.68	1	0	0	0	0	0	0	0	0	0	0	0	0	1	0	0	1	1	0	0	0	0	0	0	0	27680				-5
22	27639	27640	1	2	27.68	1	0	0	0	0	0	0	0	0	0	0	0	0	1	0	0	1	1	0	0	0	0	0	0	0	27640				-6
22	27599	27600	1	2	27.68	1	0	0	0	0	0	0	0	0	0	0	0	0	1	0	0	1	1	0	0	0	0	0	0	0	27600				-7
22	27559	27560	1	2	27.68	1	0	0	0	0	0	0	0	0	0	0	0	0	1	0	0	1	1	0	0	0	0	0	0	0	27560				-8
22	27519	27520	1	2	27.68	1	0	0	0	0	0	0	0	0	0	0	0	0	1	0	0	1	1	0	0	0	0	0	0	0	27520				-9
22	27479	27480	1	2	27.68	1	0	0	0	0	0	0	0	0	0	0	0	0	1	0	0	1	1	0	0	0	0	0	0	0	27480				-10
22	27439	27440	1	2	27.68	1	0	0	0	0	0	0	0	0	0	0	0	0	1	0	0	1	1	0	0	0	0	0	0	0	27440				-11
22	27399	27400	1	2	27.68	1	0	0	0	0	0	0	0	0	0	0	0	0	1	0	0	1	1	0	0	0	0	0	0	0	27400				-12
22	25999	26000	1	2	27.68	1	0	0	0	0	0	0	0	0	0	0	0	0	1	0	0	1	1	0	0	0	0	0	0	0	26000		12
22	25959	25960	1	2	27.68	1	0	0	0	0	0	0	0	0	0	0	0	0	1	0	0	1	1	0	0	0	0	0	0	0	25960		11
22	25919	25920	1	2	27.68	1	0	0	0	0	0	0	0	0	0	0	0	0	1	0	0	1	1	0	0	0	0	0	0	0	25920		10
22	25879	25880	1	2	27.68	1	0	0	0	0	0	0	0	0	0	0	0	0	1	0	0	1	1	0	0	0	0	0	0	0	25880		9
22	25839	25840	1	2	27.68	1	0	0	0	0	0	0	0	0	0	0	0	0	1	0	0	1	1	0	0	0	0	0	0	0	25840		8
22	25799	25800	1	2	27.68	1	0	0	0	0	0	0	0	0	0	0	0	0	1	0	0	1	1	0	0	0	0	0	0	0	25800		7
22	25759	25760	1	2	27.68	1	0	0	0	0	0	0	0	0	0	0	0	0	1	0	0	1	1	0	0	0	0	0	0	0	25760		6
22	25719	25720	1	2	27.68	1	0	0	0	0	0	0	0	0	0	0	0	0	1	0	0	1	1	0	0	0	0	0	0	0	25720		5
22	25679	25680	1	2	27.68	1	0	0	0	0	0	0	0	0	0	0	0	0	1	0	0	0	1	0	0	0	0	0	0	0	25680		4
22	25639	25640	1	2	27.68	1	0	0	0	0	0	0	0	0	0	0	0	0	1	0	0	0	1	0	0	0	0	0	0	0	25640		3
22	25599	25600	1	2	27.68	1	0	0	0	0	0	0	0	0	0	0	0	0	1	0	0	0	1	0	0	0	0	0	0	0	25600		2
22	25559	25560	1	2	27.68	1	0	0	0	0	0	0	0	0	0	0	0	0	1	0	0	0	1	0	0	0	0	0	0	0	25560		1
22	25519	25520	1	2	27.68	1	0	0	0	0	0	0	0	0	0	0	0	0	1	0	0	0	1	0	0	0	0	0	0	0	25520	0	0		0
22	25479	25480	1	2	27.68	1	0	0	0	0	0	0	0	0	0	0	0	0	1	0	0	0	1	0	0	0	0	0	0	0	25480				-1
22	25439	25440	1	2	27.68	1	0	0	0	0	0	0	0	0	0	0	0	0	1	0	0	0	1	0	0	0	0	0	0	0	25440				-2
22	25399	25400	1	2	27.68	1	0	0	0	0	0	0	0	0	0	0	0	0	1	0	0	0	1	0	0	0	0	0	0	0	25400				-3
22	25359	25360	1	2	27.68	1	0	0	0	0	0	0	0	0	0	0	0	0	1	0	0	0	1	0	0	0	0	0	0	0	25360				-4
22	25319	25320	1	2	27.68	1	0	0	0	0	0	0	0	0	0	0	0	0	1	0	0	0	1	0	0	0	0	0	0	0	25320				-5
22	25279	25280	1	2	27.68	1	0	0	0	0	0	0	0	0	0	0	0	0	1	0	0	0	1	0	0	0	0	0	0	0	25280				-6
22	25239	25240	1	2	27.68	1	0	0	0	0	0	0	0	0	0	0	0	0	1	0	0	0	1	0	0	0	0	0	0	0	25240				-7
22	25199	25200	1	2	27.68	1	0	0	0	0	0	0	0	0	0	0	0	0	1	0	0	0	1	0	0	0	0	0	0	0	25200				-8
22	25159	25160	1	2	27.68	1	0	0	0	0	0	0	0	0	0	0	0	0	1	0	0	0	1	0	0	0	0	0	0	0	25160				-9
22	25119	25120	1	2	27.68	1	0	0	0	0	0	0	0	0	0	0	0	0	0	0	0	0	0	0	0	0	0	0	0	0	25120				-10
22	25079	25080	1	2	27.68	1	0	0	0	0	0	0	0	0	0	0	0	0	0	0	0	0	0	0	0	0	0	0	0	0	25080				-11
22	25039	25040	1	2	27.68	1	0	0	0	0	0	0	0	0	0	0	0	0	0	0	0	0	0	0	0	0	0	0	0	0	25040				-12
22	23039	23040	1	2	27.68	1	0	0	0	0	0	0	0	0	0	0	0	0	0	0	0	0	0	0	0	0	0	0	0	0	23040		12
22	22999	23000	1	2	27.68	1	0	0	0	0	0	0	0	0	0	0	0	0	0	0	0	0	0	0	0	0	0	0	0	0	23000		11
22	22959	22960	1	2	27.68	1	0	0	0	0	0	0	0	0	0	0	0	0	0	0	0	0	0	0	0	0	0	0	0	0	22960		10
22	22919	22920	1	2	27.68	1	0	0	0	0	0	0	0	0	0	0	0	0	0	0	0	0	0	0	0	0	0	0	0	0	22920		9
22	22879	22880	1	2	27.68	1	0	0	0	0	0	0	0	0	0	0	0	0	0	0	0	0	0	0	0	0	0	0	0	0	22880		8
22	22839	22840	1	2	27.68	1	0	0	0	0	0	0	0	0	0	0	0	0	0	0	0	0	0	0	0	0	0	0	0	0	22840		7
22	22799	22800	1	2	27.68	1	0	0	0	0	0	0	0	0	0	0	0	0	0	0	0	0	1	0	0	0	0	0	0	0	22800		6
22	22759	22760	1	2	27.68	1	0	0	0	0	0	0	0	0	0	0	0	0	0	0	0	0	1	0	0	0	0	0	0	0	22760		5
22	22719	22720	1	2	27.68	1	0	0	0	0	0	0	0	0	0	0	0	0	0	0	0	0	1	0	0	0	0	0	0	0	22720		4
22	22679	22680	1	2	27.68	1	0	0	0	0	0	0	0	0	0	0	0	0	0	0	0	0	1	0	0	0	0	0	0	0	22680		3
22	22639	22640	1	2	27.68	1	0	0	0	0	0	0	0	0	0	0	0	0	0	0	0	0	1	0	0	0	0	0	0	0	22640		2
22	22599	22600	1	2	27.68	1	0	0	0	0	0	0	0	0	0	0	0	0	0	0	0	0	1	0	0	0	0	0	0	0	22600		1
22	22559	22560	1	2	27.68	1	0	0	0	0	0	0	0	0	0	0	0	0	0	0	0	0	1	0	0	0	0	0	0	0	22560	0	0		0
22	22519	22520	1	2	27.68	1	0	0	0	0	0	0	0	0	0	0	0	0	0	0	0	0	1	0	0	0	0	0	0	0	22520				-1
22	22479	22480	1	2	27.68	1	0	0	0	0	0	0	0	0	0	0	0	0	0	0	0	0	1	0	0	0	0	0	0	0	22480				-2
22	22439	22440	1	2	27.68	1	0	0	0	0	0	0	0	0	0	0	0	0	0	0	0	0	1	0	0	0	0	0	0	0	22440				-3
22	22399	22400	1	2	27.68	1	0	0	0	0	0	0	0	0	0	0	0	0	0	0	0	0	1	0	0	0	0	0	0	0	22400				-4
22	22359	22360	1	2	27.68	1	0	0	0	0	0	0	0	0	0	0	0	0	0	0	0	0	1	0	0	0	0	0	0	0	22360				-5
22	22319	22320	1	2	27.68	1	0	0	0	0	0	0	0	0	0	0	0	0	0	0	0	0	1	0	0	0	0	0	0	0	22320				-6
22	22279	22280	1	2	27.68	1	0	0	0	0	0	0	0	0	0	0	0	0	0	0	0	0	1	0	0	0	0	0	0	0	22280				-7
22	22239	22240	1	2	27.68	1	0	0	0	0	0	0	0	0	0	0	0	0	0	0	0	0	1	0	0	0	0	0	0	0	22240				-8
22	22199	22200	1	2	27.68	1	0	0	0	0	0	0	0	0	0	0	0	0	0	0	0	0	0	0	0	0	0	0	0	0	22200				-9
22	22159	22160	1	2	27.68	1	0	0	0	0	0	0	0	0	0	0	0	0	0	0	0	0	0	0	0	0	0	0	0	0	22160				-10
22	22119	22120	1	2	27.68	1	0	0	0	0	0	0	0	0	0	0	0	0	0	0	0	0	0	0	0	0	0	0	0	0	22120				-11
22	22079	22080	1	2	27.68	1	0	0	0	0	0	0	0	0	0	0	0	0	0	0	0	0	0	0	0	0	0	0	0	0	22080				-12
22	17479	17480	1	2	27.68	0	0	1	0	0	0	0	0	0	0	0	0	0	0	1	1	1	1	0	0	0	0	0	0	1	17480		12
22	17439	17440	1	2	27.68	0	0	1	0	0	0	0	0	0	0	0	0	0	0	1	1	1	1	0	0	0	0	0	0	0	17440		11
22	17399	17400	1	2	27.68	0	0	1	0	0	0	0	0	0	0	0	0	0	0	1	1	1	1	0	0	0	0	0	0	0	17400		10
22	17359	17360	1	2	27.68	0	0	1	0	0	0	0	0	0	0	0	0	0	0	1	1	1	1	0	0	0	0	0	0	0	17360		9
22	17319	17320	1	2	27.68	0	0	1	0	0	0	0	0	0	0	0	0	0	0	1	1	1	1	0	0	0	0	0	0	0	17320		8
22	17279	17280	1	2	27.68	0	0	1	0	0	0	0	0	0	0	0	0	0	0	1	1	1	1	0	0	0	0	0	0	0	17280		7
22	17239	17240	1	2	27.68	0	0	1	0	0	0	0	0	0	0	0	0	0	0	1	1	1	1	0	0	0	0	0	0	0	17240		6
22	17199	17200	1	2	27.68	0	0	1	0	0	0	0	0	0	0	0	0	0	0	1	1	1	1	0	0	0	0	0	0	0	17200		5
22	17159	17160	1	2	27.68	0	0	1	0	0	0	0	0	0	0	0	0	0	0	1	1	1	1	0	0	0	0	0	0	0	17160		4
22	17119	17120	1	2	27.68	0	0	1	0	0	0	0	0	0	0	0	0	0	0	1	1	1	1	0	0	0	0	0	0	0	17120		3
22	17079	17080	1	2	27.68	0	0	1	0	0	0	0	0	0	0	0	0	0	0	1	1	1	1	0	0	0	0	0	0	0	17080		2
22	17039	17040	1	2	27.68	0	0	1	0	0	0	0	0	0	0	0	0	0	0	1	1	1	1	0	0	0	0	0	0	0	17040		1
22	16999	17000	1	2	27.68	0	0	1	0	0	0	0	0	0	0	0	0	0	0	1	1	1	1	0	0	0	0	0	0	0	17000	0	0		0
22	16959	16960	1	2	27.68	0	0	1	0	0	0	0	0	0	0	0	0	0	0	1	1	1	1	0	0	0	0	0	0	0	16960				-1
22	16919	16920	1	2	27.68	0	0	1	0	0	0	0	0	0	0	0	0	0	0	1	1	1	1	0	0	0	0	0	0	0	16920				-2
22	16879	16880	1	2	27.68	0	0	1	0	0	0	0	0	0	0	0	0	0	0	1	1	1	1	0	0	0	0	0	0	0	16880				-3
22	16839	16840	1	2	27.68	0	0	1	0	0	0	0	0	0	0	0	0	0	0	1	1	1	1	0	0	0	0	0	0	0	16840				-4
22	16799	16800	1	2	27.68	0	0	1	0	0	0	0	0	0	0	0	0	0	0	1	1	1	1	0	0	0	0	0	0	0	16800				-5
22	16759	16760	1	2	27.68	0	0	1	0	0	0	0	0	0	0	0	0	0	0	1	1	1	1	0	0	0	0	0	0	0	16760				-6
22	16719	16720	1	2	27.68	0	0	1	0	0	0	0	0	0	0	0	0	0	0	1	1	1	1	0	0	0	0	0	0	0	16720				-7
22	16679	16680	1	2	27.68	0	0	1	0	0	0	0	0	0	0	0	0	0	0	1	1	1	1	0	0	0	0	0	0	0	16680				-8
22	16639	16640	1	2	27.68	0	0	1	0	0	0	0	0	0	0	0	0	0	0	1	1	1	1	0	0	0	0	0	0	0	16640				-9
22	16599	16600	1	2	27.68	0	0	1	0	0	0	0	0	0	0	0	0	0	0	1	1	1	1	0	0	0	0	0	0	0	16600				-10
22	16559	16560	1	2	27.68	0	0	1	0	0	0	0	0	0	0	0	0	0	0	1	1	1	1	0	0	0	0	0	0	0	16560				-11
22	16519	16520	1	2	27.68	0	0	1	0	0	0	0	0	0	0	0	0	0	0	1	1	1	1	0	0	0	0	0	0	0	16520				-12
22	2839	2840	1	2	27.68	1	0	0	0	0	0	0	0	0	0	0	0	0	0	0	0	0	0	0	0	0	0	0	0	1	2840		12
22	2799	2800	1	2	27.68	1	0	0	0	0	0	0	0	0	0	0	0	0	0	0	0	0	0	0	0	0	0	0	0	0	2800		11
22	2759	2760	1	2	27.68	1	0	0	0	0	0	0	0	0	0	0	0	0	0	0	0	0	0	0	0	0	0	0	0	0	2760		10
22	2719	2720	1	2	27.68	1	0	0	0	0	0	0	0	0	0	0	0	0	0	0	0	0	0	0	0	0	0	0	0	0	2720		9
22	2679	2680	1	2	27.68	1	0	0	0	0	0	0	0	0	0	0	0	0	0	0	0	0	0	0	0	0	0	0	0	0	2680		8
22	2639	2640	1	2	27.68	1	0	0	0	0	0	0	0	0	0	0	0	0	0	1	0	0	0	0	0	0	0	0	0	0	2640		7
22	2599	2600	1	2	27.68	1	0	0	0	0	0	0	0	0	0	0	0	0	0	1	0	0	0	0	0	0	0	0	0	0	2600		6
22	2559	2560	1	2	27.68	1	0	0	0	0	0	0	0	0	0	0	0	0	0	1	0	0	0	0	0	0	0	0	0	0	2560		5
22	2519	2520	1	2	27.68	1	0	0	0	0	0	0	0	0	0	0	0	0	0	1	0	0	0	0	0	0	0	0	0	0	2520		4
22	2479	2480	1	2	27.68	1	0	0	0	0	0	0	0	0	0	0	0	0	0	1	1	0	0	0	0	0	0	0	0	0	2480		3
22	2439	2440	1	2	27.68	1	0	0	0	0	0	0	0	0	0	0	0	0	0	1	1	0	0	0	0	0	0	0	0	0	2440		2
22	2399	2400	1	2	27.68	1	0	0	0	0	0	0	0	0	0	0	0	0	0	1	1	0	0	0	0	0	0	0	0	0	2400		1
22	2359	2360	1	2	27.68	1	0	0	0	0	0	0	0	0	0	0	0	0	0	1	1	0	0	0	0	0	0	0	0	0	2360	0	0		0
22	2319	2320	1	2	27.68	1	0	0	0	0	0	0	0	0	0	0	0	0	0	1	1	0	0	0	0	0	0	0	0	0	2320				-1
22	2279	2280	1	2	27.68	1	0	0	0	0	0	0	0	0	0	0	0	0	0	1	1	0	0	0	0	0	0	0	0	0	2280				-2
22	2239	2240	1	2	27.68	1	0	0	0	0	0	0	0	0	0	0	0	0	0	1	1	0	0	0	0	0	0	0	0	0	2240				-3
22	2199	2200	1	2	27.68	1	0	0	0	0	0	0	0	0	0	0	0	0	0	1	1	0	0	0	0	0	0	0	0	0	2200				-4
22	2159	2160	1	2	27.68	1	0	0	0	0	0	0	0	0	0	0	0	0	0	1	1	0	0	0	0	0	0	0	0	0	2160				-5
22	2119	2120	1	2	27.68	1	0	0	0	0	0	0	0	0	0	0	0	0	0	1	1	0	0	0	0	0	0	0	0	0	2120				-6
22	2079	2080	1	2	27.68	1	0	0	0	0	0	0	0	0	0	0	0	0	0	1	1	0	0	0	0	0	0	0	0	0	2080				-7
22	2039	2040	1	2	27.68	1	0	0	0	0	0	0	0	0	0	0	0	0	0	1	1	0	0	0	0	0	0	0	0	0	2040				-8
22	1999	2000	1	2	27.68	1	0	0	0	0	0	0	0	0	0	0	0	0	0	1	1	0	0	0	0	0	0	0	0	0	2000				-9
22	1959	1960	1	2	27.68	1	0	0	0	0	0	0	0	0	0	0	0	0	0	1	1	0	0	0	0	0	0	0	0	0	1960				-10
22	1919	1920	1	2	27.68	1	0	0	0	0	0	0	0	0	0	0	0	0	0	1	1	0	0	0	0	0	0	0	0	0	1920				-11
22	1879	1880	1	2	27.68	1	0	0	0	0	0	0	0	0	0	0	0	0	0	1	1	0	0	0	0	0	0	0	0	1	1880				-12
26	19960	19960	1	4	44.48	1	1	1	0	1	3	0	0	0	0	0	0	0	0	0	1	0	1	0	0	0	0	0	1	0	19960		12
26	19920	19920	1	4	44.48	1	1	1	0	1	3	0	0	0	0	0	0	0	0	0	1	0	1	0	0	0	0	0	1	0	19920		11
26	19880	19880	1	4	44.48	1	1	1	0	1	3	0	0	0	0	0	0	0	0	0	1	0	1	0	0	0	0	0	1	0	19880		10
26	19840	19840	1	4	44.48	1	1	1	0	1	3	0	0	0	0	0	0	0	0	0	1	0	1	0	0	0	0	0	1	0	19840		9
26	19800	19800	1	4	44.48	1	1	1	0	1	3	0	0	0	0	0	0	0	1	0	1	0	1	0	0	0	0	0	1	0	19800		8
26	19760	19760	1	4	44.48	1	1	1	0	1	3	0	0	0	0	0	0	0	1	1	0	0	1	0	0	0	0	0	1	0	19760		7
26	19720	19720	1	4	44.48	1	1	1	0	1	3	0	0	0	0	0	0	0	1	1	0	0	1	0	0	0	0	0	1	0	19720		6
26	19680	19680	1	4	44.48	1	1	1	0	1	3	0	0	0	0	0	0	0	1	1	0	0	1	0	0	0	0	0	1	0	19680		5
26	19640	19640	1	4	44.48	1	1	1	0	1	3	0	0	0	0	0	0	0	1	1	0	0	1	0	0	0	0	0	1	0	19640		4
26	19600	19600	1	4	44.48	1	1	1	0	1	3	0	0	0	0	0	0	0	1	1	0	0	1	0	0	0	0	0	1	0	19600		3
26	19560	19560	1	4	44.48	1	1	1	0	1	3	0	0	0	0	0	0	0	1	1	0	0	1	0	0	0	0	0	1	0	19560		2
26	19520	19520	1	4	44.48	1	1	1	0	1	3	0	0	0	0	0	0	0	1	1	0	0	1	0	0	0	0	0	1	0	19520		1
26	19480	19480	1	4	44.48	1	1	1	0	1	3	0	0	0	0	0	0	0	1	1	0	0	1	0	0	0	0	0	1	0	19480	0	0		0
26	19440	19440	1	4	44.48	1	1	1	0	1	3	0	0	0	0	0	0	0	1	1	0	0	1	0	0	0	0	0	1	0	19440				-1
26	19400	19400	1	4	44.48	1	1	1	0	1	3	0	0	0	0	0	0	0	1	1	0	0	1	0	0	0	0	0	1	0	19400				-2
26	19360	19360	1	4	44.48	1	1	1	0	1	3	0	0	0	0	0	0	0	1	1	0	0	1	0	0	0	0	0	1	0	19360				-3
26	19320	19320	1	4	44.48	1	1	1	1	1	3	0	0	0	0	0	0	0	1	1	0	0	1	0	0	0	0	0	1	0	19320				-4
26	19280	19280	1	4	44.48	1	1	1	1	1	2	0	0	0	0	0	0	0	1	1	0	0	1	0	0	0	0	0	1	0	19280				-5
26	19240	19240	1	4	44.48	1	1	1	1	1	2	0	0	0	0	0	0	0	1	1	0	0	1	0	0	0	0	0	1	0	19240		12		-6
26	19200	19200	1	4	44.48	1	1	1	1	1	0	0	0	0	0	0	0	0	1	1	0	0	1	0	0	0	0	0	1	0	19200		11		-7
26	19160	19160	1	4	44.48	1	1	1	1	1	0	0	0	0	0	0	0	0	1	1	0	0	1	0	0	0	0	0	1	0	19160		10		-8
26	19120	19120	1	4	44.48	1	1	1	1	1	0	0	0	0	0	0	0	0	1	1	0	0	1	0	0	0	0	0	1	0	19120		9		-9
26	19080	19080	1	4	44.48	1	1	1	1	1	0	0	0	0	0	0	0	0	1	1	0	0	1	0	0	0	0	0	1	0	19080		8		-10
26	19040	19040	1	4	44.48	1	1	1	1	1	0	0	0	0	0	0	0	0	1	1	0	0	1	0	0	0	0	0	1	0	19040		7		-11
26	19000	19000	1	4	44.48	1	1	1	1	1	0	0	0	0	0	0	0	0	1	1	0	0	0	0	0	0	0	0	1	0	19000		6		-12
26	18960	18960	1	4	44.48	1	1	1	1	1	0	0	0	0	0	0	0	0	1	1	0	0	0	0	0	0	0	0	1	0	18960		5
26	18920	18920	1	4	44.48	1	1	1	1	1	0	0	0	0	0	0	0	0	1	1	0	0	0	0	0	0	0	0	1	0	18920		4
26	18880	18880	1	4	44.48	1	1	1	1	1	0	0	0	0	0	0	0	0	1	1	0	0	0	0	0	0	0	0	1	0	18880		3
26	18840	18840	1	4	44.48	1	1	1	1	1	0	0	0	0	0	0	0	0	1	1	0	0	0	0	0	0	0	0	1	0	18840		2
26	18800	18800	1	4	44.48	1	1	1	1	1	0	0	0	0	0	0	0	0	1	1	0	0	0	0	0	0	0	0	1	0	18800		1
26	18760	18760	1	4	44.48	1	1	0	1	1	0	0	0	0	0	0	0	0	1	1	0	0	0	0	0	0	0	0	1	0	18760	0	0		0
26	18720	18720	1	4	44.48	1	1	0	1	1	0	0	0	0	0	0	0	0	1	1	0	0	0	0	0	0	0	0	1	0	18720				-1
26	18680	18680	1	4	44.48	0	0	0	1	0	0	0	0	0	0	0	0	0	1	1	0	0	0	0	0	0	0	0	1	0	18680				-2
26	18640	18640	1	4	44.48	0	0	0	1	0	0	0	0	0	0	0	0	0	1	1	0	0	0	0	0	0	0	0	1	0	18640				-3
26	18600	18600	1	4	44.48	0	0	0	1	0	0	0	0	0	0	0	0	0	1	1	0	0	0	0	0	0	0	0	1	0	18600				-4
26	18560	18560	1	4	44.48	0	0	0	1	0	0	0	0	0	0	0	0	0	1	1	0	0	0	0	0	0	0	0	1	0	18560				-5
26	18520	18520	1	4	44.48	0	0	0	1	0	0	0	0	0	0	0	0	0	1	1	0	0	0	0	0	0	0	0	1	0	18520				-6
26	18480	18480	1	4	44.48	0	0	0	1	0	0	0	0	0	0	0	0	0	1	1	0	0	0	0	0	0	0	0	1	0	18480				-7
26	18440	18440	1	4	44.48	0	0	0	1	0	0	0	0	0	0	0	0	0	1	1	0	0	0	0	0	0	0	0	1	0	18440				-8
26	18400	18400	1	4	44.48	0	0	0	1	0	0	0	0	0	0	0	0	0	1	1	0	0	0	0	0	0	0	0	1	0	18400				-9
26	18360	18360	1	4	44.48	0	0	0	1	0	0	0	0	0	0	0	0	0	1	1	1	0	1	0	0	0	0	0	1	0	18360				-10
26	18320	18320	1	4	44.48	0	0	0	1	0	0	0	0	0	0	0	0	0	0	1	1	0	1	0	0	0	0	0	1	0	18320				-11
26	18280	18280	1	4	44.48	0	0	0	1	0	0	0	0	0	0	0	0	0	0	1	1	0	1	0	0	0	0	0	1	0	18280				-12
26	18080	18080	1	4	44.48	0	0	0	1	0	0	0	0	0	0	0	0	0	0	1	1	0	1	0	0	0	0	0	1	0	18080		12
26	18040	18040	1	4	44.48	0	0	0	1	0	0	0	0	0	0	0	0	0	0	1	1	0	1	0	0	0	0	0	1	0	18040		11
26	18000	18000	1	4	44.48	0	0	0	1	0	0	0	0	0	0	0	0	0	0	1	1	0	0	0	0	0	0	0	1	0	18000		10
26	17960	17960	1	4	44.48	0	0	0	1	0	0	0	0	0	0	0	0	0	0	1	1	0	0	0	0	0	0	0	1	0	17960		9
26	17920	17920	1	4	44.48	0	0	0	1	0	0	0	0	0	0	0	0	0	0	1	1	0	0	0	0	0	0	0	1	0	17920		8
26	17880	17880	1	4	44.48	0	0	0	1	0	0	0	0	0	0	0	0	0	0	1	1	0	0	0	0	0	0	0	1	0	17880		7
26	17840	17840	1	4	44.48	0	0	0	1	0	0	0	0	0	0	0	0	0	0	1	1	0	0	0	0	0	0	0	1	0	17840		6
26	17800	17800	1	4	44.48	0	0	0	1	0	0	0	0	0	0	0	0	0	0	1	1	0	0	0	0	0	0	0	1	0	17800		5
26	17760	17760	1	4	44.48	0	0	0	1	0	0	0	0	0	0	0	0	0	0	1	1	0	0	0	0	0	0	0	1	0	17760		4
26	17720	17720	1	4	44.48	0	0	0	1	0	0	0	0	0	0	0	0	0	0	1	1	0	0	0	0	0	0	0	1	0	17720		3
26	17680	17680	1	4	44.48	0	0	0	1	0	0	0	0	0	0	0	0	0	0	1	1	0	0	0	0	0	0	0	1	0	17680		2
26	17640	17640	1	4	44.48	0	0	0	1	0	0	0	0	0	0	0	0	0	0	1	1	0	0	0	0	0	0	0	1	0	17640		1
26	17600	17600	1	4	44.48	0	0	0	1	0	0	0	0	0	0	0	0	0	0	1	1	0	0	0	0	0	0	0	1	0	17600	0	0		0
26	17560	17560	1	4	44.48	0	0	0	1	0	0	0	0	0	0	0	0	0	0	1	1	0	0	0	0	0	0	0	1	0	17560				-1
26	17520	17520	1	4	44.48	0	0	0	1	0	0	0	0	0	0	0	0	0	0	1	1	0	0	0	0	0	0	0	1	0	17520				-2
26	17480	17480	1	4	44.48	0	0	0	1	0	0	0	0	0	0	0	0	0	0	1	1	0	0	0	0	0	0	0	1	0	17480				-3
26	17440	17440	1	4	44.48	0	0	0	1	0	0	0	0	0	0	0	0	0	0	1	1	0	0	0	0	0	0	0	1	0	17440				-4
26	17400	17400	1	4	44.48	0	0	0	1	0	0	0	0	0	0	0	0	0	0	1	1	0	0	0	0	0	0	0	1	0	17400				-5
26	17360	17360	1	4	44.48	0	0	0	1	0	0	0	0	0	0	0	0	0	0	1	1	0	0	0	0	0	0	0	1	0	17360				-6
26	17320	17320	1	4	44.48	0	0	0	1	0	0	0	0	0	0	0	0	0	0	1	1	0	0	0	0	0	0	0	1	0	17320				-7
26	17280	17280	1	4	44.48	0	0	0	1	0	0	0	0	0	0	0	0	0	0	1	1	0	0	0	0	0	0	0	1	0	17280				-8
26	17240	17240	1	4	44.48	0	0	0	1	0	0	0	0	0	0	0	0	0	0	1	1	0	0	0	0	0	0	0	1	0	17240				-9
26	17200	17200	1	4	44.48	0	0	0	1	0	0	0	0	0	0	0	0	0	0	1	1	0	0	0	0	0	0	0	1	0	17200				-10
26	17160	17160	1	4	44.48	0	0	0	1	0	0	0	0	0	0	0	0	0	0	1	1	0	0	0	0	0	0	0	1	0	17160				-11
26	17120	17120	1	4	44.48	0	0	0	1	0	0	0	0	0	0	0	0	0	0	1	0	0	0	0	0	0	0	0	1	0	17120				-12
26	16760	16760	1	4	44.48	0	0	0	1	0	0	0	0	0	0	0	0	0	0	1	0	0	0	0	0	0	0	0	1	0	16760		12
26	16720	16720	1	4	44.48	0	0	0	1	0	0	0	0	0	0	0	0	0	0	1	0	0	0	0	0	0	0	0	1	0	16720		11
26	16680	16680	1	4	44.48	0	0	0	1	0	0	0	0	0	0	0	0	0	0	1	0	0	0	0	0	0	0	0	1	0	16680		10
26	16640	16640	1	4	44.48	0	0	0	1	0	0	0	0	0	0	0	0	0	0	1	0	0	0	0	0	0	0	0	1	0	16640		9
26	16600	16600	1	4	44.48	0	0	0	1	0	0	0	0	0	0	0	0	0	0	1	0	0	0	0	0	0	0	0	1	0	16600		8
26	16560	16560	1	4	44.48	0	0	0	1	0	0	0	0	0	0	0	0	0	0	1	0	0	0	0	0	0	0	0	1	0	16560		7
26	16520	16520	1	4	44.48	0	0	0	1	0	0	0	0	0	0	0	0	0	0	1	0	0	0	0	0	0	0	0	1	0	16520		6
26	16480	16480	1	4	44.48	0	0	0	1	0	0	0	0	0	0	0	0	0	0	1	0	0	0	0	0	0	0	0	1	0	16480		5
26	16440	16440	1	4	44.48	0	0	0	1	0	0	0	0	0	0	0	0	0	0	1	0	0	0	0	0	0	0	0	1	0	16440		4
26	16400	16400	1	4	44.48	0	0	0	1	0	0	0	0	0	0	0	0	0	0	1	0	0	0	0	0	0	0	0	1	0	16400		3
26	16360	16360	1	4	44.48	0	0	0	1	0	0	0	0	0	0	0	0	0	0	1	0	0	0	0	0	0	0	0	1	0	16360		2
26	16320	16320	1	4	44.48	0	0	0	1	0	0	0	0	0	0	0	0	0	0	1	0	0	0	0	0	0	0	0	1	0	16320		1
26	16280	16280	1	4	44.48	0	0	0	1	0	0	0	0	0	0	0	0	0	0	1	0	0	0	0	0	0	0	0	1	0	16280	0	0		0
26	16240	16240	1	4	44.48	0	0	0	1	0	0	0	0	0	0	0	0	0	0	1	0	0	0	0	0	0	0	0	1	0	16240				-1
26	16200	16200	1	4	44.48	0	0	0	1	0	0	0	0	0	0	0	0	0	0	1	0	0	0	0	0	0	0	0	1	0	16200				-2
26	16160	16160	1	4	44.48	0	0	0	1	0	0	0	0	0	0	0	0	0	0	1	0	0	0	0	0	0	0	0	1	0	16160				-3
26	16120	16120	1	4	44.48	0	0	0	1	0	0	0	0	0	0	0	0	0	0	1	0	0	0	0	0	0	0	0	1	0	16120				-4
26	16080	16080	1	4	44.48	0	0	0	1	0	0	0	0	0	0	0	0	0	0	1	0	0	0	0	0	0	0	0	1	0	16080				-5
26	16040	16040	1	4	44.48	0	0	0	1	0	0	0	0	0	0	0	0	0	0	1	0	0	0	0	0	0	0	0	1	0	16040				-6
26	16000	16000	1	4	44.48	0	0	0	1	0	0	0	0	0	0	0	0	0	0	1	0	0	0	0	0	0	0	0	1	0	16000				-7
26	15960	15960	1	4	44.48	0	0	0	1	0	0	0	0	0	0	0	0	0	0	1	0	0	0	0	0	0	0	0	1	0	15960				-8
26	15920	15920	1	4	44.48	0	0	0	1	0	0	0	0	0	0	0	0	0	0	1	0	0	0	0	0	0	0	0	1	0	15920				-9
26	15880	15880	1	4	44.48	0	0	0	1	0	0	0	0	0	0	0	0	0	0	1	0	0	0	0	0	0	0	0	1	0	15880				-10
26	15840	15840	1	4	44.48	0	0	0	1	0	0	0	0	0	0	0	0	0	0	1	0	0	0	0	0	0	0	0	1	0	15840				-11
26	15800	15800	1	4	44.48	0	0	0	1	0	0	0	0	0	0	0	0	0	0	1	0	0	0	0	0	0	0	0	1	0	15800				-12
26	14480	14480	1	4	44.48	0	0	0	1	0	0	0	0	0	0	0	1	0	0	1	0	1	0	0	0	0	0	0	1	0	14480		12
26	14440	14440	1	4	44.48	0	0	0	1	0	0	0	0	0	0	0	1	0	0	1	0	1	0	0	0	0	0	0	1	0	14440		11
26	14400	14400	1	4	44.48	0	0	0	1	0	0	0	0	0	0	0	1	0	0	1	0	1	0	0	0	0	0	0	1	0	14400		10
26	14360	14360	1	4	44.48	0	0	0	1	0	0	0	0	0	0	0	1	0	0	1	0	1	0	0	0	0	0	0	1	0	14360		9
26	14320	14320	1	4	44.48	0	0	0	1	0	0	0	0	0	0	0	1	0	0	1	0	1	0	0	0	0	0	0	1	0	14320		8
26	14280	14280	1	4	44.48	0	0	0	1	0	0	0	0	0	0	0	1	0	0	1	0	1	0	0	0	0	0	0	1	0	14280		7
26	14240	14240	1	4	44.48	0	0	0	1	0	0	0	0	0	0	0	1	0	0	1	0	1	0	0	0	0	0	0	1	0	14240		6
26	14200	14200	1	4	44.48	0	0	0	1	0	0	0	0	0	0	0	1	0	0	1	0	1	0	0	0	0	0	0	1	0	14200		5
26	14160	14160	1	4	44.48	0	0	0	1	0	0	0	0	0	0	0	1	0	0	1	0	1	0	0	0	0	0	0	1	0	14160		4
26	14120	14120	1	4	44.48	0	0	0	1	0	0	0	0	0	0	0	1	0	0	1	0	1	0	0	0	0	0	0	1	0	14120		3
26	14080	14080	1	4	44.48	0	0	0	1	0	0	0	0	0	0	0	1	0	0	1	0	1	0	0	0	0	0	0	1	0	14080		2
26	14040	14040	1	4	44.48	0	0	0	1	0	0	0	0	0	0	0	1	0	0	1	0	1	0	0	0	0	0	0	1	0	14040		1
26	14000	14000	1	4	44.48	0	0	0	1	0	0	0	0	0	0	0	1	0	0	1	0	1	0	0	0	0	0	0	1	0	14000	0	0		0
26	13960	13960	1	4	44.48	0	0	0	1	0	0	0	0	0	0	0	1	0	0	1	0	1	0	0	0	0	0	0	1	0	13960				-1
26	13920	13920	1	4	44.48	0	0	0	1	0	0	0	0	0	0	0	1	0	0	1	0	1	0	0	0	0	0	0	1	0	13920				-2
26	13880	13880	1	4	44.48	0	0	0	1	0	0	0	0	0	0	0	1	0	0	1	0	1	0	0	0	0	0	0	1	0	13880				-3
26	13840	13840	1	4	44.48	0	0	0	1	0	0	0	0	0	0	0	1	0	0	1	0	1	0	0	0	0	0	0	1	0	13840				-4
26	13800	13800	1	4	44.48	0	0	0	1	0	0	0	0	0	0	0	1	0	0	1	0	1	0	0	0	0	0	0	1	0	13800				-5
26	13760	13760	1	4	44.48	0	0	0	1	0	0	0	0	0	0	0	1	0	0	1	0	1	0	0	0	0	0	0	1	0	13760				-6
26	13720	13720	1	4	44.48	0	0	0	1	0	0	0	0	0	0	0	1	0	0	1	0	1	0	0	0	0	0	0	1	0	13720				-7
26	13680	13680	1	4	44.48	0	0	0	1	0	0	0	0	0	0	0	1	0	0	1	0	1	0	0	0	0	0	0	1	0	13680				-8
26	13640	13640	1	4	44.48	0	0	0	1	0	0	0	0	0	0	0	1	0	0	1	0	1	0	0	0	0	0	0	1	0	13640				-9
26	13600	13600	1	4	44.48	0	0	0	0	0	0	0	0	0	0	0	1	0	0	1	0	1	0	0	0	0	0	0	1	0	13600				-10
26	13560	13560	1	4	44.48	0	0	0	0	0	0	0	0	0	0	0	1	0	0	1	0	1	0	0	0	0	0	0	1	0	13560				-11
26	13520	13520	1	4	44.48	0	0	0	0	0	0	0	0	0	0	0	1	0	0	1	0	1	0	0	0	0	0	0	1	0	13520				-12
26	8760	8760	1	4	44.48	1	1	0	0	1	0	0	0	0	0	0	0	0	0	1	1	0	0	0	0	0	0	1	0	0	8760		12
26	8720	8720	1	4	44.48	1	1	0	0	1	0	0	0	0	0	0	0	0	0	1	1	0	0	0	0	0	0	1	0	0	8720		11
26	8680	8680	1	4	44.48	1	1	0	0	1	0	0	0	0	0	0	0	0	0	1	1	0	0	0	0	0	0	1	0	0	8680		10
26	8640	8640	1	4	44.48	1	1	0	0	1	0	0	0	0	0	0	0	0	0	1	1	0	0	0	0	0	0	1	0	0	8640		9
26	8600	8600	1	4	44.48	1	1	0	0	1	0	0	0	0	0	0	0	0	0	1	1	0	0	0	0	0	0	1	0	0	8600		8
26	8560	8560	1	4	44.48	1	1	0	0	1	0	0	0	0	0	0	0	0	0	1	1	0	0	0	0	0	0	1	0	0	8560		7
26	8520	8520	1	4	44.48	1	1	0	0	1	0	0	0	0	0	0	0	0	0	1	1	0	1	0	0	0	0	1	0	0	8520		6
26	8480	8480	1	4	44.48	1	1	0	0	1	0	0	0	0	0	0	0	0	0	1	1	0	1	0	0	0	0	1	0	0	8480		5
26	8440	8440	1	4	44.48	1	1	0	0	1	0	0	0	0	0	0	0	0	0	1	1	0	1	0	0	0	0	1	0	0	8440		4
26	8400	8400	1	4	44.48	1	1	0	0	1	0	0	0	0	0	0	0	0	0	1	1	0	1	0	0	0	0	1	0	0	8400		3
26	8360	8360	1	4	44.48	1	1	0	0	1	0	0	0	0	0	0	0	0	0	1	1	0	1	0	0	0	0	1	0	0	8360		2
26	8320	8320	1	4	44.48	1	1	0	0	1	0	0	0	0	0	0	0	0	0	1	1	0	1	0	0	0	0	1	0	0	8320		1
26	8280	8280	1	4	44.48	1	1	0	0	1	0	0	0	0	0	0	0	0	0	1	1	0	1	0	0	0	0	1	0	0	8280	0	0		0
26	8240	8240	1	4	44.48	1	1	0	0	1	0	0	0	0	0	0	0	0	0	1	1	0	1	0	0	0	0	1	0	0	8240				-1
26	8200	8200	1	4	44.48	1	1	0	0	1	0	0	0	0	0	0	0	0	0	1	1	0	1	0	0	0	0	1	0	0	8200				-2
26	8160	8160	1	4	44.48	1	1	0	0	1	0	0	0	0	0	0	0	0	0	1	1	0	1	0	0	0	0	1	0	0	8160				-3
26	8120	8120	1	4	44.48	1	1	0	0	1	0	0	0	0	0	0	0	0	0	1	1	0	1	0	0	0	0	1	0	0	8120				-4
26	8080	8080	1	4	44.48	1	1	0	0	1	0	0	0	0	0	0	0	0	0	1	1	0	1	0	0	0	0	1	0	0	8080				-5
26	8040	8040	1	4	44.48	1	1	0	0	1	0	0	0	0	0	0	0	0	0	1	1	0	1	0	0	0	0	1	0	0	8040				-6
26	8000	8000	1	4	44.48	1	1	0	0	1	0	0	0	0	0	0	0	0	0	1	1	0	1	0	0	0	0	1	0	0	8000				-7
26	7960	7960	1	4	44.48	1	1	0	0	1	0	0	0	0	0	0	0	0	0	1	1	0	1	0	0	0	0	1	0	0	7960				-8
26	7920	7920	1	4	44.48	1	1	0	0	1	0	0	0	0	0	0	0	0	0	1	1	0	1	0	0	0	0	1	0	0	7920				-9
26	7880	7880	1	4	44.48	1	1	0	0	1	0	0	0	0	0	0	0	0	0	1	1	0	1	0	0	0	0	1	0	0	7880				-10
26	7840	7840	1	4	44.48	1	1	0	0	1	0	0	0	0	0	0	0	0	0	1	1	0	1	0	0	0	0	1	0	0	7840				-11
26	7800	7800	1	4	44.48	1	1	0	0	1	0	0	0	0	0	0	0	0	0	1	1	0	1	0	0	0	0	1	0	0	7800				-12
26	1000	1000	1	4	44.48	1	1	0	2	0	0	0	0	0	0	0	0	0	0	0	1	0	0	0	0	0	0	1	0	1	1000		12
26	960	960	1	4	44.48	1	1	0	2	0	0	0	0	0	0	0	0	0	0	0	1	0	0	0	0	0	0	1	0	1	960		11
26	920	920	1	4	44.48	1	1	0	2	0	0	0	0	0	0	0	0	0	0	0	1	0	0	0	0	0	0	1	0	1	920		10
26	880	880	1	4	44.48	1	1	0	2	0	0	0	0	0	0	0	0	0	0	0	1	0	0	0	0	0	0	1	0	1	880		9
26	840	840	1	4	44.48	1	1	0	2	0	0	0	0	0	0	0	0	0	0	0	1	0	0	0	0	0	0	1	0	1	840		8
26	800	800	1	4	44.48	1	1	0	2	0	0	0	0	0	0	0	0	0	0	0	1	0	0	0	0	0	0	1	0	1	800		7
26	760	760	1	4	44.48	1	1	0	2	0	0	0	0	0	0	0	0	0	0	0	1	0	0	0	0	0	0	1	0	1	760		6
26	720	720	1	4	44.48	1	1	0	2	0	0	0	0	0	0	0	0	0	0	0	1	0	0	0	0	0	0	1	0	1	720		5
26	680	680	1	4	44.48	1	1	0	2	0	0	0	0	0	0	0	0	0	0	0	1	0	0	0	0	0	0	1	0	1	680		4
26	640	640	1	4	44.48	1	1	0	2	0	0	0	0	0	0	0	0	0	0	0	1	0	0	0	0	0	0	1	0	1	640		3
26	600	600	1	4	44.48	1	1	0	2	0	0	0	0	0	0	0	0	0	0	0	1	0	0	0	0	0	0	1	0	1	600		2
26	560	560	1	4	44.48	1	1	0	2	0	0	0	0	0	0	0	0	0	0	0	1	0	0	0	0	0	0	1	0	1	560		1
26	520	520	1	4	44.48	1	1	0	2	0	0	0	0	0	0	0	0	0	0	0	1	0	0	0	0	0	0	1	0	1	520	0	0		0
26	480	480	1	4	44.48	1	1	0	2	0	0	0	0	0	0	0	0	0	0	0	1	0	0	0	0	0	0	1	0	1	480				-1
26	440	440	1	4	44.48	1	1	0	2	0	0	0	0	0	0	0	0	0	0	0	1	0	0	0	0	0	0	0	0	1	440				-2
26	400	400	1	4	44.48	1	1	0	2	0	0	0	0	0	0	0	0	0	0	0	1	0	0	0	0	0	0	0	0	1	400				-3
26	360	360	1	4	44.48	1	1	0	2	0	0	0	0	0	0	0	0	0	0	0	1	0	0	0	0	0	0	0	0	1	360				-4
26	320	320	1	4	44.48	1	1	0	2	0	0	0	0	0	0	0	0	0	0	0	1	0	0	0	0	0	0	0	0	1	320				-5
26	280	280	1	4	44.48	1	1	0	2	0	0	0	0	0	0	0	0	0	0	0	1	0	0	0	0	0	0	0	0	1	280				-6
26	240	240	1	4	44.48	1	1	0	2	0	0	0	0	0	0	0	0	0	0	0	1	0	0	0	0	0	0	0	0	1	240				-7
26	200	200	1	4	44.48	1	1	0	2	0	0	0	0	0	0	0	0	0	0	0	1	0	0	0	0	0	0	0	0	1	200				-8
26	160	160	1	4	44.48	1	1	0	2	0	0	0	0	0	0	0	0	0	0	0	1	0	0	0	0	0	0	0	0	1	160				-9
26	120	120	1	4	44.48	1	1	0	2	0	0	0	0	0	0	0	0	0	0	0	1	0	0	0	0	0	0	0	0	1	120				-10
26	80	80	1	4	44.48	1	1	0	2	0	0	0	0	0	0	0	0	0	0	0	1	0	0	0	0	0	0	0	0	1	80				-11
26	40	40	1	4	44.48	1	1	0	2	0	0	0	0	0	0	0	0	0	0	0	1	0	0	0	0	0	0	0	0	1	40				-12
30	11256	11280	1	1	15.2857	0	0	0	0	1	0	0	0	0	0	0	0	0	0	1	0	0	0	0	0	0	0	0	0	0	11280		12
30	11216	11240	1	1	15.2857	0	0	0	0	1	0	0	0	0	0	0	0	0	0	1	0	0	0	0	0	0	0	0	0	0	11240		11
30	11176	11200	1	1	15.2857	0	0	0	0	1	0	0	0	0	0	0	0	0	0	1	0	0	0	0	0	0	0	0	0	0	11200		10
30	11136	11160	1	1	15.2857	0	0	0	0	1	0	0	0	0	0	0	0	0	0	1	0	0	0	0	0	0	0	0	0	0	11160		9
30	11096	11120	1	1	15.2857	0	0	0	0	1	0	0	0	0	0	0	0	0	0	1	0	0	0	0	0	0	0	0	0	0	11120		8
30	11056	11080	1	1	15.2857	0	0	0	0	1	0	0	0	0	0	0	0	0	0	1	0	0	0	0	0	0	0	0	0	0	11080		7
30	11016	11040	1	1	15.2857	0	0	0	0	1	0	0	0	0	0	0	0	0	0	1	0	0	0	0	0	0	0	0	0	0	11040		6
30	10976	11000	1	1	15.2857	0	0	0	0	1	0	0	0	0	0	0	0	0	0	1	0	0	0	0	0	0	0	0	0	0	11000		5
30	10936	10960	1	1	15.2857	0	0	0	0	1	0	0	0	0	0	0	0	0	0	1	0	0	0	0	0	0	0	0	0	0	10960		4
30	10896	10920	1	1	15.2857	0	0	0	0	1	0	0	0	0	0	0	0	0	0	1	0	0	0	0	0	0	0	0	0	0	10920		3
30	10856	10880	1	1	15.2857	0	0	0	0	1	0	0	0	0	0	0	0	0	0	1	0	0	0	0	0	0	0	0	0	0	10880		2
30	10816	10840	1	1	15.2857	0	0	0	0	1	0	0	0	0	0	0	0	0	0	1	0	0	0	0	0	0	0	0	0	0	10840		1
30	10776	10800	1	1	15.2857	0	0	0	0	1	0	0	0	0	0	0	0	0	0	1	0	0	0	0	0	0	0	0	0	0	10800	0	0		0
30	10736	10760	1	1	15.2857	0	0	0	0	1	0	0	0	0	0	0	0	0	0	1	0	0	0	0	0	0	0	0	0	0	10760				-1
30	10696	10720	1	1	15.2857	0	0	0	0	1	0	0	0	0	0	0	0	0	0	1	0	0	0	0	0	0	0	0	0	0	10720				-2
30	10656	10680	1	1	15.2857	0	0	0	0	1	0	0	0	0	0	0	0	0	0	1	0	0	0	0	0	0	0	0	0	0	10680				-3
30	10616	10640	1	1	15.2857	0	0	0	0	1	0	0	0	0	0	0	0	0	0	1	0	0	0	0	0	0	0	0	0	0	10640				-4
30	10576	10600	1	1	15.2857	0	0	0	0	1	0	0	0	0	0	0	0	0	0	1	0	0	0	0	0	0	0	0	0	0	10600				-5
30	10536	10560	1	1	15.2857	0	0	0	0	1	0	0	0	0	0	0	0	0	0	1	0	0	0	0	0	0	0	0	0	0	10560				-6
30	10496	10520	1	1	15.2857	0	0	0	0	1	0	0	0	0	0	0	0	0	0	1	0	0	0	0	0	0	0	0	0	0	10520				-7
30	10456	10480	1	1	15.2857	0	0	0	0	1	0	0	0	0	0	0	0	0	0	1	0	0	0	0	0	0	0	0	0	0	10480				-8
30	10416	10440	1	1	15.2857	0	0	0	0	1	0	0	0	0	0	0	0	0	0	1	0	0	0	0	0	0	0	0	0	0	10440				-9
30	10376	10400	1	1	15.2857	0	0	0	0	1	0	0	0	0	0	0	0	0	0	1	0	0	0	0	0	0	0	0	0	0	10400				-10
30	10336	10360	1	1	15.2857	0	0	0	0	1	0	0	0	0	0	0	0	0	0	1	0	0	0	0	0	0	0	0	0	0	10360				-11
30	10296	10320	1	1	15.2857	0	0	0	0	1	0	0	0	0	0	0	0	0	0	1	0	0	0	0	0	0	0	0	0	0	10320				-12
33	36199	36200	1	2	22.1739	0	0	0	0	1	1	0	0	0	0	0	0	0	0	0	0	1	1	0	0	0	0	0	0	0	36200		12
33	36159	36160	1	2	22.1739	0	0	0	0	1	1	0	0	0	0	0	0	0	0	0	0	1	1	0	0	0	0	0	0	0	36160		11
33	36119	36120	1	2	22.1739	0	0	0	0	1	1	0	0	0	0	0	0	0	0	0	0	1	1	0	0	0	0	0	0	0	36120		10
33	36079	36080	1	2	22.1739	0	0	0	0	1	1	0	0	0	0	0	0	0	0	0	0	1	1	0	0	0	0	0	0	0	36080		9
33	36039	36040	1	2	22.1739	0	0	0	0	1	1	0	0	0	0	0	0	0	0	0	0	1	1	0	0	0	0	0	0	0	36040		8
33	35999	36000	1	2	22.1739	0	0	0	0	1	1	0	0	0	0	0	0	0	0	0	0	1	1	0	0	0	0	0	0	0	36000		7
33	35959	35960	1	2	22.1739	0	0	0	0	1	1	0	0	0	0	0	0	0	0	0	0	1	1	0	0	0	0	0	0	0	35960		6
33	35919	35920	1	2	22.1739	0	0	0	0	1	1	0	0	0	0	0	0	0	0	0	0	1	1	0	0	0	0	0	0	0	35920		5
33	35879	35880	1	2	22.1739	0	0	0	0	1	1	0	0	0	0	0	0	0	0	0	0	1	1	0	0	0	0	0	0	0	35880		4
33	35839	35840	1	2	22.1739	0	0	0	0	1	1	0	0	0	0	0	0	0	0	0	0	1	1	0	0	0	0	0	0	0	35840		3
33	35799	35800	1	2	22.1739	0	0	0	0	1	1	0	0	0	0	0	0	0	0	0	0	1	1	0	0	0	0	0	0	0	35800		2
33	35759	35760	1	2	22.1739	0	0	0	0	1	1	0	0	0	0	0	0	0	0	0	0	1	1	0	0	0	0	0	0	0	35760		1
33	35719	35720	1	2	22.1739	0	0	0	0	1	1	0	0	0	0	0	0	0	0	0	0	1	1	0	0	0	0	0	0	0	35720	0	0		0
33	35679	35680	1	2	22.1739	0	0	0	0	1	1	0	0	0	0	0	0	0	0	0	0	1	1	0	0	0	0	0	0	0	35680				-1
33	35639	35640	1	2	22.1739	0	0	0	0	1	1	0	0	0	0	0	0	0	0	0	0	1	1	0	0	0	0	0	0	0	35640				-2
33	35599	35600	1	2	22.1739	0	0	0	0	1	1	0	0	0	0	0	0	0	0	0	0	1	1	0	0	0	0	0	0	0	35600				-3
33	35559	35560	1	2	22.1739	0	0	0	0	1	1	0	0	0	0	0	0	0	0	0	0	1	1	0	0	0	0	0	0	0	35560				-4
33	35519	35520	1	2	22.1739	0	0	0	0	1	1	0	0	0	0	0	0	0	0	0	0	1	1	0	0	0	0	0	0	0	35520				-5
33	35479	35480	1	2	22.1739	0	0	0	0	1	1	0	0	0	0	0	0	0	0	0	0	1	1	0	0	0	0	0	0	0	35480				-6
33	35439	35440	1	2	22.1739	0	0	0	0	1	1	0	0	0	0	0	0	0	0	0	0	1	1	0	0	0	0	0	0	0	35440				-7
33	35399	35400	1	2	22.1739	0	0	0	0	1	1	0	0	0	0	0	0	0	0	0	0	1	1	0	0	0	0	0	0	0	35400				-8
33	35359	35360	1	2	22.1739	0	0	0	0	1	1	0	0	0	0	0	0	0	0	0	0	1	1	0	0	0	0	0	0	0	35360				-9
33	35319	35320	1	2	22.1739	0	0	0	0	1	1	0	0	0	0	0	0	0	0	0	0	1	1	0	0	0	0	0	0	0	35320				-10
33	35279	35280	1	2	22.1739	0	0	0	0	1	1	0	0	0	0	0	0	0	0	0	0	1	1	0	0	0	0	0	0	0	35280				-11
33	35239	35240	1	2	22.1739	0	0	0	0	1	1	0	0	0	0	0	0	0	0	0	0	1	1	1	0	0	0	0	0	0	35240				-12
33	30479	30480	1	2	22.1739	0	0	0	0	1	1	0	0	0	0	0	0	0	1	0	0	0	0	1	0	0	0	0	0	0	30480		12
33	30439	30440	1	2	22.1739	0	0	0	0	1	1	0	0	0	0	0	0	0	1	0	0	0	0	1	0	0	0	0	0	0	30440		11
33	30399	30400	1	2	22.1739	0	0	0	0	1	1	0	0	0	0	0	0	0	1	0	0	0	0	1	0	0	0	0	0	0	30400		10
33	30359	30360	1	2	22.1739	0	0	0	0	1	1	0	0	0	0	0	0	0	1	0	0	0	0	1	0	0	0	0	0	0	30360		9
33	30319	30320	1	2	22.1739	0	0	0	0	1	1	0	0	0	0	0	0	0	1	0	0	0	0	1	0	0	0	0	0	0	30320		8
33	30279	30280	1	2	22.1739	0	0	0	0	1	1	0	0	0	0	0	0	0	1	0	0	0	0	1	0	0	0	0	0	0	30280		7
33	30239	30240	1	2	22.1739	0	0	0	0	1	1	0	0	0	0	0	0	0	1	0	0	0	0	1	0	0	0	0	0	0	30240		6
33	30199	30200	1	2	22.1739	0	0	0	0	1	1	0	0	0	0	0	0	0	1	0	0	0	0	1	0	0	0	0	0	0	30200		5
33	30159	30160	1	2	22.1739	0	0	0	0	1	1	0	0	0	0	0	0	0	1	0	0	0	0	1	0	0	0	0	0	0	30160		4
33	30119	30120	1	2	22.1739	0	0	0	0	1	1	0	0	0	0	0	0	0	1	0	0	0	0	1	0	0	0	0	0	0	30120		3
33	30079	30080	1	2	22.1739	0	0	0	0	1	1	0	0	0	0	0	0	0	1	0	0	0	0	1	0	0	0	0	0	0	30080		2
33	30039	30040	1	2	22.1739	0	0	0	0	1	1	0	0	0	0	0	0	0	1	0	0	0	0	1	0	0	0	0	0	0	30040		1
33	29999	30000	1	2	22.1739	0	0	0	0	1	1	0	0	0	0	0	0	0	1	0	0	0	0	1	0	0	0	0	0	0	30000	0	0		0
33	29959	29960	1	2	22.1739	0	0	0	0	1	1	0	0	0	0	0	0	0	1	0	0	0	0	1	0	0	0	0	0	0	29960				-1
33	29919	29920	1	2	22.1739	0	0	0	0	1	1	0	0	0	0	0	0	0	1	0	0	0	0	1	0	0	0	0	0	0	29920				-2
33	29879	29880	1	2	22.1739	0	0	0	0	1	1	0	0	0	0	0	0	0	1	0	0	0	0	1	0	0	0	0	0	0	29880				-3
33	29839	29840	1	2	22.1739	0	0	0	0	1	1	0	0	0	0	0	0	0	1	0	0	0	0	1	0	0	0	0	0	0	29840				-4
33	29799	29800	1	2	22.1739	0	0	0	0	1	1	0	0	0	0	0	0	0	1	0	0	0	0	1	0	0	0	0	0	0	29800				-5
33	29759	29760	1	2	22.1739	0	0	0	0	1	1	0	0	0	0	0	0	0	1	0	0	0	0	1	0	0	0	0	0	0	29760				-6
33	29719	29720	1	2	22.1739	0	0	0	0	1	1	0	0	0	0	0	0	0	1	0	0	0	0	1	0	0	0	0	0	0	29720				-7
33	29679	29680	1	2	22.1739	0	0	0	0	1	1	0	0	0	0	0	0	0	1	0	0	0	0	1	0	0	0	0	0	0	29680				-8
33	29639	29640	1	2	22.1739	0	0	0	1	1	1	0	0	0	0	0	0	0	1	0	0	0	0	1	0	0	0	0	0	0	29640				-9
33	29599	29600	1	2	22.1739	0	0	0	1	1	1	0	0	0	0	0	0	0	1	0	0	0	0	1	0	0	0	0	0	0	29600				-10
33	29559	29560	1	2	22.1739	0	0	0	1	1	1	0	0	0	0	0	0	0	1	0	0	0	0	1	0	0	0	0	0	0	29560				-11
33	29519	29520	1	2	22.1739	0	0	0	1	1	1	0	0	0	0	0	0	0	1	0	0	0	0	1	0	0	0	0	0	0	29520				-12
33	29319	29320	1	2	22.1739	0	0	0	1	1	1	0	0	0	0	0	0	0	1	0	0	0	0	1	0	0	0	0	0	0	29320		12
33	29279	29280	1	2	22.1739	0	0	0	1	1	1	0	0	0	0	0	0	0	1	0	0	0	0	1	0	0	0	0	0	0	29280		11
33	29239	29240	1	2	22.1739	0	0	0	1	1	1	0	0	0	0	0	0	0	1	0	0	0	0	1	0	0	0	0	0	0	29240		10
33	29199	29200	1	2	22.1739	0	0	0	1	1	1	0	0	0	0	0	0	0	1	0	0	0	0	1	0	0	0	0	0	0	29200		9
33	29159	29160	1	2	22.1739	0	0	0	1	1	1	0	0	0	0	0	0	0	1	0	0	0	0	1	0	0	0	0	0	0	29160		8
33	29119	29120	1	2	22.1739	0	0	0	1	1	1	0	0	0	0	0	0	0	1	0	0	0	0	1	0	0	0	0	0	0	29120		7
33	29079	29080	1	2	22.1739	0	0	0	1	1	1	0	0	0	0	0	0	0	1	0	0	0	0	1	0	0	0	0	0	0	29080		6
33	29039	29040	1	2	22.1739	0	0	0	1	1	1	0	0	0	0	0	0	0	1	0	0	0	0	1	0	0	0	0	0	0	29040		5
33	28999	29000	1	2	22.1739	0	0	0	1	1	1	0	0	0	0	0	0	0	1	0	0	0	0	1	0	0	0	0	0	0	29000		4
33	28959	28960	1	2	22.1739	0	0	0	1	1	1	0	0	0	0	0	0	0	1	0	0	0	0	1	0	0	0	0	0	0	28960		3
33	28919	28920	1	2	22.1739	0	0	0	1	1	1	0	0	0	0	0	0	0	1	0	0	0	0	1	0	0	0	0	0	0	28920		2
33	28879	28880	1	2	22.1739	0	0	0	1	1	1	0	0	0	0	0	0	0	1	0	0	0	0	1	0	0	0	0	0	0	28880		1
33	28839	28840	1	2	22.1739	0	0	0	1	1	1	0	0	0	0	0	0	0	1	0	0	0	0	1	0	0	0	0	0	0	28840	0	0		0
33	28799	28800	1	2	22.1739	0	0	0	1	1	1	0	0	0	0	0	0	0	1	0	0	0	0	1	0	0	0	0	0	0	28800				-1
33	28759	28760	1	2	22.1739	0	0	0	1	1	1	0	0	0	0	0	0	0	1	0	0	0	0	1	0	0	0	0	0	0	28760				-2
33	28719	28720	1	2	22.1739	0	0	0	1	1	1	0	0	0	0	0	0	0	1	0	0	0	0	1	0	0	0	0	0	0	28720				-3
33	28679	28680	1	2	22.1739	0	0	0	1	1	1	0	0	0	0	0	0	0	1	0	0	0	0	1	0	0	0	0	0	0	28680				-4
33	28639	28640	1	2	22.1739	0	0	0	1	1	1	0	0	0	0	0	0	0	1	0	0	0	0	1	0	0	0	0	0	0	28640				-5
33	28599	28600	1	2	22.1739	0	0	0	1	1	1	0	0	0	0	0	0	0	1	0	0	0	0	1	0	0	0	0	0	0	28600				-6
33	28559	28560	1	2	22.1739	0	0	0	1	1	1	0	0	0	0	0	0	0	1	0	0	0	0	1	0	0	0	0	0	0	28560				-7
33	28519	28520	1	2	22.1739	0	0	0	1	1	1	0	0	0	0	0	0	0	1	0	0	0	0	1	0	0	0	0	0	0	28520				-8
33	28479	28480	1	2	22.1739	0	0	0	1	1	1	0	0	0	0	0	0	0	1	0	0	0	0	1	0	0	0	0	0	0	28480				-9
33	28439	28440	1	2	22.1739	0	0	0	1	1	1	0	0	0	0	0	1	0	1	0	0	0	0	1	0	0	0	0	0	0	28440				-10
33	28399	28400	1	2	22.1739	0	0	0	1	1	1	0	0	0	0	0	1	0	1	0	0	0	0	1	0	0	0	0	0	0	28400				-11
33	28359	28360	1	2	22.1739	0	0	0	1	1	1	0	0	0	0	0	1	0	1	0	0	0	0	1	0	0	0	0	0	0	28360				-12
33	28319	28320	1	2	22.1739	0	0	0	1	1	1	0	0	0	0	0	1	0	1	0	0	0	0	1	0	0	0	0	0	0	28320		12
33	28279	28280	1	2	22.1739	0	0	0	1	1	1	0	0	0	0	0	1	0	1	0	0	0	0	1	0	0	0	0	0	0	28280		11
33	28239	28240	1	2	22.1739	0	0	0	1	1	1	0	0	0	0	0	1	0	1	0	0	0	0	1	0	0	0	0	0	0	28240		10
33	28199	28200	1	2	22.1739	0	0	0	1	1	1	0	0	0	0	0	1	0	1	0	0	0	0	1	0	0	0	0	0	0	28200		9
33	28159	28160	1	2	22.1739	0	0	0	1	1	1	0	0	0	0	0	1	0	1	0	0	0	0	1	0	0	0	0	0	0	28160		8
33	28119	28120	1	2	22.1739	0	0	0	1	1	1	0	0	0	0	0	1	0	1	0	0	0	0	1	0	0	0	0	0	0	28120		7
33	28079	28080	1	2	22.1739	0	0	0	1	1	1	0	0	0	0	0	1	0	1	0	0	0	0	1	0	0	0	0	0	0	28080		6
33	28039	28040	1	2	22.1739	0	0	0	1	1	1	0	0	0	0	0	1	0	1	0	0	0	0	1	0	0	0	0	0	0	28040		5
33	27999	28000	1	2	22.1739	0	0	0	1	1	1	0	0	0	0	0	1	0	1	0	0	0	0	1	0	0	0	0	0	0	28000		4
33	27959	27960	1	2	22.1739	0	0	0	1	1	1	0	0	0	0	0	1	0	1	0	0	0	0	1	0	0	0	0	0	0	27960		3
33	27919	27920	1	2	22.1739	0	0	0	1	1	1	0	0	0	0	0	1	0	1	0	0	0	0	1	0	0	0	0	0	0	27920		2
33	27879	27880	1	2	22.1739	0	0	0	1	1	1	0	0	0	0	0	1	0	1	0	0	0	0	1	0	0	0	0	0	0	27880		1
33	27839	27840	1	2	22.1739	0	0	0	1	1	1	0	0	0	0	0	1	0	1	0	0	0	0	1	0	0	0	0	0	0	27840	0	0		0
33	27799	27800	1	2	22.1739	0	0	0	1	1	1	0	0	1	0	0	1	0	1	0	0	0	0	1	0	0	0	0	0	0	27800				-1
33	27759	27760	1	2	22.1739	0	0	0	1	1	1	0	0	1	0	0	1	0	1	0	0	0	0	1	0	0	0	0	0	0	27760				-2
33	27719	27720	1	2	22.1739	0	0	0	1	1	1	0	0	1	0	0	1	0	1	0	0	0	0	1	0	0	0	0	0	0	27720				-3
33	27679	27680	1	2	22.1739	0	0	0	1	1	1	0	0	1	0	0	1	0	1	0	0	0	0	1	0	0	0	0	0	0	27680				-4
33	27639	27640	1	2	22.1739	0	0	0	1	1	1	0	0	1	0	0	1	0	1	0	0	0	0	1	0	0	0	0	0	0	27640				-5
33	27599	27600	1	2	22.1739	0	0	0	1	1	1	0	0	1	0	0	1	0	1	0	0	0	0	1	0	0	0	0	0	0	27600				-6
33	27559	27560	1	2	22.1739	0	0	0	1	1	1	0	0	1	0	0	1	0	1	0	0	0	0	1	0	0	0	0	0	0	27560				-7
33	27519	27520	1	2	22.1739	0	0	0	1	1	1	0	0	1	0	0	1	0	1	0	0	0	0	1	0	0	0	0	0	0	27520				-8
33	27479	27480	1	2	22.1739	0	0	0	1	1	1	0	0	1	0	0	1	0	1	0	0	0	0	1	0	0	0	0	0	0	27480				-9
33	27439	27440	1	2	22.1739	0	0	0	1	1	1	0	0	1	0	0	1	0	1	0	0	0	0	1	0	0	0	0	0	0	27440				-10
33	27399	27400	1	2	22.1739	0	0	0	1	1	1	0	0	1	0	0	1	0	1	0	0	0	0	1	0	0	0	0	0	0	27400				-11
33	27359	27360	1	2	22.1739	0	0	0	1	1	1	0	0	1	0	0	1	0	1	0	0	0	0	1	0	0	0	0	0	0	27360				-12
33	19359	19360	1	2	22.1739	0	0	0	0	1	1	2	2	0	0	0	0	0	1	1	0	1	0	0	0	0	0	0	0	0	19360		12
33	19319	19320	1	2	22.1739	0	0	0	0	1	1	2	2	0	0	0	0	0	1	1	0	1	0	0	0	0	0	0	0	0	19320		11
33	19279	19280	1	2	22.1739	0	0	0	0	1	1	2	2	0	0	0	0	0	1	1	0	1	0	0	0	0	0	0	0	0	19280		10
33	19239	19240	1	2	22.1739	0	0	0	0	1	1	2	2	0	0	0	0	0	1	1	0	1	0	0	0	0	0	0	0	0	19240		9
33	19199	19200	1	2	22.1739	0	0	0	0	1	1	2	2	0	0	0	0	0	1	1	0	1	0	0	0	0	0	0	0	0	19200		8
33	19159	19160	1	2	22.1739	0	0	0	0	1	1	2	2	0	0	0	0	0	1	1	0	1	0	0	0	0	0	0	0	0	19160		7
33	19119	19120	1	2	22.1739	0	0	0	0	1	1	2	2	0	0	0	0	0	1	1	0	1	0	0	0	0	0	0	0	0	19120		6
33	19079	19080	1	2	22.1739	0	0	0	0	1	1	2	2	0	0	0	0	0	1	1	0	1	0	0	0	0	0	0	0	0	19080		5
33	19039	19040	1	2	22.1739	0	0	0	0	1	1	2	2	0	0	0	0	0	1	1	0	1	0	0	0	0	0	0	0	0	19040		4
33	18999	19000	1	2	22.1739	0	0	0	0	1	1	2	2	0	0	0	0	0	1	1	0	1	0	0	0	0	0	0	0	0	19000		3
33	18959	18960	1	2	22.1739	0	0	0	0	1	1	2	2	0	0	0	0	0	1	1	0	1	0	0	0	0	0	0	0	0	18960		2
33	18919	18920	1	2	22.1739	0	0	0	0	1	1	2	2	0	0	0	0	0	1	1	0	1	0	0	0	0	0	0	0	0	18920		1
33	18879	18880	1	2	22.1739	0	0	0	0	1	1	2	2	0	0	0	0	0	1	1	0	1	0	0	0	0	0	0	0	0	18880	0	0		0
33	18839	18840	1	2	22.1739	0	0	0	0	1	1	2	2	0	0	0	0	0	1	1	0	1	0	0	0	0	0	0	0	0	18840				-1
33	18799	18800	1	2	22.1739	0	0	0	0	1	1	2	2	0	0	0	0	0	1	1	0	1	0	0	0	0	0	0	0	1	18800				-2
33	18759	18760	1	2	22.1739	0	0	0	0	1	1	2	2	0	0	0	0	0	1	1	0	1	0	0	0	0	0	0	0	0	18760				-3
33	18719	18720	1	2	22.1739	0	0	0	0	1	1	2	2	0	0	0	0	0	1	1	0	1	0	0	0	0	0	0	0	0	18720				-4
33	18679	18680	1	2	22.1739	0	0	0	0	1	1	2	2	0	0	0	0	0	1	1	0	1	0	0	0	0	0	0	0	0	18680				-5
33	18639	18640	1	2	22.1739	0	0	0	0	1	1	2	2	0	0	0	0	0	1	1	0	1	0	0	0	0	0	0	0	0	18640				-6
33	18599	18600	1	2	22.1739	0	0	0	0	1	1	2	2	0	0	0	0	0	1	1	0	1	0	0	0	0	0	0	0	0	18600				-7
33	18559	18560	1	2	22.1739	0	0	0	0	1	1	2	2	0	0	0	0	0	1	1	0	1	0	0	0	0	0	0	0	0	18560				-8
33	18519	18520	1	2	22.1739	0	0	0	0	1	1	2	2	0	0	0	0	0	1	1	0	1	0	0	0	0	0	0	0	0	18520				-9
33	18479	18480	1	2	22.1739	0	0	0	0	1	1	2	2	0	0	0	0	0	1	1	0	1	0	0	0	0	0	0	0	0	18480				-10
33	18439	18440	1	2	22.1739	0	0	0	0	1	1	2	2	0	0	0	0	0	1	1	0	1	0	0	0	0	0	0	0	0	18440				-11
33	18399	18400	1	2	22.1739	0	0	0	0	1	1	2	2	0	0	0	0	0	1	1	0	1	0	0	0	0	0	0	0	0	18400				-12
33	18079	18080	1	2	22.1739	0	0	0	0	1	1	2	2	0	0	0	0	0	1	1	0	1	0	0	0	0	0	0	0	0	18080		12
33	18039	18040	1	2	22.1739	0	0	0	0	1	1	2	2	0	0	0	0	0	1	1	0	1	0	0	0	0	0	0	0	0	18040		11
33	17999	18000	1	2	22.1739	0	0	0	0	1	1	2	2	0	0	0	0	0	1	1	0	1	0	0	0	0	0	0	0	0	18000		10
33	17959	17960	1	2	22.1739	0	0	0	0	1	1	2	2	0	0	0	0	0	1	1	0	1	0	0	0	0	0	0	0	0	17960		9
33	17919	17920	1	2	22.1739	0	0	0	0	1	1	2	2	0	0	0	0	0	1	1	0	1	0	0	0	0	0	0	0	0	17920		8
33	17879	17880	1	2	22.1739	0	0	0	0	1	1	2	2	0	0	0	0	0	1	1	0	1	0	0	0	0	0	0	0	0	17880		7
33	17839	17840	1	2	22.1739	0	0	0	0	1	1	2	2	0	0	0	0	0	1	1	0	1	0	0	0	0	0	0	0	0	17840		6
33	17799	17800	1	2	22.1739	0	0	0	0	1	1	2	2	0	0	0	0	0	1	1	0	1	0	0	0	0	0	0	0	0	17800		5
33	17759	17760	1	2	22.1739	0	0	0	0	1	1	2	2	0	0	0	0	0	1	1	0	1	0	0	0	0	0	0	0	0	17760		4
33	17719	17720	1	2	22.1739	0	0	0	0	1	1	2	2	0	0	0	0	0	1	1	0	1	0	0	0	0	0	0	0	0	17720		3
33	17679	17680	1	2	22.1739	0	0	0	0	1	1	3	2	0	0	0	0	0	1	1	0	1	0	0	0	0	0	0	0	0	17680		2
33	17639	17640	1	2	22.1739	0	0	0	0	1	0	1	2	0	0	0	0	0	1	1	0	1	0	0	0	0	0	0	0	0	17640		1
33	17599	17600	1	2	22.1739	0	0	0	0	1	0	1	2	0	0	0	0	0	1	1	0	1	0	0	0	0	0	0	0	0	17600	0	0		0
33	17559	17560	1	2	22.1739	0	0	0	0	1	0	1	2	0	0	0	0	0	1	1	0	1	0	0	0	0	0	0	0	0	17560				-1
33	17519	17520	1	2	22.1739	0	0	0	0	1	0	1	2	0	0	0	0	0	1	1	0	1	0	0	0	0	0	0	0	0	17520				-2
33	17479	17480	1	2	22.1739	0	0	0	0	1	0	1	2	0	0	0	0	0	1	1	0	1	0	0	0	0	0	0	0	0	17480				-3
33	17439	17440	1	2	22.1739	0	0	0	0	1	0	1	2	0	0	0	0	0	1	1	0	1	0	0	0	0	0	0	0	0	17440				-4
33	17399	17400	1	2	22.1739	0	0	0	0	1	1	1	3	0	0	0	0	0	1	1	0	1	0	0	0	0	0	0	0	0	17400				-5
33	17359	17360	1	2	22.1739	0	0	0	0	1	1	1	1	0	0	0	0	0	1	1	0	1	0	0	0	0	0	0	0	0	17360				-6
33	17319	17320	1	2	22.1739	0	0	0	0	1	1	1	1	0	0	0	0	0	1	1	0	1	0	0	0	0	0	0	0	0	17320		12		-7
33	17279	17280	1	2	22.1739	0	0	0	0	1	1	1	1	0	0	0	0	0	1	1	0	1	0	0	0	0	0	0	0	0	17280		11		-8
33	17239	17240	1	2	22.1739	0	0	0	0	1	1	1	1	0	0	0	0	0	1	1	0	1	0	0	0	0	0	0	0	0	17240		10		-9
33	17199	17200	1	2	22.1739	0	0	0	0	1	1	1	1	0	0	0	0	0	1	1	0	1	0	0	0	0	0	0	0	0	17200		9		-10
33	17159	17160	1	2	22.1739	0	0	0	0	1	1	1	1	0	0	0	0	0	1	1	0	1	0	0	0	0	0	0	0	0	17160		8		-11
33	17119	17120	1	2	22.1739	0	0	0	0	1	1	1	1	0	0	0	0	0	1	1	0	1	0	0	0	0	0	0	0	0	17120		7		-12
33	17079	17080	1	2	22.1739	0	0	0	0	1	1	1	1	0	0	0	0	0	1	1	0	1	0	0	0	0	0	0	0	0	17080		6
33	17039	17040	1	2	22.1739	0	0	0	0	1	1	1	1	0	0	0	0	0	1	1	0	1	0	0	0	0	0	0	0	0	17040		5
33	16999	17000	1	2	22.1739	0	0	0	0	1	1	1	1	0	0	0	0	0	1	1	0	1	0	0	0	0	0	0	0	0	17000		4
33	16959	16960	1	2	22.1739	0	0	0	0	1	1	1	1	0	0	0	0	0	1	1	0	1	0	0	0	0	0	0	0	0	16960		3
33	16919	16920	1	2	22.1739	0	0	0	0	1	1	1	1	0	0	0	0	0	1	1	0	1	0	0	0	0	0	0	0	0	16920		2
33	16879	16880	1	2	22.1739	0	0	0	0	1	1	1	1	0	0	0	0	0	1	1	0	1	0	0	0	0	0	0	0	0	16880		1
33	16839	16840	1	2	22.1739	0	0	0	0	1	1	1	1	0	0	0	0	0	1	1	0	1	0	0	0	0	0	0	0	0	16840	0	0		0
33	16799	16800	1	2	22.1739	0	0	0	0	1	1	1	1	0	0	0	0	0	1	1	0	1	0	0	0	0	0	0	0	0	16800				-1
33	16759	16760	1	2	22.1739	0	0	0	0	1	1	1	1	0	0	0	0	0	1	1	0	1	0	0	0	0	0	0	0	0	16760				-2
33	16719	16720	1	2	22.1739	0	0	0	0	1	1	1	1	0	0	0	0	0	1	1	0	1	0	0	0	0	0	0	0	0	16720				-3
33	16679	16680	1	2	22.1739	0	0	0	0	1	1	1	1	0	0	0	0	0	1	1	0	1	0	0	0	0	0	0	0	0	16680				-4
33	16639	16640	1	2	22.1739	0	0	0	0	1	1	1	1	0	0	0	0	0	1	1	0	1	0	0	0	0	0	0	0	0	16640				-5
33	16599	16600	1	2	22.1739	0	0	0	0	1	1	1	1	0	0	0	0	0	1	1	0	1	0	0	0	0	0	0	0	1	16600				-6
33	16559	16560	1	2	22.1739	0	0	0	0	1	1	1	1	0	0	0	0	0	1	1	0	1	0	0	0	0	0	0	0	0	16560				-7
33	16519	16520	1	2	22.1739	0	0	0	0	1	1	1	1	0	0	0	0	0	1	1	0	1	0	0	0	0	0	0	0	0	16520				-8
33	16479	16480	1	2	22.1739	0	0	0	0	1	1	1	1	0	0	0	0	0	1	1	0	1	0	0	0	0	0	0	0	0	16480				-9
33	16439	16440	1	2	22.1739	0	0	0	0	1	1	1	1	0	0	0	0	0	1	1	0	1	0	0	0	0	0	0	0	0	16440				-10
33	16399	16400	1	2	22.1739	0	0	0	0	1	1	1	1	0	0	0	0	0	1	1	0	1	0	0	0	0	0	0	0	0	16400				-11
33	16359	16360	1	2	22.1739	0	0	0	0	1	1	1	1	0	0	0	0	0	1	1	0	1	0	0	0	0	0	0	0	0	16360				-12
35	48078	48080	1	3	29.4074	0	0	0	0	0	0	1	0	0	0	0	0	0	1	0	0	0	1	1	0	0	1	0	0	0	48080		12
35	48038	48040	1	3	29.4074	0	0	0	0	0	0	1	0	0	0	0	0	0	1	0	0	0	1	1	0	0	1	0	0	0	48040		11
35	47998	48000	1	3	29.4074	0	0	0	0	0	0	1	0	0	0	0	0	0	1	0	0	0	1	1	0	0	1	0	0	0	48000		10
35	47958	47960	1	3	29.4074	0	0	0	0	0	0	1	0	0	0	0	0	0	1	0	0	0	1	1	0	0	1	0	0	0	47960		9
35	47918	47920	1	3	29.4074	0	0	0	0	0	1	1	0	2	0	0	0	0	1	0	0	0	1	1	0	0	1	0	0	0	47920		8
35	47878	47880	1	3	29.4074	0	0	0	0	0	1	1	0	2	0	0	0	0	1	0	0	0	1	1	0	0	1	0	0	0	47880		7
35	47838	47840	1	3	29.4074	0	0	0	0	0	1	1	0	2	0	0	0	0	1	0	0	0	1	1	0	0	1	0	0	0	47840		6
35	47798	47800	1	3	29.4074	0	0	0	0	0	1	1	0	2	0	0	0	0	1	0	0	0	1	1	0	0	1	0	0	0	47800		5
35	47758	47760	1	3	29.4074	0	0	0	0	0	1	1	0	2	0	0	0	0	1	0	0	0	1	1	0	0	1	0	0	0	47760		4
35	47718	47720	1	3	29.4074	0	0	0	0	0	1	1	0	2	0	0	0	0	1	0	0	0	1	1	0	0	1	0	0	0	47720		3
35	47678	47680	1	3	29.4074	0	0	0	0	0	1	1	0	2	0	0	0	0	1	0	0	0	1	1	0	0	1	0	0	0	47680		2
35	47638	47640	1	3	29.4074	0	0	0	0	0	1	1	0	2	0	0	0	0	1	0	0	0	1	1	0	0	1	0	0	0	47640		1
35	47598	47600	1	3	29.4074	0	0	0	0	0	1	1	0	2	0	0	0	0	1	0	0	0	1	1	0	0	1	0	0	0	47600	0	0		0
35	47558	47560	1	3	29.4074	0	0	0	0	0	1	1	0	2	0	0	0	0	1	0	0	0	1	1	0	0	1	0	0	0	47560				-1
35	47518	47520	1	3	29.4074	0	0	0	0	0	1	1	0	2	0	0	0	0	1	0	0	0	1	1	0	0	1	0	0	0	47520				-2
35	47478	47480	1	3	29.4074	0	0	0	0	0	1	1	0	2	0	0	0	0	1	0	0	0	1	1	0	0	1	0	0	0	47480				-3
35	47438	47440	1	3	29.4074	0	0	0	0	0	1	1	0	2	0	0	0	0	1	0	0	0	1	1	0	0	1	0	0	0	47440				-4
35	47398	47400	1	3	29.4074	0	0	0	0	0	1	1	0	2	0	0	0	0	1	0	0	0	1	1	0	0	1	0	0	0	47400				-5
35	47358	47360	1	3	29.4074	0	0	0	0	0	0	1	0	2	0	0	0	0	1	0	0	0	1	1	0	0	1	0	0	0	47360				-6
35	47318	47320	1	3	29.4074	0	0	0	0	0	0	1	0	2	0	0	0	0	1	0	0	0	1	1	0	0	1	0	0	0	47320				-7
35	47278	47280	1	3	29.4074	0	0	0	0	0	0	1	0	2	0	0	0	0	1	0	0	0	1	1	0	0	1	0	0	0	47280				-8
35	47238	47240	1	3	29.4074	0	0	0	0	0	0	1	0	2	0	0	0	0	1	0	0	0	1	1	0	0	1	0	0	0	47240				-9
35	47198	47200	1	3	29.4074	0	0	0	0	0	0	1	0	2	0	0	0	0	1	0	0	0	1	1	0	0	0	0	0	0	47200				-10
35	47158	47160	1	3	29.4074	0	0	0	0	0	0	1	0	2	0	0	0	0	1	0	0	0	1	1	0	0	0	0	0	0	47160				-11
35	47118	47120	1	3	29.4074	0	0	0	0	0	0	1	0	3	0	0	0	0	1	0	0	0	1	1	0	0	0	0	0	0	47120				-12
35	41198	41200	1	3	29.4074	0	0	0	0	0	0	0	0	0	0	0	0	0	1	1	0	0	1	0	0	0	0	0	0	0	41200		12
35	41158	41160	1	3	29.4074	0	0	0	0	0	0	0	0	0	0	0	0	0	1	1	0	0	1	0	0	0	0	0	0	0	41160		11
35	41118	41120	1	3	29.4074	0	0	0	0	0	0	0	0	0	0	0	0	0	1	1	0	0	1	0	0	0	0	0	0	0	41120		10
35	41078	41080	1	3	29.4074	0	0	0	0	0	0	0	0	0	0	0	0	0	1	1	0	0	1	0	0	0	0	0	0	0	41080		9
35	41038	41040	1	3	29.4074	0	0	0	0	0	0	0	0	0	0	0	0	0	1	1	0	0	1	0	0	0	0	0	0	0	41040		8
35	40998	41000	1	3	29.4074	0	0	0	0	0	0	0	0	0	0	0	0	0	1	1	0	0	1	0	0	0	0	0	0	0	41000		7
35	40958	40960	1	3	29.4074	0	0	0	0	0	0	0	0	0	0	0	0	0	1	1	0	0	1	0	0	0	0	0	0	0	40960		6
35	40918	40920	1	3	29.4074	0	0	0	0	0	0	0	0	0	0	0	0	0	1	1	0	0	1	0	0	0	0	0	0	0	40920		5
35	40878	40880	1	3	29.4074	0	0	0	0	0	0	0	0	0	0	0	0	0	1	1	0	0	1	0	0	0	0	0	0	0	40880		4
35	40838	40840	1	3	29.4074	0	0	0	0	0	0	0	0	0	0	0	0	0	1	1	0	0	1	0	0	0	0	0	0	0	40840		3
35	40798	40800	1	3	29.4074	0	0	0	0	0	0	0	0	0	0	0	0	0	1	1	0	0	1	0	0	0	0	0	0	0	40800		2
35	40758	40760	1	3	29.4074	0	0	0	0	0	0	0	0	0	0	0	0	0	1	1	0	0	1	0	0	0	0	0	0	0	40760		1
35	40718	40720	1	3	29.4074	0	0	0	0	0	0	0	0	0	0	0	0	0	1	1	0	0	1	0	0	0	0	0	0	0	40720	0	0		0
35	40678	40680	1	3	29.4074	0	0	0	0	0	0	0	0	0	0	0	0	0	1	1	0	0	1	0	0	0	0	0	0	0	40680				-1
35	40638	40640	1	3	29.4074	0	0	0	0	0	0	0	0	0	0	0	0	0	1	1	0	0	1	0	0	0	0	0	0	0	40640				-2
35	40598	40600	1	3	29.4074	0	0	0	0	0	0	0	0	0	0	0	0	0	1	1	0	0	1	0	0	0	0	0	0	0	40600				-3
35	40558	40560	1	3	29.4074	0	0	0	0	0	0	0	0	0	0	0	0	0	1	1	0	0	1	0	0	0	0	0	0	0	40560				-4
35	40518	40520	1	3	29.4074	0	0	0	0	0	0	0	0	0	0	0	0	0	1	1	0	0	1	0	0	0	0	0	0	0	40520				-5
35	40478	40480	1	3	29.4074	0	0	0	0	0	0	0	0	0	0	0	0	0	1	1	0	0	1	0	0	0	0	0	0	0	40480				-6
35	40438	40440	1	3	29.4074	0	0	0	0	0	0	0	0	0	0	0	0	0	1	1	0	0	1	0	0	0	0	0	0	0	40440				-7
35	40398	40400	1	3	29.4074	0	0	0	0	0	0	0	0	0	0	0	0	0	1	1	0	0	1	0	0	0	0	0	0	0	40400				-8
35	40358	40360	1	3	29.4074	0	0	0	0	0	0	0	0	0	0	0	0	0	1	1	0	0	1	0	0	0	0	0	0	0	40360				-9
35	40318	40320	1	3	29.4074	0	0	0	0	0	0	0	0	0	0	0	0	0	1	1	0	0	1	0	0	0	0	0	0	0	40320		12		-10
35	40278	40280	1	3	29.4074	0	0	0	0	0	0	0	0	0	0	0	0	0	1	1	0	0	1	0	0	0	0	0	0	0	40280		11		-11
35	40238	40240	1	3	29.4074	0	0	0	0	0	0	0	0	0	0	0	0	0	1	1	0	0	1	0	0	0	0	0	0	0	40240		10		-12
35	40198	40200	1	3	29.4074	0	0	0	0	0	0	0	0	0	0	0	0	0	1	1	0	0	1	0	0	0	0	0	0	0	40200		9
35	40158	40160	1	3	29.4074	0	0	0	0	0	0	0	0	0	0	0	0	0	1	1	0	0	1	0	0	0	0	0	0	0	40160		8
35	40118	40120	1	3	29.4074	0	0	0	0	0	0	0	0	0	0	0	0	0	1	1	0	0	1	0	0	0	0	0	0	0	40120		7
35	40078	40080	1	3	29.4074	0	0	0	0	0	0	0	0	0	0	0	0	0	1	1	0	0	1	0	0	0	0	0	0	0	40080		6
35	40038	40040	1	3	29.4074	0	0	0	0	0	0	0	0	0	0	0	0	0	1	1	0	0	1	0	0	0	0	0	0	0	40040		5
35	39998	40000	1	3	29.4074	0	0	0	0	0	0	0	0	0	0	0	0	0	0	1	0	0	0	0	0	0	0	0	0	0	40000		4
35	39958	39960	1	3	29.4074	0	0	0	0	0	0	0	0	0	0	0	0	0	0	1	0	0	0	0	0	0	0	0	0	0	39960		3
35	39918	39920	1	3	29.4074	0	0	0	0	0	0	0	0	0	0	0	0	0	0	1	0	0	0	0	0	0	0	0	0	0	39920		2
35	39878	39880	1	3	29.4074	0	0	0	0	0	0	0	0	0	0	0	0	0	0	1	0	0	0	0	0	0	0	0	0	0	39880		1
35	39838	39840	1	3	29.4074	0	0	0	0	0	0	0	0	0	0	0	0	0	0	1	0	0	0	0	0	0	0	0	0	0	39840	0	0		0
35	39798	39800	1	3	29.4074	0	0	0	0	0	0	0	0	0	0	0	0	0	0	1	0	0	0	0	0	0	0	0	0	0	39800				-1
35	39758	39760	1	3	29.4074	0	0	0	0	0	0	0	0	0	0	0	0	0	0	1	0	0	0	0	0	0	0	0	0	0	39760				-2
35	39718	39720	1	3	29.4074	0	0	0	0	0	0	0	0	0	0	0	0	0	0	1	0	0	0	0	0	0	0	0	0	0	39720				-3
35	39678	39680	1	3	29.4074	0	0	0	0	0	0	0	0	0	0	0	0	0	0	1	0	0	0	0	0	0	0	0	0	0	39680				-4
35	39638	39640	1	3	29.4074	0	0	0	0	0	0	0	0	0	0	0	0	0	0	1	0	0	0	0	0	0	0	0	0	0	39640				-5
35	39598	39600	1	3	29.4074	0	0	0	0	0	0	0	0	0	0	0	0	0	0	1	0	0	0	0	0	0	0	0	0	0	39600				-6
35	39558	39560	1	3	29.4074	0	0	0	0	0	0	0	0	0	0	0	0	0	0	1	0	0	0	0	0	0	0	0	0	0	39560				-7
35	39518	39520	1	3	29.4074	0	0	0	0	0	0	0	0	0	0	0	0	0	0	1	0	0	0	0	0	0	0	0	0	0	39520				-8
35	39478	39480	1	3	29.4074	0	0	0	0	0	0	0	0	0	0	0	0	0	0	1	0	0	0	0	0	0	0	0	0	0	39480				-9
35	39438	39440	1	3	29.4074	0	0	0	0	0	0	0	0	0	0	0	0	0	0	1	0	0	0	0	0	0	0	0	0	0	39440				-10
35	39398	39400	1	3	29.4074	0	0	0	0	0	0	0	0	0	0	0	0	0	0	1	0	0	0	0	0	0	0	0	0	0	39400				-11
35	39358	39360	1	3	29.4074	0	0	0	0	0	0	0	0	0	0	0	0	0	0	1	0	0	0	0	0	0	0	0	0	0	39360				-12
35	36998	37000	1	3	29.4074	0	0	0	0	0	1	0	0	1	0	0	0	0	0	1	0	0	0	0	0	0	0	0	0	0	37000		12
35	36958	36960	1	3	29.4074	0	0	0	0	0	1	0	0	1	0	0	0	0	0	1	0	0	0	0	0	0	0	0	0	0	36960		11
35	36918	36920	1	3	29.4074	0	0	0	0	0	1	0	0	1	0	0	0	0	0	1	0	0	0	0	0	0	0	0	0	0	36920		10
35	36878	36880	1	3	29.4074	0	0	0	0	0	1	0	0	1	0	0	0	0	0	1	0	0	0	0	0	0	0	0	0	0	36880		9
35	36838	36840	1	3	29.4074	0	0	0	0	0	1	0	0	1	0	0	0	0	0	1	0	0	0	0	0	0	0	0	0	0	36840		8
35	36798	36800	1	3	29.4074	0	0	0	0	0	1	0	0	3	0	0	0	0	0	1	0	0	0	0	0	0	0	0	0	0	36800		7
35	36758	36760	1	3	29.4074	0	0	0	0	0	1	0	0	2	0	0	0	0	0	1	0	0	0	0	0	0	0	0	0	0	36760		6
35	36718	36720	1	3	29.4074	0	0	0	0	0	1	0	0	2	0	0	0	0	0	1	0	0	0	0	0	0	0	0	0	0	36720		5
35	36678	36680	1	3	29.4074	0	0	0	0	0	1	0	0	2	0	0	0	0	0	1	0	0	0	0	0	0	0	0	0	0	36680		4
35	36638	36640	1	3	29.4074	0	0	0	0	0	1	0	0	2	0	0	0	0	0	1	0	0	0	0	0	0	0	0	0	0	36640		3
35	36598	36600	1	3	29.4074	0	0	0	0	0	1	0	0	2	0	0	0	0	0	1	0	0	0	0	0	0	0	0	0	0	36600		2
35	36558	36560	1	3	29.4074	0	0	0	0	0	1	0	0	2	0	0	0	0	0	1	0	0	0	0	0	0	0	0	0	0	36560		1
35	36518	36520	1	3	29.4074	0	0	0	0	0	1	0	0	2	0	0	0	0	0	1	0	0	0	0	0	0	0	0	0	0	36520	0	0		0
35	36478	36480	1	3	29.4074	0	0	0	0	0	1	0	0	2	0	0	0	0	0	1	0	0	0	0	0	0	0	0	0	0	36480				-1
35	36438	36440	1	3	29.4074	0	0	0	0	0	1	0	0	2	0	0	0	0	0	1	0	0	0	0	0	0	0	0	0	0	36440				-2
35	36398	36400	1	3	29.4074	0	0	0	0	0	1	0	0	2	0	0	0	0	0	1	0	0	0	0	0	0	0	0	0	0	36400				-3
35	36358	36360	1	3	29.4074	0	0	0	0	0	1	0	0	2	0	0	0	0	0	1	0	0	0	0	0	0	0	0	0	0	36360				-4
35	36318	36320	1	3	29.4074	0	0	0	0	0	1	0	0	2	0	0	0	0	0	1	0	0	0	0	0	0	0	0	0	0	36320				-5
35	36278	36280	1	3	29.4074	0	0	0	0	0	1	0	0	2	0	0	0	0	0	1	0	0	0	0	0	0	0	0	0	0	36280				-6
35	36238	36240	1	3	29.4074	0	0	0	0	0	1	0	0	2	0	0	0	0	0	1	0	0	0	0	0	0	0	0	0	0	36240				-7
35	36198	36200	1	3	29.4074	0	0	0	0	0	1	0	0	2	0	0	0	0	0	1	0	0	0	0	0	0	0	0	0	0	36200				-8
35	36158	36160	1	3	29.4074	0	0	0	0	0	1	0	0	2	0	0	0	0	0	1	0	0	0	0	0	0	0	0	0	0	36160				-9
35	36118	36120	1	3	29.4074	0	0	0	0	0	1	0	0	2	0	0	0	0	0	1	0	0	0	0	0	0	0	0	0	0	36120				-10
35	36078	36080	1	3	29.4074	0	0	0	0	0	1	0	0	2	0	0	0	0	0	1	0	0	0	0	0	0	0	0	0	0	36080		12		-11
35	36038	36040	1	3	29.4074	0	0	0	0	0	1	0	0	2	0	0	0	0	0	1	0	0	0	0	0	0	0	0	0	0	36040		11		-12
35	35998	36000	1	3	29.4074	0	0	0	0	0	1	0	0	2	0	0	0	0	0	1	0	0	0	0	0	0	0	0	0	0	36000		10
35	35958	35960	1	3	29.4074	0	0	0	0	0	1	0	0	2	0	0	0	0	0	1	0	0	0	0	0	0	0	0	0	0	35960		9
35	35918	35920	1	3	29.4074	0	0	0	0	0	0	0	0	0	0	0	0	0	0	1	0	0	0	0	0	0	0	0	0	0	35920		8
35	35878	35880	1	3	29.4074	0	0	0	0	0	0	0	0	0	0	0	0	0	0	1	0	0	0	0	0	0	0	0	0	0	35880		7
35	35838	35840	1	3	29.4074	0	0	0	0	0	0	0	0	0	0	0	0	0	0	1	0	0	0	0	0	0	0	0	0	0	35840		6
35	35798	35800	1	3	29.4074	0	0	0	0	0	0	0	0	0	0	0	0	0	0	1	0	0	0	0	0	0	0	0	0	0	35800		5
35	35758	35760	1	3	29.4074	0	0	0	0	0	0	0	0	0	0	0	0	0	0	1	0	0	0	0	0	0	0	0	0	0	35760		4
35	35718	35720	1	3	29.4074	0	0	0	0	0	0	0	0	0	0	0	0	0	0	1	0	0	0	0	0	0	0	0	0	0	35720		3
35	35678	35680	1	3	29.4074	0	0	0	0	0	0	0	0	0	0	0	0	0	0	1	0	0	0	0	0	0	0	0	0	0	35680		2
35	35638	35640	1	3	29.4074	0	0	0	0	0	0	0	0	0	0	0	0	0	0	1	0	0	0	0	0	0	0	0	0	0	35640		1
35	35598	35600	1	3	29.4074	0	0	0	0	0	0	0	0	0	0	0	0	0	0	1	0	0	0	0	0	0	0	0	0	0	35600	0	0		0
35	35558	35560	1	3	29.4074	0	0	0	0	0	0	0	0	0	0	0	0	0	0	1	0	0	0	0	0	0	0	0	0	0	35560				-1
35	35518	35520	1	3	29.4074	0	0	0	0	0	0	0	0	0	0	0	0	0	0	1	0	0	0	0	0	0	0	0	0	0	35520				-2
35	35478	35480	1	3	29.4074	0	0	0	0	0	0	0	0	0	0	0	0	0	0	1	0	0	0	0	0	0	0	0	0	0	35480				-3
35	35438	35440	1	3	29.4074	0	0	0	0	0	0	0	0	0	0	0	0	0	0	1	0	0	0	0	0	0	0	0	0	0	35440				-4
35	35398	35400	1	3	29.4074	0	0	0	0	0	0	0	0	0	0	0	0	0	0	1	0	0	0	0	0	0	0	0	0	0	35400				-5
35	35358	35360	1	3	29.4074	0	0	0	0	0	0	0	0	0	0	0	0	0	0	1	0	0	0	0	0	0	0	0	0	0	35360				-6
35	35318	35320	1	3	29.4074	0	0	0	1	0	0	0	0	0	0	0	0	0	0	1	0	0	0	0	0	0	0	0	0	0	35320				-7
35	35278	35280	1	3	29.4074	0	0	0	1	0	0	0	0	0	0	0	0	0	0	1	0	0	0	0	0	0	0	0	0	0	35280				-8
35	35238	35240	1	3	29.4074	0	0	0	1	0	0	0	0	0	0	0	0	0	0	1	0	0	0	0	0	0	0	0	0	0	35240				-9
35	35198	35200	1	3	29.4074	0	0	0	1	0	0	0	0	0	0	0	0	0	0	1	0	0	0	0	0	0	0	0	0	0	35200				-10
35	35158	35160	1	3	29.4074	0	0	0	1	0	0	0	0	0	0	0	0	0	0	1	0	0	0	0	0	0	0	0	0	0	35160				-11
35	35118	35120	1	3	29.4074	0	0	0	1	0	0	0	0	0	0	0	0	0	0	1	0	0	0	0	0	0	0	0	0	0	35120				-12
35	24238	24240	1	3	29.4074	0	0	0	0	0	0	0	0	0	0	0	0	0	0	1	0	0	0	0	1	0	0	0	0	0	24240		12
35	24198	24200	1	3	29.4074	0	0	0	0	0	0	0	0	0	0	0	0	0	0	1	0	0	0	0	1	0	0	0	0	0	24200		11
35	24158	24160	1	3	29.4074	0	0	0	0	0	0	0	0	0	0	0	0	0	0	1	0	0	0	0	1	0	0	0	0	0	24160		10
35	24118	24120	1	3	29.4074	0	0	0	0	0	0	0	0	0	0	0	0	0	0	1	0	0	0	0	1	0	0	0	0	0	24120		9
35	24078	24080	1	3	29.4074	0	0	0	0	0	0	0	0	0	0	0	0	0	0	1	0	0	0	0	1	0	0	0	0	0	24080		8
35	24038	24040	1	3	29.4074	0	0	0	0	0	0	0	0	0	0	0	0	0	0	1	0	1	0	0	1	0	0	0	0	0	24040		7
35	23998	24000	1	3	29.4074	0	0	0	0	0	0	0	0	0	0	0	0	0	0	1	0	1	1	0	1	0	0	0	0	0	24000		6
35	23958	23960	1	3	29.4074	0	0	0	0	0	0	0	0	0	0	0	0	0	0	1	0	1	1	0	1	0	0	0	0	0	23960		5
35	23918	23920	1	3	29.4074	0	0	0	0	0	0	0	0	0	0	0	0	0	0	1	0	1	1	0	1	0	0	0	0	0	23920		4
35	23878	23880	1	3	29.4074	0	0	0	0	0	0	0	0	0	0	0	0	0	0	1	0	1	1	0	1	0	0	0	0	0	23880		3
35	23838	23840	1	3	29.4074	0	0	0	0	0	0	0	0	0	0	0	0	0	0	1	0	1	1	0	1	0	0	0	0	0	23840		2
35	23798	23800	1	3	29.4074	0	0	0	0	0	0	0	0	0	0	0	0	0	0	1	0	1	1	0	1	0	0	0	0	0	23800		1
35	23758	23760	1	3	29.4074	0	0	0	0	0	0	0	0	0	0	0	0	0	0	1	0	1	1	0	1	0	0	0	0	0	23760	0	0		0
35	23718	23720	1	3	29.4074	0	0	0	0	0	0	0	0	0	0	0	0	0	0	1	0	1	1	0	1	0	0	0	0	0	23720				-1
35	23678	23680	1	3	29.4074	0	0	0	0	0	0	0	0	0	0	0	0	0	0	1	0	1	1	0	1	0	0	0	0	0	23680				-2
35	23638	23640	1	3	29.4074	0	0	0	0	0	0	0	0	0	0	0	0	0	0	1	0	1	1	0	1	0	0	0	0	0	23640				-3
35	23598	23600	1	3	29.4074	0	0	0	0	0	0	0	0	0	0	0	0	0	0	1	0	1	1	0	1	0	0	0	0	0	23600				-4
35	23558	23560	1	3	29.4074	0	0	0	0	0	0	0	0	0	0	0	0	0	0	1	0	1	1	0	1	0	0	0	0	0	23560				-5
35	23518	23520	1	3	29.4074	0	0	0	0	0	0	0	0	0	0	0	0	0	0	1	0	1	1	0	1	0	0	0	0	0	23520				-6
35	23478	23480	1	3	29.4074	0	0	0	0	0	0	0	0	0	0	0	0	0	0	1	0	1	1	0	1	0	0	0	0	0	23480				-7
35	23438	23440	1	3	29.4074	0	0	0	0	0	0	0	0	0	0	0	0	0	0	1	0	1	1	0	1	0	0	0	0	0	23440				-8
35	23398	23400	1	3	29.4074	0	0	0	0	0	0	0	0	0	0	0	0	0	0	1	0	1	1	0	1	0	0	0	0	0	23400				-9
35	23358	23360	1	3	29.4074	0	0	0	0	0	0	0	0	0	0	0	0	0	0	1	0	1	1	0	1	0	0	0	0	0	23360				-10
35	23318	23320	1	3	29.4074	0	0	0	0	0	0	0	0	0	0	0	0	0	0	1	0	1	1	0	1	0	0	0	0	0	23320				-11
35	23278	23280	1	3	29.4074	0	0	0	0	0	0	0	0	0	0	0	0	0	0	1	0	0	1	0	1	0	0	0	0	0	23280				-12
35	19838	19840	1	3	29.4074	0	0	0	1	0	1	0	0	0	0	0	0	0	0	1	0	0	0	0	1	0	0	0	0	0	19840		12
35	19798	19800	1	3	29.4074	0	0	0	1	0	1	0	0	0	0	0	0	0	0	1	0	0	0	0	1	0	0	0	0	0	19800		11
35	19758	19760	1	3	29.4074	0	0	0	1	0	1	0	0	0	0	0	0	0	0	1	0	0	0	0	1	0	0	0	0	0	19760		10
35	19718	19720	1	3	29.4074	0	0	0	1	0	1	0	0	0	0	0	0	0	0	1	0	0	0	0	1	0	0	0	0	0	19720		9
35	19678	19680	1	3	29.4074	0	0	0	1	0	1	0	0	0	0	0	0	0	0	1	0	0	0	0	1	0	0	0	0	0	19680		8
35	19638	19640	1	3	29.4074	0	0	0	1	0	1	0	0	0	0	0	0	0	0	1	0	0	0	0	1	0	0	0	0	0	19640		7
35	19598	19600	1	3	29.4074	0	0	0	1	0	1	0	0	0	0	0	0	0	0	1	0	0	0	0	1	0	0	0	0	0	19600		6
35	19558	19560	1	3	29.4074	0	0	0	1	0	1	0	0	0	0	0	0	0	0	1	0	0	0	0	0	0	0	0	0	0	19560		5
35	19518	19520	1	3	29.4074	0	0	0	1	0	1	0	0	0	0	0	0	0	0	1	0	0	0	0	0	0	0	0	0	0	19520		4
35	19478	19480	1	3	29.4074	0	0	0	1	0	1	0	0	0	0	0	0	0	0	1	0	0	0	0	0	0	0	0	0	0	19480		3
35	19438	19440	1	3	29.4074	0	0	0	1	0	1	0	0	0	0	0	0	0	0	1	0	0	0	0	0	0	0	0	0	0	19440		2
35	19398	19400	1	3	29.4074	0	0	0	1	0	1	0	0	0	0	0	0	0	0	1	0	0	0	0	0	0	0	0	0	0	19400		1
35	19358	19360	1	3	29.4074	0	0	0	1	0	1	0	0	0	0	0	0	0	0	1	0	0	0	0	0	0	0	0	0	0	19360	0	0		0
35	19318	19320	1	3	29.4074	0	0	0	1	0	1	0	0	0	0	0	0	0	0	1	0	0	0	0	0	0	0	0	0	0	19320				-1
35	19278	19280	1	3	29.4074	0	0	0	1	0	1	0	0	0	0	0	0	0	0	1	0	0	0	0	0	0	0	0	0	0	19280				-2
35	19238	19240	1	3	29.4074	0	0	0	1	0	1	0	0	0	0	0	0	0	0	1	0	0	0	0	0	0	0	0	0	0	19240				-3
35	19198	19200	1	3	29.4074	0	0	0	1	0	1	0	0	0	0	0	0	0	0	1	0	0	0	0	0	0	0	0	0	0	19200				-4
35	19158	19160	1	3	29.4074	0	0	0	1	0	1	0	0	0	0	0	0	0	0	1	0	0	0	0	0	0	0	0	0	0	19160				-5
35	19118	19120	1	3	29.4074	0	0	0	1	0	1	0	0	0	0	0	0	0	0	1	0	0	0	0	0	0	0	0	0	0	19120				-6
35	19078	19080	1	3	29.4074	0	0	0	1	0	1	0	0	0	0	0	0	0	0	1	0	0	0	0	0	0	0	0	0	0	19080				-7
35	19038	19040	1	3	29.4074	0	0	0	1	0	1	0	0	0	0	0	0	0	0	1	0	0	0	0	0	0	0	0	0	0	19040				-8
35	18998	19000	1	3	29.4074	0	0	0	1	0	1	0	0	0	0	0	0	0	0	1	0	0	0	0	0	0	0	0	0	0	19000				-9
35	18958	18960	1	3	29.4074	0	0	0	1	0	1	0	0	0	0	0	0	0	0	1	0	0	0	0	0	0	0	0	0	0	18960				-10
35	18918	18920	1	3	29.4074	0	0	0	1	0	1	0	0	0	0	0	0	0	0	1	0	0	0	0	0	0	0	0	0	0	18920				-11
35	18878	18880	1	3	29.4074	0	0	0	1	0	1	0	0	0	0	0	0	0	0	1	0	0	0	0	0	0	0	0	0	0	18880				-12
35	6238	6240	1	3	29.4074	0	0	0	1	0	0	0	0	0	0	0	0	0	0	1	0	1	0	0	0	0	0	0	0	0	6240		12
35	6198	6200	1	3	29.4074	0	0	0	1	0	0	0	0	0	0	0	0	0	0	1	0	1	0	0	0	0	0	0	0	0	6200		11
35	6158	6160	1	3	29.4074	0	0	0	1	0	0	0	0	1	0	0	1	0	0	1	0	1	0	0	0	0	0	0	0	0	6160		10
35	6118	6120	1	3	29.4074	0	0	0	1	0	0	0	0	1	0	0	1	0	0	1	0	1	0	0	0	0	0	0	0	0	6120		9
35	6078	6080	1	3	29.4074	0	0	0	1	0	0	0	0	1	0	0	1	0	0	1	0	1	0	0	0	0	0	0	0	0	6080		8
35	6038	6040	1	3	29.4074	0	0	0	1	0	0	0	0	1	0	0	1	0	0	1	0	1	0	0	0	0	0	0	0	0	6040		7
35	5998	6000	1	3	29.4074	0	0	0	1	0	1	0	0	1	0	0	1	0	0	1	0	1	1	0	0	0	0	0	0	0	6000		6
35	5958	5960	1	3	29.4074	0	0	0	1	0	1	0	0	1	0	0	1	0	0	1	0	1	1	0	0	0	0	0	0	0	5960		5
35	5918	5920	1	3	29.4074	0	0	0	1	0	1	0	0	1	0	0	1	0	0	1	0	1	1	0	0	0	0	0	0	0	5920		4
35	5878	5880	1	3	29.4074	0	0	0	1	0	1	0	0	1	0	0	1	0	0	1	0	1	1	0	0	0	0	0	0	0	5880		3
35	5838	5840	1	3	29.4074	0	0	0	1	0	1	0	0	1	0	0	1	0	0	1	0	1	1	0	0	0	0	0	0	0	5840		2
35	5798	5800	1	3	29.4074	0	0	0	1	0	1	0	0	1	0	0	1	0	0	1	0	1	1	0	0	0	0	0	0	0	5800		1
35	5758	5760	1	3	29.4074	0	0	0	1	0	1	0	0	1	0	0	1	0	0	1	0	1	1	0	0	0	0	0	0	0	5760	0	0		0
35	5718	5720	1	3	29.4074	0	0	0	1	0	1	0	0	1	0	0	1	0	0	1	0	1	1	0	0	0	0	0	0	0	5720				-1
35	5678	5680	1	3	29.4074	0	0	0	1	0	1	0	0	1	0	0	1	0	0	1	0	1	1	0	0	0	0	0	0	0	5680				-2
35	5638	5640	1	3	29.4074	0	0	0	1	0	1	0	0	1	0	0	1	0	0	1	0	1	1	0	0	0	0	0	0	0	5640				-3
35	5598	5600	1	3	29.4074	0	0	0	1	0	1	0	0	1	0	0	1	0	0	1	0	1	1	0	0	0	0	0	0	0	5600				-4
35	5558	5560	1	3	29.4074	0	0	0	1	0	1	0	0	1	0	0	1	0	0	1	0	1	1	0	0	0	0	0	0	0	5560				-5
35	5518	5520	1	3	29.4074	0	0	0	1	0	1	0	0	1	0	0	1	0	0	1	0	1	1	0	0	0	0	0	0	0	5520				-6
35	5478	5480	1	3	29.4074	0	0	0	1	0	1	0	0	1	0	0	1	0	0	1	0	1	1	0	0	0	0	0	0	0	5480				-7
35	5438	5440	1	3	29.4074	0	0	0	1	0	1	0	0	1	0	0	1	0	0	1	0	1	1	0	0	0	0	0	0	0	5440				-8
35	5398	5400	1	3	29.4074	0	0	0	1	0	1	0	0	1	0	0	1	0	0	1	0	1	1	0	0	0	0	0	0	0	5400				-9
35	5358	5360	1	3	29.4074	0	0	0	1	0	1	0	0	1	0	0	1	0	0	1	0	1	1	0	0	0	0	0	0	0	5360				-10
35	5318	5320	1	3	29.4074	0	0	0	1	0	1	0	0	1	0	0	1	0	0	1	0	1	1	0	0	0	0	0	0	0	5320				-11
35	5278	5280	1	3	29.4074	0	0	0	1	0	1	0	0	1	0	0	1	0	0	1	0	1	1	0	0	0	0	0	0	0	5280				-12
35	4878	4880	1	3	29.4074	0	0	0	1	0	1	0	0	1	0	0	1	0	0	1	0	1	1	0	0	0	0	0	0	0	4880		12
35	4838	4840	1	3	29.4074	0	0	0	1	0	1	0	0	1	0	0	1	0	0	1	0	1	1	0	0	0	0	0	0	0	4840		11
35	4798	4800	1	3	29.4074	0	0	0	1	0	1	0	0	1	0	0	1	0	1	1	0	1	1	0	0	0	0	0	0	0	4800		10
35	4758	4760	1	3	29.4074	0	0	0	1	0	1	0	0	1	0	0	1	0	1	1	0	1	1	0	0	0	0	0	0	0	4760		9
35	4718	4720	1	3	29.4074	0	0	0	1	0	1	0	0	1	0	0	1	0	1	1	0	1	1	0	0	0	0	0	0	0	4720		8
35	4678	4680	1	3	29.4074	0	0	0	1	0	1	0	0	1	0	0	1	0	1	1	0	1	1	0	0	0	0	0	0	0	4680		7
35	4638	4640	1	3	29.4074	0	0	0	1	0	1	0	0	1	0	0	1	0	1	1	0	1	1	0	0	0	0	0	0	0	4640		6
35	4598	4600	1	3	29.4074	0	0	0	0	0	1	0	0	1	0	0	1	0	1	1	0	1	1	0	0	0	0	0	0	0	4600		5
35	4558	4560	1	3	29.4074	0	0	0	0	0	1	0	0	1	0	0	1	0	1	1	0	1	1	0	0	0	0	0	0	0	4560		4
35	4518	4520	1	3	29.4074	0	0	0	0	0	1	0	0	1	0	0	1	0	1	1	0	1	1	0	0	0	0	0	0	0	4520		3
35	4478	4480	1	3	29.4074	0	0	0	0	0	1	0	0	1	0	0	1	0	1	1	0	1	1	0	0	0	0	0	0	0	4480		2
35	4438	4440	1	3	29.4074	0	0	0	0	0	0	0	0	0	0	0	0	0	1	1	0	1	1	0	0	0	0	0	0	0	4440		1
35	4398	4400	1	3	29.4074	0	0	0	0	0	0	0	0	0	0	0	0	0	1	1	0	1	1	0	0	0	0	0	0	0	4400	0	0		0
35	4358	4360	1	3	29.4074	0	0	0	0	0	0	0	0	0	0	0	0	0	1	1	0	1	1	0	0	0	0	0	0	0	4360				-1
35	4318	4320	1	3	29.4074	0	0	0	0	0	0	0	0	0	0	0	0	0	1	1	0	1	1	0	0	0	0	0	0	0	4320				-2
35	4278	4280	1	3	29.4074	0	0	0	0	0	0	0	0	0	0	0	0	0	1	1	0	1	1	0	0	0	0	0	0	0	4280				-3
35	4238	4240	1	3	29.4074	0	0	0	0	0	0	0	1	0	0	0	0	0	1	1	0	1	1	0	0	0	0	0	0	0	4240				-4
35	4198	4200	1	3	29.4074	0	0	0	0	0	0	0	1	0	0	0	0	0	1	1	0	1	1	0	0	0	0	0	0	0	4200				-5
35	4158	4160	1	3	29.4074	0	0	0	0	0	0	0	1	0	0	0	0	0	1	1	0	1	1	0	0	0	0	0	0	1	4160				-6
35	4118	4120	1	3	29.4074	1	1	0	1	0	0	0	1	0	0	0	0	0	1	1	0	1	1	0	0	0	0	0	0	0	4120				-7
35	4078	4080	1	3	29.4074	1	1	0	1	0	0	0	1	0	0	0	0	0	1	1	0	1	1	0	0	0	0	0	0	0	4080				-8
35	4038	4040	1	3	29.4074	1	1	0	1	0	0	0	1	0	0	0	0	0	1	1	0	1	1	0	0	0	0	0	0	0	4040				-9
35	3998	4000	1	3	29.4074	1	1	0	1	0	0	0	1	0	0	0	0	0	1	1	0	1	1	0	0	0	0	0	0	0	4000				-10
35	3958	3960	1	3	29.4074	1	1	0	1	0	0	0	1	0	0	0	0	0	0	1	0	1	0	0	0	0	0	0	0	0	3960				-11
35	3918	3920	1	3	29.4074	1	1	0	1	0	0	0	1	0	0	0	0	0	0	1	0	1	0	0	0	0	0	0	0	0	3920				-12
36	69276	69280	1	4	34.7333	0	0	0	0	0	1	0	0	1	0	0	0	0	0	0	0	0	1	1	0	0	0	0	0	0	69280		12
36	69236	69240	1	4	34.7333	0	0	0	0	0	1	0	0	1	0	0	0	0	0	0	0	0	1	1	0	0	0	0	0	0	69240		11
36	69196	69200	1	4	34.7333	0	0	0	0	0	1	0	0	1	0	0	0	0	0	0	0	0	1	1	0	0	0	0	0	0	69200		10
36	69156	69160	1	4	34.7333	0	0	0	0	0	1	0	0	1	0	0	0	0	0	0	0	0	1	1	0	0	0	0	0	0	69160		9
36	69116	69120	1	4	34.7333	0	0	0	0	0	1	0	0	1	0	0	0	0	0	0	0	0	1	1	0	0	0	0	0	0	69120		8
36	69076	69080	1	4	34.7333	0	0	0	0	0	1	0	0	1	0	0	0	0	0	0	0	0	1	1	0	0	0	0	0	0	69080		7
36	69036	69040	1	4	34.7333	0	0	0	0	0	1	0	0	1	0	0	0	0	0	0	0	0	1	1	0	0	0	0	0	0	69040		6
36	68996	69000	1	4	34.7333	0	0	0	0	0	1	0	0	1	0	0	0	0	0	0	0	0	1	1	0	0	0	0	0	0	69000		5
36	68956	68960	1	4	34.7333	0	0	0	0	0	1	0	0	1	0	0	0	0	0	0	0	0	1	1	0	0	0	0	0	0	68960		4
36	68916	68920	1	4	34.7333	0	0	0	0	0	1	0	0	1	0	0	0	0	0	0	0	0	1	1	0	0	0	0	0	0	68920		3
36	68876	68880	1	4	34.7333	0	0	0	0	0	1	0	0	1	0	0	0	0	0	0	0	0	1	1	0	0	0	0	0	0	68880		2
36	68836	68840	1	4	34.7333	0	0	0	0	0	1	0	0	1	0	0	0	0	0	0	0	0	1	1	0	0	0	0	0	0	68840		1
36	68796	68800	1	4	34.7333	0	0	0	0	0	1	0	0	1	0	0	0	0	0	0	0	0	1	1	0	0	0	0	0	0	68800	0	0		0
36	68756	68760	1	4	34.7333	0	0	0	0	0	1	0	0	1	1	0	0	0	0	0	0	0	1	1	0	0	0	0	0	0	68760				-1
36	68716	68720	1	4	34.7333	0	0	0	0	0	1	0	0	0	1	0	0	0	0	0	0	0	1	1	0	0	0	0	0	0	68720				-2
36	68676	68680	1	4	34.7333	0	0	0	0	0	1	0	0	0	1	0	0	0	0	0	0	0	1	1	0	0	0	0	0	0	68680				-3
36	68636	68640	1	4	34.7333	0	0	0	0	0	1	0	0	0	1	0	0	0	0	0	0	0	1	1	0	0	0	0	0	0	68640				-4
36	68596	68600	1	4	34.7333	0	0	0	0	0	1	0	0	0	1	0	0	0	0	0	0	0	1	1	0	0	0	0	0	0	68600				-5
36	68556	68560	1	4	34.7333	0	0	0	0	0	1	0	0	0	1	0	0	0	0	0	0	0	1	1	0	0	0	0	0	0	68560				-6
36	68516	68520	1	4	34.7333	0	0	0	0	0	1	0	0	0	1	0	0	0	0	0	0	0	1	1	0	0	0	0	0	0	68520				-7
36	68476	68480	1	4	34.7333	0	0	0	0	0	1	0	0	0	1	0	0	0	0	0	0	0	1	1	0	0	0	0	0	0	68480				-8
36	68436	68440	1	4	34.7333	0	0	0	0	0	1	0	0	0	1	0	0	0	0	0	0	0	1	1	0	0	0	0	0	0	68440				-9
36	68396	68400	1	4	34.7333	0	0	0	0	0	1	0	0	0	1	0	0	0	0	0	0	0	1	1	0	0	0	0	0	0	68400				-10
36	68356	68360	1	4	34.7333	0	0	0	0	0	1	0	0	0	1	0	0	0	0	0	0	0	1	1	0	0	0	0	0	0	68360				-11
36	68316	68320	1	4	34.7333	0	0	0	0	0	1	0	0	0	1	0	0	0	0	0	0	0	1	1	0	0	0	0	0	0	68320				-12
36	56316	56320	1	4	34.7333	1	1	0	1	0	1	0	0	0	1	0	0	0	0	0	0	0	0	0	0	1	0	0	0	0	56320		12
36	56276	56280	1	4	34.7333	1	1	0	1	0	1	0	0	0	1	0	0	0	0	0	0	0	0	0	0	1	0	0	0	0	56280		11
36	56236	56240	1	4	34.7333	1	1	0	1	0	1	0	0	0	1	0	0	0	0	0	0	0	0	0	0	1	0	0	0	0	56240		10
36	56196	56200	1	4	34.7333	1	1	0	1	0	1	0	0	0	1	0	0	0	0	0	0	0	0	0	0	1	0	0	0	0	56200		9
36	56156	56160	1	4	34.7333	1	1	0	1	0	1	0	0	0	1	0	0	0	0	0	0	0	0	0	0	1	0	0	0	0	56160		8
36	56116	56120	1	4	34.7333	1	1	0	1	0	1	0	0	0	1	0	0	0	0	0	0	0	0	0	0	1	0	0	0	0	56120		7
36	56076	56080	1	4	34.7333	1	1	0	1	0	1	0	0	0	1	0	0	0	0	0	0	0	0	0	0	1	0	0	0	0	56080		6
36	56036	56040	1	4	34.7333	1	1	0	1	0	1	0	0	0	1	0	0	0	0	0	0	0	0	0	0	1	0	0	0	0	56040		5
36	55996	56000	1	4	34.7333	1	1	0	1	0	1	0	0	0	1	0	0	0	0	0	0	0	0	0	0	1	0	0	0	0	56000		4
36	55956	55960	1	4	34.7333	1	1	0	1	0	1	0	0	0	1	0	0	0	0	0	0	0	0	0	0	1	0	0	0	0	55960		3
36	55916	55920	1	4	34.7333	1	1	0	1	0	1	0	0	0	1	0	0	0	0	0	0	0	0	0	0	1	0	0	0	0	55920		2
36	55876	55880	1	4	34.7333	1	1	0	1	0	1	0	0	0	1	0	0	0	0	0	0	0	0	0	0	1	0	0	0	0	55880		1
36	55836	55840	1	4	34.7333	1	1	0	1	0	1	0	0	0	1	0	0	0	0	0	0	0	0	0	0	1	0	0	0	1	55840	0	0		0
36	55796	55800	1	4	34.7333	1	1	0	1	0	1	0	0	0	1	0	0	0	0	0	0	0	0	0	0	1	0	0	0	0	55800				-1
36	55756	55760	1	4	34.7333	1	1	0	1	0	1	0	0	0	1	0	0	0	0	0	0	0	0	0	0	1	0	0	0	0	55760				-2
36	55716	55720	1	4	34.7333	1	1	0	1	0	1	0	0	0	1	0	0	0	0	0	0	0	0	0	0	1	0	0	0	0	55720				-3
36	55676	55680	1	4	34.7333	1	1	0	1	0	1	0	0	0	1	0	0	0	0	0	0	0	0	0	0	1	0	0	0	0	55680				-4
36	55636	55640	1	4	34.7333	1	1	0	1	0	1	0	0	0	1	0	0	0	0	0	0	0	0	0	0	1	0	0	0	0	55640				-5
36	55596	55600	1	4	34.7333	0	0	0	1	0	1	0	0	0	1	0	0	0	0	0	0	0	0	0	0	1	0	0	0	0	55600				-6
36	55556	55560	1	4	34.7333	0	0	0	1	0	1	0	0	0	1	0	0	0	0	0	0	0	0	0	0	1	0	0	0	0	55560				-7
36	55516	55520	1	4	34.7333	0	0	0	1	0	1	0	0	0	1	0	0	0	0	0	0	0	0	0	0	1	0	0	0	0	55520				-8
36	55476	55480	1	4	34.7333	0	0	0	1	0	1	0	0	0	1	0	0	0	0	0	0	0	0	0	0	1	0	0	0	0	55480				-9
36	55436	55440	1	4	34.7333	0	0	0	1	0	1	0	0	0	1	0	0	0	0	0	0	0	0	0	0	1	0	0	0	0	55440				-10
36	55396	55400	1	4	34.7333	0	0	0	1	0	1	0	0	0	1	0	0	0	0	0	0	0	0	0	0	0	0	0	0	0	55400				-11
36	55356	55360	1	4	34.7333	0	0	0	1	0	1	0	0	0	1	0	0	0	0	0	0	0	0	0	0	0	0	0	0	0	55360				-12
36	48036	48040	1	4	34.7333	0	0	0	0	0	1	0	0	0	0	0	0	0	1	0	0	0	1	0	0	0	0	0	0	0	48040		12
36	47996	48000	1	4	34.7333	0	0	0	0	0	1	0	0	0	0	0	0	0	1	0	0	0	1	0	0	0	0	0	0	0	48000		11
36	47956	47960	1	4	34.7333	0	0	0	0	0	1	0	0	0	0	0	0	0	1	0	0	0	1	0	0	0	0	0	0	0	47960		10
36	47916	47920	1	4	34.7333	0	0	0	0	0	1	0	0	0	0	0	0	0	1	0	0	0	1	0	0	0	0	0	0	0	47920		9
36	47876	47880	1	4	34.7333	0	0	0	0	0	1	0	0	0	0	0	0	0	1	0	0	0	1	0	0	0	0	0	0	0	47880		8
36	47836	47840	1	4	34.7333	0	0	0	0	0	1	0	0	0	0	0	0	0	1	0	0	0	1	0	0	0	0	0	0	0	47840		7
36	47796	47800	1	4	34.7333	0	0	0	0	0	1	0	0	0	0	0	0	0	1	0	0	0	1	0	0	0	0	0	0	0	47800		6
36	47756	47760	1	4	34.7333	0	0	0	0	0	1	0	0	1	1	0	1	0	1	0	0	0	1	0	0	0	0	0	0	0	47760		5
36	47716	47720	1	4	34.7333	0	0	0	0	0	1	0	0	1	1	0	1	0	1	0	0	0	1	0	0	0	0	0	0	0	47720		4
36	47676	47680	1	4	34.7333	0	0	0	0	0	1	0	0	1	1	0	1	0	1	0	0	0	1	0	0	0	0	0	0	0	47680		3
36	47636	47640	1	4	34.7333	0	0	0	0	0	1	0	0	1	1	0	1	0	1	0	0	0	1	0	0	0	0	0	0	0	47640		2
36	47596	47600	1	4	34.7333	0	0	0	0	0	1	0	0	1	1	0	1	0	1	0	0	0	1	0	0	0	0	0	0	0	47600		1
36	47556	47560	1	4	34.7333	0	0	0	0	0	1	0	0	1	1	0	1	0	1	0	0	0	1	0	0	0	0	0	0	0	47560	0	0		0
36	47516	47520	1	4	34.7333	0	0	0	0	0	1	0	0	1	1	0	1	0	1	0	0	0	1	0	0	0	0	0	0	0	47520				-1
36	47476	47480	1	4	34.7333	0	0	0	0	0	1	0	0	1	1	0	1	0	1	0	0	0	1	0	0	0	0	0	0	0	47480				-2
36	47436	47440	1	4	34.7333	0	0	0	0	0	1	0	0	1	1	0	1	0	1	0	0	0	1	0	0	0	0	0	0	0	47440				-3
36	47396	47400	1	4	34.7333	0	0	0	0	0	1	0	0	1	1	0	1	0	1	0	0	0	1	0	0	0	0	0	0	0	47400				-4
36	47356	47360	1	4	34.7333	0	0	0	0	0	1	1	0	1	1	0	1	0	1	0	0	0	1	0	0	0	0	0	0	0	47360				-5
36	47316	47320	1	4	34.7333	0	0	0	0	0	1	1	0	0	0	0	0	0	0	0	0	0	0	0	0	0	0	0	0	0	47320				-6
36	47276	47280	1	4	34.7333	0	0	0	0	0	1	1	0	0	0	0	0	0	0	0	0	0	0	0	0	0	0	0	0	0	47280				-7
36	47236	47240	1	4	34.7333	0	0	0	0	0	1	1	0	0	0	0	0	0	0	0	0	0	0	0	0	0	0	0	0	0	47240				-8
36	47196	47200	1	4	34.7333	0	0	0	0	0	1	1	0	0	0	0	0	0	0	0	0	0	0	0	0	0	0	0	0	0	47200				-9
36	47156	47160	1	4	34.7333	0	0	0	0	0	1	1	0	0	0	0	0	0	0	0	0	0	0	0	0	0	0	0	0	0	47160				-10
36	47116	47120	1	4	34.7333	0	0	0	0	0	1	1	0	0	0	0	0	0	0	0	0	0	0	0	0	0	0	0	0	0	47120				-11
36	47076	47080	1	4	34.7333	0	0	0	0	0	1	1	0	0	0	0	0	0	0	0	0	0	0	0	0	0	0	0	0	0	47080				-12
36	24316	24320	1	4	34.7333	0	0	0	0	0	1	1	0	0	0	0	0	0	1	0	0	0	1	0	0	0	0	0	0	0	24320		12
36	24276	24280	1	4	34.7333	0	0	0	0	0	1	1	0	0	0	0	0	0	1	0	0	0	1	0	0	0	0	0	0	0	24280		11
36	24236	24240	1	4	34.7333	0	0	0	0	0	1	1	0	0	0	0	0	0	1	0	0	0	1	0	0	0	0	0	0	0	24240		10
36	24196	24200	1	4	34.7333	0	0	0	0	0	1	1	0	0	0	0	0	0	1	0	0	0	1	0	0	0	0	0	0	0	24200		9
36	24156	24160	1	4	34.7333	0	0	0	0	0	1	1	0	0	0	0	0	0	1	0	0	0	1	0	0	0	0	0	0	0	24160		8
36	24116	24120	1	4	34.7333	0	0	0	0	0	1	1	0	0	0	0	0	0	1	0	0	0	1	0	0	0	0	0	0	0	24120		7
36	24076	24080	1	4	34.7333	0	0	0	0	0	1	1	0	0	0	0	0	0	1	0	0	0	1	0	0	0	0	0	0	0	24080		6
36	24036	24040	1	4	34.7333	0	0	0	0	0	1	1	0	0	0	0	0	0	1	0	0	0	1	0	0	0	0	0	0	0	24040		5
36	23996	24000	1	4	34.7333	0	0	0	0	0	1	1	0	0	0	0	0	0	1	0	0	0	1	0	0	0	0	0	0	0	24000		4
36	23956	23960	1	4	34.7333	0	0	0	0	0	1	1	0	0	0	0	0	0	1	0	0	0	1	0	0	0	0	0	0	0	23960		3
36	23916	23920	1	4	34.7333	0	0	0	0	0	1	1	0	0	0	0	0	0	1	0	0	0	1	0	0	0	0	0	0	0	23920		2
36	23876	23880	1	4	34.7333	0	0	0	0	0	1	1	0	0	0	0	0	0	1	0	0	0	1	0	0	0	0	0	0	0	23880		1
36	23836	23840	1	4	34.7333	0	0	0	0	0	1	1	0	0	0	0	0	0	1	0	0	0	1	0	0	0	0	0	0	0	23840	0	0		0
36	23796	23800	1	4	34.7333	0	0	0	0	0	1	1	0	0	0	0	0	0	1	0	0	0	1	0	0	0	0	0	0	0	23800				-1
36	23756	23760	1	4	34.7333	0	0	0	0	0	1	1	0	0	0	0	0	0	1	0	0	0	1	0	0	0	0	0	0	0	23760				-2
36	23716	23720	1	4	34.7333	0	0	0	0	0	1	1	0	0	0	0	0	0	1	0	0	0	1	0	0	0	0	0	0	0	23720				-3
36	23676	23680	1	4	34.7333	0	0	0	0	0	1	1	0	0	0	0	0	0	1	0	0	0	1	0	0	0	0	0	0	0	23680				-4
36	23636	23640	1	4	34.7333	0	0	0	1	0	1	1	0	0	0	0	0	0	1	0	0	0	1	0	0	0	0	0	0	0	23640				-5
36	23596	23600	1	4	34.7333	0	0	0	1	0	1	1	0	0	0	0	0	0	0	0	0	0	0	0	0	0	0	0	0	0	23600				-6
36	23556	23560	1	4	34.7333	0	0	0	1	0	1	1	0	0	0	0	0	0	0	0	0	0	0	0	0	0	0	0	0	0	23560				-7
36	23516	23520	1	4	34.7333	0	0	0	1	0	1	1	0	0	0	0	0	0	0	0	0	0	0	0	0	0	0	0	0	0	23520				-8
36	23476	23480	1	4	34.7333	0	0	0	1	0	1	1	0	0	0	0	0	0	0	0	0	0	0	0	0	0	0	0	0	0	23480				-9
36	23436	23440	1	4	34.7333	0	0	0	1	0	1	1	0	0	0	0	0	0	0	0	0	0	0	0	0	0	0	0	0	0	23440				-10
36	23396	23400	1	4	34.7333	0	0	0	1	0	1	1	0	0	0	0	0	0	0	0	0	0	0	0	0	0	0	0	0	0	23400				-11
36	23356	23360	1	4	34.7333	0	0	0	1	0	1	1	0	0	0	0	0	0	0	0	0	0	0	0	0	0	0	0	0	0	23360				-12
36	19276	19280	1	4	34.7333	0	0	0	0	0	1	0	0	0	0	0	0	1	1	0	0	1	0	0	0	0	0	0	0	0	19280		12
36	19236	19240	1	4	34.7333	0	0	0	0	0	1	0	0	0	0	0	0	1	1	0	0	1	0	0	0	0	0	0	0	0	19240		11
36	19196	19200	1	4	34.7333	0	0	0	0	0	1	0	0	0	0	0	0	1	1	0	0	1	0	0	0	0	0	0	0	0	19200		10
36	19156	19160	1	4	34.7333	0	0	0	0	0	1	0	0	0	0	0	0	1	1	0	0	1	0	0	0	0	0	0	0	0	19160		9
36	19116	19120	1	4	34.7333	0	0	0	0	0	1	0	0	0	0	0	0	1	1	0	0	1	1	0	0	0	0	0	0	0	19120		8
36	19076	19080	1	4	34.7333	0	0	0	0	0	1	0	0	0	0	0	0	1	0	0	0	1	1	0	0	0	0	0	0	0	19080		7
36	19036	19040	1	4	34.7333	0	0	0	0	0	1	0	0	0	0	0	0	1	0	0	0	1	1	0	0	0	0	0	0	0	19040		6
36	18996	19000	1	4	34.7333	0	0	0	0	0	1	0	0	0	0	0	0	1	0	0	0	1	1	0	0	0	0	0	0	0	19000		5
36	18956	18960	1	4	34.7333	0	0	0	0	0	1	0	0	0	0	0	0	1	0	0	0	1	1	0	0	0	0	0	0	0	18960		4
36	18916	18920	1	4	34.7333	0	0	0	0	0	1	0	0	0	0	0	0	1	0	0	0	0	1	0	0	0	0	0	0	0	18920		3
36	18876	18880	1	4	34.7333	0	0	0	0	0	1	0	0	0	0	0	0	1	0	0	0	0	1	0	0	0	0	0	0	0	18880		2
36	18836	18840	1	4	34.7333	0	0	0	0	0	1	0	0	0	0	0	0	1	0	0	0	0	1	0	0	0	0	0	0	0	18840		1
36	18796	18800	1	4	34.7333	0	0	0	0	0	1	0	0	0	0	0	0	1	0	0	0	0	1	0	0	0	0	0	0	0	18800	0	0		0
36	18756	18760	1	4	34.7333	0	0	0	0	0	1	0	0	0	0	0	0	1	0	0	0	0	1	0	0	0	0	0	0	0	18760				-1
36	18716	18720	1	4	34.7333	0	0	0	0	0	1	0	0	0	0	0	0	1	0	0	0	0	1	0	0	0	0	0	0	0	18720				-2
36	18676	18680	1	4	34.7333	0	0	0	0	0	1	0	0	0	0	0	0	1	0	0	0	0	1	0	0	0	0	0	0	0	18680				-3
36	18636	18640	1	4	34.7333	0	0	0	0	0	1	0	0	0	0	0	0	1	0	0	0	0	1	0	0	0	0	0	0	0	18640				-4
36	18596	18600	1	4	34.7333	0	0	0	0	0	1	0	0	0	0	0	0	1	0	0	0	0	1	0	0	0	0	0	0	0	18600				-5
36	18556	18560	1	4	34.7333	0	0	0	0	0	1	0	0	0	0	0	0	1	0	0	0	0	1	0	0	0	0	0	0	0	18560				-6
36	18516	18520	1	4	34.7333	0	0	0	0	0	1	0	0	0	0	0	0	1	0	0	0	0	1	0	0	0	0	0	0	0	18520				-7
36	18476	18480	1	4	34.7333	0	0	0	0	0	1	0	0	0	0	0	0	1	0	0	0	0	1	0	0	0	0	0	0	0	18480				-8
36	18436	18440	1	4	34.7333	0	0	0	0	0	1	0	0	0	0	0	0	1	0	0	0	0	1	0	0	0	0	0	0	0	18440				-9
36	18396	18400	1	4	34.7333	0	0	0	0	0	1	0	0	0	0	0	0	1	0	0	0	0	0	0	0	0	0	0	0	0	18400				-10
36	18356	18360	1	4	34.7333	0	0	0	0	0	1	0	0	0	0	0	0	1	0	0	0	0	0	0	0	0	0	0	0	0	18360				-11
36	18316	18320	1	4	34.7333	0	0	0	0	0	1	0	0	0	0	0	0	1	0	0	0	0	0	0	0	0	0	0	0	0	18320				-12
40	47834	47840	1	5	39.15	1	1	0	0	1	0	0	0	0	1	0	0	0	0	0	0	0	0	0	0	0	0	0	0	0	47840		12
40	47794	47800	1	5	39.15	1	1	0	0	1	0	0	0	0	1	0	0	0	0	0	0	0	0	0	0	0	0	0	0	0	47800		11
40	47754	47760	1	5	39.15	1	1	0	0	1	0	0	0	0	1	0	0	0	0	0	0	0	0	0	0	0	0	0	0	0	47760		10
40	47714	47720	1	5	39.15	1	1	0	0	1	0	0	0	0	1	0	0	0	0	0	0	0	0	0	0	0	0	0	0	0	47720		9
40	47674	47680	1	5	39.15	1	1	0	0	1	0	0	0	0	1	0	0	0	0	0	0	0	0	0	0	0	0	0	0	0	47680		8
40	47634	47640	1	5	39.15	1	1	0	0	1	0	0	0	0	1	0	0	0	0	0	0	0	0	0	0	0	0	0	0	0	47640		7
40	47594	47600	1	5	39.15	1	1	0	0	1	0	0	0	0	1	0	0	0	0	0	0	0	0	0	0	0	0	0	0	0	47600		6
40	47554	47560	1	5	39.15	1	1	0	0	1	0	0	0	0	1	0	0	0	0	0	0	0	0	0	0	0	0	0	0	0	47560		5
40	47514	47520	1	5	39.15	1	1	0	0	1	0	0	0	0	1	0	0	0	0	0	0	0	0	0	0	0	0	0	0	0	47520		4
40	47474	47480	1	5	39.15	1	1	0	0	1	0	0	0	0	1	0	0	0	0	0	0	0	0	0	0	0	0	0	0	0	47480		3
40	47434	47440	1	5	39.15	1	1	0	0	1	0	0	0	0	1	0	0	0	0	0	0	0	1	0	0	0	0	0	0	0	47440		2
40	47394	47400	1	5	39.15	1	1	0	0	1	0	0	0	0	1	0	0	0	0	0	0	0	1	0	0	0	0	0	0	0	47400		1
40	47354	47360	1	5	39.15	1	1	0	0	1	0	0	0	0	1	0	0	0	0	0	0	0	1	0	0	0	0	0	0	0	47360	0	0		0
40	47314	47320	1	5	39.15	1	1	0	0	1	0	0	0	0	1	0	0	0	0	0	0	0	1	0	0	0	0	0	0	0	47320				-1
40	47274	47280	1	5	39.15	1	1	0	0	1	0	0	0	0	1	0	0	0	0	0	0	0	1	0	0	0	0	0	0	0	47280				-2
40	47234	47240	1	5	39.15	1	1	0	0	1	0	0	0	0	1	0	0	0	0	0	0	0	1	0	0	0	0	0	0	0	47240				-3
40	47194	47200	1	5	39.15	1	1	0	0	1	0	0	0	0	1	0	0	0	0	0	0	0	1	0	0	0	0	0	0	0	47200				-4
40	47154	47160	1	5	39.15	1	1	0	0	1	0	0	0	0	1	0	0	0	0	0	0	0	1	0	0	0	0	0	0	0	47160				-5
40	47114	47120	1	5	39.15	0	0	0	0	1	0	0	0	0	1	0	0	0	0	0	0	0	1	0	0	0	0	0	0	0	47120				-6
40	47074	47080	1	5	39.15	0	0	0	0	1	0	0	0	0	1	0	0	0	0	0	0	0	1	0	0	0	0	0	0	0	47080				-7
40	47034	47040	1	5	39.15	0	0	0	0	1	0	0	0	0	1	0	0	0	0	0	0	0	1	0	0	0	0	0	0	0	47040				-8
40	46994	47000	1	5	39.15	0	0	0	0	1	0	0	0	0	1	0	0	0	0	0	0	0	1	0	0	0	0	0	0	0	47000				-9
40	46954	46960	1	5	39.15	0	0	0	0	1	0	0	0	0	0	0	0	0	0	0	0	0	1	0	0	0	0	0	0	0	46960				-10
40	46914	46920	1	5	39.15	0	0	0	0	1	0	0	0	0	0	0	0	0	0	0	0	0	1	0	0	0	0	0	0	0	46920				-11
40	46874	46880	1	5	39.15	0	0	0	0	1	0	0	0	0	0	0	0	0	0	0	0	0	1	0	0	0	0	0	0	0	46880				-12
40	44634	44640	1	5	39.15	1	1	0	0	1	0	0	1	0	1	0	0	0	0	1	0	0	0	1	0	0	0	1	0	0	44640		12
40	44594	44600	1	5	39.15	1	1	0	0	1	0	0	1	0	1	0	0	0	0	1	0	0	0	1	0	0	0	1	0	0	44600		11
40	44554	44560	1	5	39.15	1	1	0	0	1	0	0	1	0	1	0	0	0	0	1	0	0	0	1	0	0	0	1	0	0	44560		10
40	44514	44520	1	5	39.15	1	1	0	0	1	0	0	1	0	1	0	0	0	0	1	0	0	0	1	0	0	0	1	0	0	44520		9
40	44474	44480	1	5	39.15	1	1	0	0	1	0	0	1	0	1	0	0	0	0	1	0	0	0	1	0	0	0	1	0	0	44480		8
40	44434	44440	1	5	39.15	1	1	0	0	1	0	0	1	0	1	0	0	0	0	1	0	0	0	1	0	0	0	1	0	0	44440		7
40	44394	44400	1	5	39.15	1	1	0	0	1	0	0	1	0	1	0	0	0	0	1	0	0	0	1	0	0	0	1	0	0	44400		6
40	44354	44360	1	5	39.15	1	1	0	0	1	0	0	1	0	1	0	0	0	0	1	0	0	0	1	0	0	0	1	0	0	44360		5
40	44314	44320	1	5	39.15	1	1	0	0	1	0	0	1	0	1	0	0	0	0	1	0	0	0	1	0	0	0	1	0	0	44320		4
40	44274	44280	1	5	39.15	1	1	0	0	1	0	0	1	0	1	0	0	0	0	1	0	0	0	1	0	0	0	1	0	0	44280		3
40	44234	44240	1	5	39.15	1	1	0	0	1	0	0	1	0	1	0	0	0	0	1	0	0	0	1	0	0	0	1	0	0	44240		2
40	44194	44200	1	5	39.15	1	1	0	0	1	0	0	1	0	1	0	0	0	0	1	0	0	0	1	0	0	0	1	0	0	44200		1
40	44154	44160	1	5	39.15	1	1	0	0	0	0	0	1	0	1	0	0	0	0	1	0	0	0	1	0	0	0	1	0	0	44160	0	0		0
40	44114	44120	1	5	39.15	1	1	0	0	0	0	0	1	0	1	0	0	0	0	1	0	0	0	1	0	0	0	1	0	0	44120				-1
40	44074	44080	1	5	39.15	1	1	0	0	0	0	0	1	0	1	0	0	0	0	1	0	0	0	1	0	0	0	1	0	0	44080				-2
40	44034	44040	1	5	39.15	1	1	0	0	0	0	0	1	0	1	0	0	0	0	1	0	0	0	1	0	0	0	1	0	0	44040				-3
40	43994	44000	1	5	39.15	1	1	0	0	0	0	0	1	0	1	0	0	0	0	1	0	0	0	1	0	0	0	1	0	0	44000				-4
40	43954	43960	1	5	39.15	1	1	0	0	0	0	0	1	0	1	0	0	0	0	1	0	0	0	1	0	0	0	1	0	0	43960				-5
40	43914	43920	1	5	39.15	1	1	0	0	0	0	0	1	0	1	0	0	0	0	1	0	0	0	1	0	0	0	1	0	0	43920				-6
40	43874	43880	1	5	39.15	1	1	0	0	0	0	0	1	0	1	0	0	0	0	1	0	0	0	1	0	0	0	1	0	0	43880				-7
40	43834	43840	1	5	39.15	1	1	0	0	0	0	0	1	0	1	0	0	0	0	1	0	0	0	1	0	0	0	1	0	0	43840				-8
40	43794	43800	1	5	39.15	1	1	0	0	0	0	0	1	0	1	0	0	0	0	1	0	0	0	1	0	0	0	1	0	0	43800				-9
40	43754	43760	1	5	39.15	1	1	0	0	0	0	0	1	0	1	0	0	0	0	1	0	0	0	1	0	0	0	1	0	0	43760				-10
40	43714	43720	1	5	39.15	1	1	0	0	0	0	0	1	0	1	0	0	0	0	1	0	0	0	1	0	0	0	1	0	0	43720				-11
40	43674	43680	1	5	39.15	1	1	0	0	0	0	0	1	0	1	0	0	0	0	1	0	0	0	1	0	0	0	1	0	0	43680				-12
40	43634	43640	1	5	39.15	1	1	0	0	0	0	0	1	0	1	0	0	0	0	1	0	0	0	1	0	0	0	1	0	0	43640		12
40	43594	43600	1	5	39.15	1	1	0	0	0	0	0	1	0	1	0	0	0	0	1	0	0	0	1	0	0	0	1	0	0	43600		11
40	43554	43560	1	5	39.15	1	1	0	0	0	0	0	1	0	1	0	0	0	0	1	0	0	0	1	0	0	0	1	0	0	43560		10
40	43514	43520	1	5	39.15	1	1	0	0	0	0	0	1	0	1	0	0	0	0	1	0	0	0	1	0	0	0	1	0	0	43520		9
40	43474	43480	1	5	39.15	1	1	0	0	0	0	0	1	0	1	0	0	0	0	1	0	0	0	1	0	0	0	1	0	0	43480		8
40	43434	43440	1	5	39.15	1	1	0	0	0	0	0	1	0	1	0	0	0	0	1	0	0	0	1	0	0	0	1	0	0	43440		7
40	43394	43400	1	5	39.15	1	1	0	0	0	0	0	1	0	1	0	0	0	0	1	0	0	0	1	0	0	0	1	0	0	43400		6
40	43354	43360	1	5	39.15	1	1	0	0	0	0	0	1	0	1	0	0	0	0	1	0	0	0	1	0	0	0	1	0	0	43360		5
40	43314	43320	1	5	39.15	1	1	0	0	0	0	0	1	0	1	0	0	0	0	1	0	0	0	0	0	0	0	1	0	0	43320		4
40	43274	43280	1	5	39.15	1	1	0	0	0	0	0	1	0	1	0	0	0	0	1	0	0	0	0	0	0	0	1	0	0	43280		3
40	43234	43240	1	5	39.15	1	1	0	0	0	0	0	1	0	1	0	0	0	0	1	0	0	0	0	0	0	0	1	0	0	43240		2
40	43194	43200	1	5	39.15	1	1	0	0	0	0	0	1	0	1	0	0	0	0	1	1	0	0	0	0	0	0	1	0	0	43200		1
40	43154	43160	1	5	39.15	1	1	0	0	0	0	0	1	0	1	0	0	0	0	1	1	0	0	0	0	0	0	1	0	0	43160	0	0		0
40	43114	43120	1	5	39.15	1	1	0	0	0	0	0	1	0	1	0	0	0	0	1	1	0	0	0	0	0	0	1	0	0	43120				-1
40	43074	43080	1	5	39.15	1	1	0	0	0	0	0	1	0	1	0	0	0	0	1	1	0	0	0	0	0	0	1	0	0	43080				-2
40	43034	43040	1	5	39.15	1	1	0	0	0	0	0	1	0	1	0	0	0	0	1	1	0	0	0	0	0	0	1	0	0	43040				-3
40	42994	43000	1	5	39.15	1	1	0	0	0	0	0	1	0	1	0	0	0	0	1	1	0	0	0	0	0	0	1	0	0	43000				-4
40	42954	42960	1	5	39.15	1	1	0	0	0	0	0	1	0	1	0	0	0	0	1	1	0	0	0	0	0	0	1	0	0	42960				-5
40	42914	42920	1	5	39.15	1	1	0	0	0	0	0	1	0	1	0	0	0	0	1	1	0	0	0	0	0	0	1	0	0	42920				-6
40	42874	42880	1	5	39.15	1	1	0	0	0	0	0	1	0	1	0	0	0	0	1	1	0	0	0	0	0	0	1	0	0	42880				-7
40	42834	42840	1	5	39.15	1	1	0	0	0	0	0	1	0	1	0	0	0	0	1	1	0	0	0	0	0	0	1	0	0	42840				-8
40	42794	42800	1	5	39.15	1	1	0	0	0	0	0	1	0	1	0	0	0	0	1	1	0	0	0	0	0	0	1	0	0	42800				-9
40	42754	42760	1	5	39.15	1	1	0	0	0	0	0	1	0	1	0	0	0	0	1	1	0	0	0	0	0	0	1	0	0	42760				-10
40	42714	42720	1	5	39.15	1	1	0	0	0	0	0	1	0	1	0	0	0	0	1	1	0	0	0	0	0	0	1	0	0	42720				-11
40	42674	42680	1	5	39.15	1	1	0	0	0	0	0	1	0	1	0	0	0	0	0	0	0	0	0	0	0	0	1	0	0	42680				-12
40	39634	39640	1	5	39.15	1	1	0	0	0	0	0	0	0	0	0	0	0	0	0	0	0	0	0	0	0	0	0	0	0	39640		12
40	39594	39600	1	5	39.15	1	1	0	0	0	0	0	0	0	0	0	0	0	0	0	0	0	0	0	0	0	0	0	0	0	39600		11
40	39554	39560	1	5	39.15	1	1	0	0	0	0	0	0	0	0	0	0	0	0	0	0	0	0	0	0	0	0	0	0	0	39560		10
40	39514	39520	1	5	39.15	1	1	0	0	0	0	0	0	0	0	0	0	0	0	0	0	0	0	0	0	0	0	0	0	0	39520		9
40	39474	39480	1	5	39.15	1	1	0	0	0	0	0	0	0	0	0	0	0	0	0	0	0	0	0	0	1	0	0	0	0	39480		8
40	39434	39440	1	5	39.15	1	1	0	0	0	0	0	0	0	0	0	0	0	0	0	0	0	0	0	0	1	0	0	0	0	39440		7
40	39394	39400	1	5	39.15	1	1	0	0	0	0	0	0	0	0	0	0	0	0	0	0	0	0	0	0	1	0	0	0	0	39400		6
40	39354	39360	1	5	39.15	1	1	0	0	0	0	0	0	0	0	0	0	0	0	0	0	0	0	0	0	1	0	0	0	0	39360		5
40	39314	39320	1	5	39.15	1	1	0	0	0	0	0	0	0	0	0	0	0	0	0	0	0	0	0	0	1	0	0	0	0	39320		4
40	39274	39280	1	5	39.15	1	1	0	0	0	0	0	0	0	0	0	0	0	0	0	0	0	0	0	0	1	0	0	0	0	39280		3
40	39234	39240	1	5	39.15	1	1	0	0	0	0	0	0	0	0	0	0	0	0	0	0	0	0	0	0	1	0	0	0	0	39240		2
40	39194	39200	1	5	39.15	1	1	0	0	0	0	0	0	0	0	0	0	0	0	0	0	0	0	0	0	1	0	0	0	0	39200		1
[truncated: 7,141 more rows]
[truncated: 1 more columns]
