# Supplementary material for: Are there non-verbal signals of guilt?
Source: PLoS One. 2020 Apr 24;15(4):e0231756. doi: 10.1371/journal.pone.0231756 (PMC7182233; doi:10.1371/journal.pone.0231756)
Supplement: S8 Data — (XLSX) [file pone.0231756.s012.xlsx]

## Sheet: Sheet1
Subject	Gender	Age	CultureGp	EthnicGroup	Ethnic_Group	NationalityName	Nationality	Ethnic	Condition	TimeEngland	Tot_IndexExp	Sum_Rk	Agreebleness	Agreeab_Index	Conscientiousness	Concient_Index	EmotionalStability	EmotionalStab_Index	Extraversion	Extra_Index	Openness	Open_Index	Machiavelism	Psychopathy	Narcissism	Positive1	Negative1	Positive2	Negative2	Guilt1	Guilt2	Shame1	Shame2	Distressed1	Distressed2	Nervous1	Nervous2	Proud1	Proud2	Attentive1	Attentive2	Determined1	Determined2	Enthusiastic1	Enthusistic2	Interested1	Interested2
1	M	19	1	White	5	British	1	1	a	19	13.8889	0.548377	4	4	1.5	4	6	4	4	4	6.5	7	5	3	6	17	14	25	12	1	1	1	1	1	1	2	1	4	5	2	2	1	2	1	1	1	3
2	F	20	1	White	5	British	1	1	b	14	5.55556	0.150558	4.5	5.5	5.5	4	5	4	5.5	7	6	5.5	5	2.75	4	39	20	26	24	1	3	1	3	1	2	4	2	4	2	4	4	4	3	4	2	5	3
3	M	46	1	White	5	British	1	1	b	46	9.72222	0.408084	5	4	5	4	5	4	6	7	5.5	4	2.75	2.25	3.5	34	10	36	10	1	1	1	1	1	1	1	1	3	3	5	5	3	3	3	3	5	5
4	M	18	1	White	5	British	1	1	a	18	13.8889	0.478242	3.5	5.5	5	4	6	1	6.5	4	6	5.5	5.5	4.5	5	26	12	24	10	1	1	1	1	1	1	1	1	2	4	3	4	3	2	2	1	3	2
5	F	20	1	White	5	British	1	1	a	18	11.1111	0.41576	4	7	4	4	5	1	6	7	5	7	4	2.5	3.5	41	10	37	10	1	1	1	1	1	1	1	1	4	3	4	3	3	4	4	4	4	3
6	F	20	1	White	5	British	1	1	a	20	8.33333	0.27272	5	5.5	6.5	4	3.5	5.5	3	2.5	4.5	4	2.25	1.25	2.5	16	30	36	13	1	1	2	1	4	2	3	1	1	4	3	4	1	4	1	4	3	4
7	F	29	1	White	5	British	1	1	b	29	16.6667	0.648171	5.5	5.5	5.5	4	4.5	2.5	4.5	4	5	5.5	3.75	3.5	4.5	20	14	16	25	1	2	1	3	2	3	2	3	2	1	2	2	3	2	2	1	2	2
8	F	20	1	White	5	British	1	1	b	20	31.9444	2.31983	6	5.5	4.5	4	5	4	5.5	5.5	5.5	2.5	3	3	1	27	10	10	17	1	3	1	1	1	3	1	1	2	1	3	1	3	1	3	1	3	1
9	F	33	1	White	5	BRITISH	1	1	b	33	33.3333	2.44067	5.5	5.5	6	5.5	5	5.5	3	2.5	6	5.5	1	2.5	1	29	14	22	20	1	3	1	2	2	3	1	1	1	1	4	2	5	4	2	1	4	2
10	F	21	1	White	5	British	1	1	a	21	13.8889	0.429686	3.5	7	6	4	3.5	7	5.5	7	4.5	4	4.5	3.75	5	30	18	27	10	1	1	1	1	4	1	3	1	2	2	4	4	4	4	3	2	4	4
11	F	20	1	White	5	British	1	1	b	20	15.2778	0.69399	6	4	6	4	3.5	4	4.5	4	5	4	2	2	4	19	10	14	16	1	2	1	1	1	2	1	2	1	1	3	2	2	2	2	1	3	1
12	M		1	White	5	British	1	1	b		31.9444	2.23655	3.5		3.5		3		3.5		6		4.5	2	6	31	11	13	27	1	4	2	3	1	2	1	3	3	1	3	1	3	2	4	2	4	1
13	F	68	1	White	5	British	1	1	a	68	26.3889	1.70128	3.5	2.5	6	4	5	2.5	4.5	4	6	5.5	3	2.5	4.5	39	10	38	10	1	1	1	1	1	1	1	1	3	3	5	4	4	3	4	4	5	5
14	M	31	1	Asian	2	Indian	11	4	a	4	15.2778	0.650631	4	4	5	4	4.5	4	2.5	4	6.5	4	1	1	1	50	10	50	10	1	1	1	1	1	1	1	1	5	5	5	4	5	4	5	4	5	4
15	F	22	1	White	5	British	1	1	b	18	37.5	3.10378	5	5.5	4	4	5.5	1	4	4	6.5	5.5	3.75	2.75	5.5	29	10	16	10	1	1	1	1	3	2	1	1	2	1	4	2	3	2	3	1	4	2
16	F	28	1	White	5	British	1	1	a	28	19.4444	0.839755	5.5	4	5.5	4	6	2.5	5	4	5.5	5.5	3.75	4	2	37	10	35	10	1	1	1	1	1	1	1	1	3	2	4	4	3	3	4	4	5	4
17	F	49	1	White	5	British	1	1	b	49	30.5556	1.73796	6	4	6.5	4	5.5	4	3	4	4.5	4	4.25	3	2	36	15	38	13	1	3	1	1	3	2	2	1	4	3	5	5	3	4	4	4	5	4
18	M	19	1	White	5	British	1	1	b	19	34.7222	3.19912	4	4	6.5	4	6	2.5	4	4	4	2.5	4	3.75	3.5	30	10	26	12	1	1	1	2	1	1	1	1	3	3	4	3	4	3	2	2	4	3
20			1		5	British	1	1	b		0	0.207502	5	7	5	4	5	2.5	6	4	5	5.5	2.5	2.75	5	38	13	38	11	1	1	1	1	1	1	2	2	4	4	4	4	4	4	4	4	4	4
21	M	21	1	White	5	British	1	1	b	21	25	1.44039	2	2.5	5.5	4	5.5	5.5	2.5	2.5	3.5	4	4.25	5.25	4	19	11	15	11	1	1	1	1	1	1	2	2	1	n/a	3	2	2	1	1	2	3	2
22	F	19	1	White	5	DUTCH	5	2	b	12	23.6111	1.65435	5	4	6.5	4	5.5	2.5	5	4	6	4	4.5	3.5	3	21	12	18	14	1	2	1	2	1	1	2	2	1	1	3	2	1	1	2	1	3	3
23	F		1	White	5	British	1	1	a		19.4444	1.72046	5.5		6		6		6		5.5		2.5	2	3	31	10	34	10	1	1	1	1	1	1	1	1	2	4	3	4	4	3	3	3	4	4
24	F	19	1	White	5	British	1	1	a	19	19.4444	1.09428	4.5	5.5	6	4	4.5	5.5	5.5	5.5	5.5	4	4	1.75	3.5	28	12	35	10	1	1	1	1	1	1	2	1	1	4	4	4	2	4	3	3	4	4
25	M	18	1	White	5	British	1	1	a	14	19.4444	0.899942	5.5	5.5	3.5	4	4.5	4	5.5	5.5	6	5.5	3.5	2	5.5	31	20	28	33	2	4	2	3	3	4	1	3	2	3	3	2	2	3	4	3	4	3
26	F	36	1	White	5	Estonian	6	2	b	17	33.3333	2.54035	6	7	4	2.5	5.5	1	6	5.5	7	7	3.5	1	2	23	10	18	16	1	4	1	2	1	2	1	1	1	1	4	2	1	2	2	1	5	4
27	F	21	1	White	5	GERMAN & BRITISH	9	2	a	20	15.2778	0.890739	6	5.5	5	4	6	1	2.5	4	4.5	4	3.5	2.25	4.5	35	12	34	10	1	1	1	1	1	1	2	1	3	3	4	4	5	4	4	4	3	4
28	F	56	1	White	5	British	1	1	a	56	22.2222	1.29151	6.5	4	6.5	4	6.5	1	5	7	6.5	4	1	1	1	45	10	44	10	1	1	1	1	1	1	1	1	5	5	5	5	5	5	4	4	5	5
29	F	20	1	White	5	British	1	1	a	20	26.3889	1.77042	4	7	4	4	2	5.5	2	5.5	5	7	1.5	3.25	2	19	22	19	12	1	1	1	1	3	1	4	2	1	1	3	3	3	2	2	1	3	3
30	F	18	1	White	5	British	1	1	b	18	23.6111	1.61456	4.5	5.5	5.5	4	4.5	4	5	4	5	4	2	1.75	3.5	31	15	29	15	1	1	1	1	2	1	2	2	3	3	4	4	3	3	3	2	3	3
31	F	18	1	White	5	BRITISH	1	1	a	18	22.2222	1.38396	6	5.5	5	5.5	4.5	4	5.5	5.5	4.5	2.5	3.75	2.25	3.5	22	11	15	13	1	1	1	1	1	2	2	2	2	2	3	2	2	1	2	1	2	2
32	M	26	1	White	5	BRITISH	1	1	a	26	12.5	0.709496	5	5.5	5.5	4	5	7	3	1	5.5	2.5	3.75	4	4	25	13	24	11	1	1	1	1	2	1	1	1	2	2	4	3	2	3	2	2	3	2
33	F	23	1	White	5	BRITISH	1	1	b	23	33.3333	2.67427	3.5	5.5	6.5	5.5	4.5	5.5	3.5	5.5	4.5	4	4	3.25	3.5	19	11	25	19	1	2	1	2	1	1	2	2	1	1	4	4	2	4	1	1	3	4
34	F	18	1	Asian	2	BRITISH	1	1	a	18	30.5556	2.13023	5	5.5	3.5	1	5	4	6	7	5.5	5.5	4	3	5	19	15	27	10	1	1	1	1	1	1	3	1	2	3	3	3	2	2	1	3	3	3
35	M	26	1	White	5	CZECH	4	2	b	0.6	47.2222	3.8881	4	4	5.5	5.5	5.5	2.5	6	5.5	5	5.5	1.5	3.25	4	30	12	29	20	1	3	1	2	2	3	2	2	2	3	3	2	4	4	3	1	2	4
36	F	23	1	White	5	BRITISH	1	1	b	23	37.5	2.67485	3.5	4	6	5.5	6	2.5	4.5	5.5	5	4	3.25	3	1	35	12	18	34	1	4	1	4	1	4	1	3	3	1	4	2	5	3	4	1	3	2
37	M	19	1	AFRICAN	1	BRITISH	1	1	a	19	22.2222	1.3447	5.5	2.5	4.5	4	5	2.5	4.5	4	4.5	2.5	3.25	2.5	3.5	32	17	37	16	1	1	1	1	3	2	3	2	3	4	3	4	4	5	2	3	3	3
38	F		1	White	5	British	1	1	a		26.3889	1.6928	5.5		6		3.5		6		3		2.75	2.75	4.5	33	17	30	12	1	1	1	1	2	2	3	2	3	4	4	3	3	4	3	2	3	2
39	F	23	1	White	5	BRITISH	1	1	a	23	31.9444	2.58335	5.5	4	4	4	5	1	6.5	4	6	7	5.75	5.5	5	48	11	50	10	1	1	1	1	1	1	1	1	4	5	5	5	5	5	5	5	5	5
40	F	19	1	AFRICAN	1	BRITISH	1	1	b	19	33.3333	2.48079	5	5.5	5.5	5.5	4	5.5	4	4	4	2.5	3	2.75	4	22	24	20	22	3	5	3	1	3	4	2	1	2	1	1	1	2	1	2	2	2	1
41	M	34	1	White	5	BRITISH	1	1	b	34	41.6667	3.38469	5.5	5.5	6	5.5	5.5	4	6	7	5.5	4	1.75	7.5	1	30	11	15	29	1	5	1	4	1	4	1	4	1	1	4	4	4	1	4	1	4	3
42	M	51	1	White	5	BRITISH	1	1	a	51	30.5556	2.02581	5	5.5	6	5.5	6.5	2.5	3.5	4	5	2.5	3.25	2.25	3	36	11	37	11	1	1	1	1	1	1	2	2	3	4	4	4	4	4	4	4	4	4
43	F	19	1	White	5	BRITISH	1	1	b	19	37.5	2.83965	5	7	6	7	4	4	5	5.5	3.5	1	3.75	4	5.5	28	15	19	23	1	4	1	3	1	3	2	2	3	1	3	4	2	2	4	2	4	2
44	F	19	1	White	5	BRITISH	1	1	b	19	43.0556	3.38949	5.5	5.5	4	4	4	4	5	5.5	5	4	3	2	3	23	16	18	20	2	2	2	2	2	2	1	2	2	2	3	2	3	2	2	2	2	1
45	M	23	1	White	5	BRITISH	1	1	a	20	26.3889	2.34479	5.5	5.5	6	5.5	5	5.5	5	4	5.5	4	1.75	2	5	29	22	34	12	1	1	1	1	2	1	4	2	2	4	4	4	4	4	3	2	3	3
46	F	19	1	White	5	British	1	1	a	9	23.6111	1.4054	5.5	5.5	5	4	4.5	5.5	3	2.5	6	5.5	2.25	2.75	2.5	28	14	21	12	1	1	1	1	2	1	3	3	2	2	2	2	2	2	3	2	4	3
47	F	20	1	White	5	British	1	1	b	8	33.3333	2.86005	4.5	4	5.5	7	2	5.5	5.5	1	5.5	2.5	3.5	3	4	25	12	15	20	1	4	1	1	2	3	2	3	1	1	3	1	4	3	3	1	4	2
48	M	24	1	White	5	FRENCH	8	2	b	0.5	36.1111	2.44142	5	4	3.5	1	4	2.5	5.5	5.5	5.5	5.5	3.25	2.5	2	35	19	34	22	1	3	1	2	2	2	3	3	3	2	5	5	3	3	3	3	4	4
49	F	51	1	White	5	British	1	1	a	51	25	1.63382	6	5.5	5	2.5	6.5	1	5	7	6	5.5	1.5	1.5	4	30	10	32	10	1	1	1	1	1	1	1	1	1	3	4	4	4	4	3	3	4	4
50	M	22	1	White	5	BRITISH	1	1	b	22	33.3333	2.38506	5	5.5	5.5	4	5.5	4	4.5	7	6.5	5.5	3	1.5	3.5	30	10	30	10	1	1	1	1	1	1	1	1	3	3	3	3	3	3	3	3	3	3
51	M	28	1	White	5	BRITISH	1	1	a	28	29.1667	2.29576	2.5	2.5	6.5	5.5	5.5	4	3	1	6	5.5	1.5	2.5	2.5	25	10	24	13	1	1	1	1	1	1	1	1	1	2	3	3	3	3	3	1	3	2
52	M	41	1	White	5	BRITISH	1	1	a	41	40.2778	3.19886	6.5	5.5	5.5	4	5	4	4.5	4	5.5	4	3.75	3.75	4	34	12	34	11	1	1	1	1	1	1	2	1	3	3	4	4	3	3	4	4	4	4
53	F	33	1	WHITE	5	FRENCH	8	2	a	3	30.5556	2.2953	5	5.5	6	5.5	3	5.5	4	5.5	6.5	5.5	3.5	2	2.5	40	11	41	11	1	1	1	1	1	1	1	1	2	3	5	5	4	4	4	4	5	5
54	F	20	1	White	5	British	1	1	b	20	38.8889	3.18727	3.5	4	2.5	1	5	5.5	4	2.5	5	4	4.5	4.25	4	33	13	27	31	1	3	1	4	1	4	2	4	2	2	4	2	4	2	3	2	4	3
55	F	42	1	White	5	BRITISH	1	1	b	42	41.6667	3.43692	5.5	5.5	6	4	5.5	2.5	5.5	5.5	5	5.5	2	2.5	4	35	11	24	14	1	2	1	1	1	2	1	1	3	2	4	3	3	2	3	2	4	4
56	F	27	1	White	5	BRITISH	1	1	a	27	20.8333	1.34659	3	4	5	4	4	2.5	4.5	5.5	3	5.5	4.25	3.25	4.5	37	12	39	12	1	3	1	1	1	1	2	1	3	4	5	4	4	4	4	4	5	5
57	F	24	1	White	5	BRITISH	1	1	b	24	37.5	3.22607	5.5	5.5	6	5.5	2.5	5.5	3	1	6	5.5	4	1.75	2.5	34	13	20	23	1	2	1	2	1	2	3	3	3	1	4	3	4	3	4	1	4	2
58	M	29	1	White	5	BRITISH	1	1	b	29	36.1111	2.49894	6.5	4	5.5	4	5	4	5	5.5	4	4	2.5	2	1	28	28	28	28	2	4	2	2	4	4	2	2	2	2	4	4	4	4	2	2	4	4
59	F	42	1	White	5	BRITISH	1	1	a	42	26.3889	1.87691	5.5	5.5	6	5.5	4	2.5	6.5	7	4.5	5.5	2.5	1	5	15	15	35	11	1	1	1	1	1	1	1	1	1	4	1	3	1	3	1	4	1	4
60	M	20	1	White	5	British	1	1	b	20	44.4444	3.64812	4	5.5	4.5	1	6	4	5	5.5	5.5	7	5.25	1.75	3	25	17	18	22	1	1	1	3	1	2	3	3	3	1	2	3	3	3	2	1	2	1
61	F	19	1	White	5	British	1	1	a	19	37.5	2.8983	4	7	6	4	4	5.5	4.5	1	3.5	5.5	1.75	3.25	2.5	23	21	24	19	1	1	1	1	2	1	1	1	2	3	3	3	4	4	3	3	3	3
62	M	19	1	AFRICAN	1	British	1	1	b	19	38.8889	3.04327	5.5	4	6	4	6.5	2.5	5.5	5.5	6	4	3.5	3.25	3.5	29	11	25	12	1	1	1	1	1	1	2	2	2	3	3	3	3	3	3	2	3	2
63	F	23	1	White	5	British	1	1	a	23	41.6667	3.90111	5	4	6	4	3.5	7	2.5	2.5	5.5	4	2	2.5	2	34	17	36	13	1	1	2	1	2	1	3	2	2	4	5	4	4	3	3	3	4	3
64	F	20	1	White	5	British	1	1	b	20	34.7222	2.87937	6	5.5	6	5.5	3.5	4	5.5	5.5	3.5	2.5	3	2.25	5	27	18	11	10	1	1	1	1	1	1	2	1	1	1	2	1	4	1	4	1	4	2
65	F	28	1	White	5	British	1	1	a	28	30.5556	2.80984	6.5	5.5	6.5	5.5	2.5	7	4.5	7	3.5	2.5	1	1.75	2.5	32	13	25	18	1	1	1	1	1	2	3	4	1	3	5	3	5	5	4	2	4	3
66	F	25	1	White	5	British	1	1	b	25	30.5556	2.66238	5.5	7	5	2.5	5	2.5	6.5	7	5.5	5.5	2.75	2.5	3.5	32	12	36	14	1	2	1	1	1	1	1	2	3	3	3	4	4	3	4	3	4	5
67	F	31	1	AFRICAN	1	NIGERIAN	16	2	a	0.2	23.6111	1.6837	6.5	4	6	4	6.5	4	5.5	7	6.5	4	3.75	1.5	4	41	12	46	10	1	1	1	1	2	1	2	1	4	5	4	5	5	5	3	4	4	4
68	F	54	1	White	5	British	1	1	b	54	34.7222	2.55526	4.5	5.5	6	2.5	5	2.5	6	5.5	6	4	4	1.75	4	39	11	36	18	1	3	1	2	1	3	2	3	3	2	5	4	4	4	4	4	5	4
69	M	29	1	White	5	British	1	1	a	29	30.5556	2.55117	4.5	7	5.5	4	5	4	5.5	7	5	4	4.75	3.5	4	33	17	33	12	1	1	1	1	2	1	3	2	2	3	4	4	4	4	4	2	4	3
70	F	20	1	White	5	British	1	1	b	20	54.1667	4.58916	4	5.5	5.5	5.5	4.5	5.5	5.5	7	4.5	4	4.25	2.25	4.5	36	11	23	20	1	4	1	2	1	1	2	2	3	3	5	4	4	1	3	1	4	2
71	F	21	1	ASIAN & WHITE	3	ITALIAN	13	2	a	21	27.7778	2.51076	5	4	5	4	2.5	7	5.5	5.5	3.5	4	2	1	1	26	15	24	10	1	1	2	1	2	1	3	1	2	5	2	2	3	1	1	2	4	2
72	F	55	1	White	5	British	1	1	b	55	22.2222	1.52344	6	5.5	5.5	5.5	5.5	4	5.5	7	5	4	3.5	2	2	32	11	23	27	1	3	1	1	1	4	2	2	1	1	4	1	4	4	3	2	3	2
101	F	22	2	CHINESE	4	CHINESE	3	3	b	0.5	44.4444	3.74653	4	4	4	2.5	4	2.5	4	4	4	5.5	3.25	3	3.5	22	23	20	16	1	3	1	3	1	1	3	2	1	3	2	3	3	1	3	1	1	3
102	F	21	2	CHINESE	4	CHINESE	3	3	a	0.5	31.9444	2.95545	6	5.5	5	2.5	2.5	5.5	4	4	3.5	1	3.25	2	4	22	24	16	11	1	1	1	1	2	2	2	1	1	2	3	3	3	3	2	3	4	3
103	F	20	2	CHINESE	4	CHINESE	3	3	b	0.3	37.5	3.27063	5	5.5	3	1	6.5	2.5	5	4	5	7	3	4.5	4	30	38	21	33	2	3	2	3	4	3	1	4	3	3	3	4	3	4	3	4	4	4
104	F	21	2	CHINESE	4	CHINESE	3	3	a	1.5	29.1667	2.88041	4	4	4.5	4	4	2.5	3.5	5.5	5.5	5.5	1.5	1	3	29	36	10	10	1	1	1	1	1	1	1	1	3	3	3	4	4	4	1	3	4	4
105	F	49	1	CHINESE	4	BRITISH	1	1	b	20	41.6667	3.65331	6.5	4	6.5	4	5	5.5	3	1	4	2.5	4.5	1.5	1	36	34	11	23	2	4	1	3	1	3	1	2	3	3	3	3	4	4	4	3	4	4
106	F	22	2	CHINESE	4	CHINESE	3	3	b	1.5	40.2778	3.66773	5.5	5.5	6.5	4	4	4	5.5	4	6	4	4.25	2.5	5	27	23	11	39	1	5	1	3	1	4	2	4	3	1	4	3	3	3	3	2	4	2
107	F	23	2	CHINESE	4	MALAYSIAN	15	4	a	0.5	34.7222	2.47811	5	5.5	4	2.5	6.5	4	4.5	5.5	5	4	2	3.5	3.5	26	28	10	10	1	1	1	1	1	1	1	1	3	4	4	2	2	3	2	3	3	3
108	F	21	2	CHINESE	4	HONG-KONG	10	3	a	0.5	22.2222	1.77507	5.5	5.5	3.5	2.5	5.5	4	5.5	4	6	4	4.25	3.75	4.5	24	29	11	10	1	1	1	1	1	1	1	1	3	4	4	4	1	2	2	3	4	4
109	F	22	2	CHINESE	4	CHINESE	3	3	a	2	29.1667	2.68383	4.5	7	4	4	4.5	4	5.5	7	3	4	3	1.5	4	25	30	22	14	1	1	2	1	3	2	4	2	1	2	3	4	2	1	3	4	3	4
110	F	21	2	CHINESE	4	BRITISH	1	3	b	9	33.3333	3.02231	5	5.5	5	2.5	3.5	4	4.5	4	5	4	4.5	3.75	4	15	13	12	13	1	2	1	1	1	1	1	1	1	1	2	1	1	1	1	1	3	3
111	F	20	2	CHINESE	4	MALAYSIAN	15	4	a	0.5	12.5	0.937352	5.5	7	5.5	4	6	5.5	5	7	4	5.5	1.5	2	3.5	18	17	11	11	1	1	1	1	2	2	1	1	1	1	1	2	2	2	2	1	1	2
112	F	26	2	CHINESE	4	SINGAPORE	17	4	b	0.5	51.3889	4.63838	4.5	5.5	6.5	4	3	7	5	4	5.5	4	2.75	1	5	34	10	10	34	1	3	1	2	1	4	1	4	1	1	4	1	4	1	4	1	4	1
113	F	22	2	CHINESE	4	CHINESE	3	3	a	0.6	13.8889	1.05793	5	7	6	1	3	1	6	4	6	4	3.75	3.5	5	40	44	28	37	2	4	2	4	2	4	3	3	4	4	4	4	4	5	4	5	4	4
114	F	20	2	CHINESE	4	CHINESE	3	3	a	1	27.7778	2.32044	6	4	6.5	5.5	3.5	5.5	5.5	4	6	4	1.75	1	5	28	34	19	14	1	1	2	1	3	5	1	1	1	4	5	4	3	3	5	5	3	4
115	F	21	2	CHINESE	4	MALAYSIAN	15	4	b	0.5	41.6667	3.71803	4.5	5.5	5.5	4	4.5	4	3.5	4	4	5.5	3.25	2.75	3.5	21	25	16	38	1	4	1	4	3	4	3	4	1	2	1	3	4	2	3	2	1	4
116	F	22	2	ASIAN	2	JAPANESE	14	3	b	2	43.0556	3.7514	5.5	2.5	4.5	4	4	7	2	4	3.5	4	3.25	3.75	4	21	17	27	30	1	3	3	2	3	2	4	4	1	1	3	3	3	3	2	1	3	2
117	F	20	2	CHINESE	4	MALAYSIAN	15	4	b	0.5	25	2.04189	5	4	6	5.5	6.5	4	5	7	5.5	5.5	4.5	3	5	25	23	11	20	2	3	1	3	1	2	1	2	1	2	3	2	2	3	3	2	4	2
118	F	21	2	CHINESE	4	CHINESE	3	3	a	0.5	36.1111	3.49923	6.5	5.5	4	2.5	2	7	3.5	5.5	4.5	4	1	2	3	23	18	14	11	1	1	3	1	1	2	1	1	2	1	2	2	2	1	2	2	3	3
119	F	22	2	CHINESE	4	CHINESE	3	3	b	1.5	52.7778	4.39458	4	5.5	5	4	3.5	4	5	4	5.5	5.5	3.25	2.25	5.5	34	33	22	16	1	1	1	1	1	3	3	2	2	3	3	2	4	5	4	4	4	3
120	F	27	2	ASIAN	2	SINGAPORE	17	4	b	0.6	51.3889	4.12302	6.5	5.5	4	4	3.5	4	4.5	5.5	4	4	1.75	2	2.5	28	30	10	16	1	1	1	4	1	1	1	1	2	2	3	4	4	3	3	3	4	4
121	M	21	2	CHINESE	4	CHINESE	3	3	a	0.5	34.7222	3.16702	5	5.5	5.5	2.5	5.5	5.5	5.5	4	5	4	4.5	3.75	6	40	40	19	15	2	2	2	1	2	2	1	1	4	5	4	4	3	4	4	4	4	4
122	F	21	2	CHINESE	4	MALAYSIAN	15	4	b	0.5	62.5	4.67636	6	2.5	6	5.5	4.5	4	3.5	4	5.5	5.5	2.5	1.5	4	29	27	10	12	1	1	1	1	1	2	1	2	1	1	4	5	3	3	2	1	4	3
123	F	25	2	ASIAN	2	SOUTH KOREA	18	3	a	0.5	31.9444	3.05292	6	5.5	4.5	5.5	3.5	7	3	2.5	4.5	4	4.5	2.75	3.5	16	16	16	15	1	2	2	2	3	2	2	2	1	2	2	1	2	2	1	1	3	3
124	F	21	2	CHINESE	4	HONG-KONG	10	3	a	0.6	27.7778	2.40853	6.5	5.5	6	7	6.5	1	5	5.5	6	7	1	2	1	32	33	10	10	1	1	1	1	1	1	1	1	1	4	4	4	4	4	3	3	4	2
125	F	21	2	CHINESE	4	CHINESE	3	3	b	1	44.4444	4.14489	3	5.5	3.5	1	3.5	5.5	4	5.5	2.5	2.5	4.25	3.25	6	31	24	32	23	4	2	4	3	2	2	4	3	2	2	3	3	3	2	3	3	4	2
126			2		4	CHINESE	3	3	a		0	0.489035	4.5	4	4	4	6	4	4	4	5.5	4	2.5	3	4	23	40	11	10	1	1	1	1	1	1	2	1	3	4	2	4	2	4	2	4	2	4
127	F	19	2	WHITE&ASIAN	3	FILIPINO	7	4	a	17	30.5556	2.71129	5.5	7	3.5	2.5	4	5.5	5.5	5.5	4	7	4	2.75	4	48	50	12	10	1	1	1	1	1	1	2	1	5	5	5	5	5	5	5	5	5	5
128	M	22	2	CHINESE	4	BRITISH & CHINESE	2	3	b	16	45.8333	4.22458	4	5.5	6.5	7	5	2.5	5.5	5.5	6.5	4	1.5	2	2.5	35	40	12	18	1	2	1	2	1	3	2	2	3	3	4	4	5	5	2	4	4	4
129	F	21	2	CHINESE	4	HONG-KONG	10	3	a	0.5	25	2.19849	5.5	5.5	4	2.5	5.5	4	4.5	4	4.5	4	2.5	2.25	3.5	25	32	20	17	2	1	1	1	1	1	3	2	2	3	3	4	3	4	2	3	3	4
130	F	24	2	CHINESE	4	CHINESE	3	3	b	0.5	54.1667	4.54459	5.5	4	5	1	5.5	5.5	6	5.5	6.5	5.5	2.5	3.75	2	31	22	15	32	3	3	2	3	2	4	1	3	3	3	3	3	3	2	3	2	4	3
131	F	20	2	CHINESE	4	CHINESE	3	3	b	0.6	48.6111	4.51386	5.5	7	5	5.5	3	7	4	2.5	5.5	1	2	2.5	2	21	18	31	37	3	4	2	4	2	2	5	5	2	2	2	2	2	2	4	2	2	1
132	M	20	2	CHINESE	4	HONG-KONG	10	3	a	0.8	31.9444	3.28146	5.5	7	5	1	4	7	2.5	2.5	5.5	2.5	2.5	4	2	31	31	17	18	1	1	1	2	4	4	3	2	2	1	4	4	4	3	4	4	5	5
133	F	22	2	CHINESE	4	CHINESE	3	3	a	0.7	22.2222	2.05217	5	7	4	1	5	4	3	7	4	1	2.5	3.25	2	39	40	20	19	2	2	1	1	3	2	2	2	3	4	4	4	4	4	4	4	4	4
134	F	23	2	ASIAN	2	VIETNAMESE	20	3	b	0.4	43.0556	4.04707	4	4	4	2.5	4.5	4	4	5.5	3.5	5.5	4	4	5	39	35	24	30	4	4	4	4	2	4	1	2	3	3	4	3	4	4	4	4	4	4
135	F	23	2	ASIAN	2	VIETNAMESE	20	3	a	0.4	33.3333	2.93017	5.5	7	4	1	4.5	4	5	2.5	4.5	2.5	3.5	2.5	4.5	36	34	20	20	3	2	3	3	3	2	2	1	3	4	4	5	4	5	4	3	4	4
136	F	22	2	CHINESE	4	CHINESE	3	3	b	0.8	50	4.58518	5	5.5	5.5	5.5	4.5	4	4.5	4	5	2.5	3.5	2	4	38	28	13	24	1	4	1	4	1	3	2	1	4	3	4	3	4	4	3	1	5	3
137	F	21	2	CHINESE	4	CHINESE	3	3	a	3	33.3333	3.36736	4	5.5	5	4	4.5	4	5	5.5	4	4	2	3	3.5	22	14	12	12	1	1	1	1	2	1	1	2	2	1	3	1	2	2	2	1	3	2
138	F	22	2	CHINESE	4	CHINESE	3	3	b	1	47.2222	4.2051	5.5	5.5	4.5	4	5	2.5	5.5	5.5	5.5	2.5	4	4.5	4	34	28	25	27	3	3	3	3	4	4	1	2	5	2	3	4	3	3	3	3	3	2
139	M	23	2	CHINESE	4	TIBETAN	19	4	a	2	29.1667	2.8658	3.5	4	3.5	2.5	5	7	5	5.5	4.5	5.5	4	3	3.5	40	37	21	24	1	1	1	1	1	2	4	4	4	4	4	4	3	3	4	3	4	3
140	M	26	2	ASIAN	2	VIETNAMESE	20	3	b	1	37.5	3.09046	4	5.5	3.5	2.5	5	5.5	3.5	4	6	4	1.5	1	2.5	24	14	11	14	1	2	1	2	2	1	1	1	3	1	3	1	1	2	2	1	3	1
141	M	35	2	ASIAN	2	INDONESIAN	12	4	a	3	22.2222	2.30878	4	4	6	4	6	2.5	6.5	5.5	6.5	4	1	1	5	36	36	10	10	1	1	1	1	1	1	1	1	3	3	4	4	4	4	4	4	4	4
142			2		2	INDIAN	11	4	b		0	0.541259	3	4	6.5	7	4	2.5	4.5	5.5	5.5	4	3.75	3	5.5	36	32	21	24	2	1	1	5	3	1	3	1	3	1	4	4	5	4	2	2	4	3
143	F	22	2	CHINESE	4	(BRITISH NATIONAL OVERSEA) HONG-KONG	2	3	a	2	22.2222	1.94853	5	5.5	5.5	4	3	5.5	5.5	5.5	6	5.5	3	3	5	21	16	11	10	1	1	1	1	1	1	2	1	1	2	4	3	2	1	2	1	3	2
144	M	N/A	2	ASIAN	2	VIETNAMESE	20	3	b	7	55.5556	4.46824	6	4	6	7	5.5	4	3	4	5	2.5	3.25	3	3	24	20	10	20	1	1	1	1	1	1	1	1	2	2	3	2	2	2	2	2	3	2
145	M	22	2	CHINESE	4	HONG-KONG	10	3	a	2	23.6111	2.36092	4.5	5.5	5.5	4	6.5	1	5	7	6	4	2.5	2	3	37	34	13	10	1	1	1	1	2	1	2	1	3	5	4	5	3	3	4	2	5	5
146	M	18	2	INDIAN	3	BRITISH	1	4	b	18	36.1111	4.05308	4.5	7	5	4	5.5	4	2	2.5	5	4	2.25	3.25	3.5	28	22	13	24	1	2	1	1	2	4	2	2	4	2	4	4	3	2	1	1	3	2
147	F	35	2	ASIAN	2	INDONESIAN	12	4	a	0.08	26.3889	3.13626	4	4	4.5	2.5	3	4	5.5	5.5	5	5.5	4	3	4.5	40	40	15	12	2	2	1	1	3	3	2	1	4	4	4	4	5	5	4	4	4	4
148	M	29	2	CHINESE	4	CHINESE	3	3	b	0.08	38.8889	4.14516	4.5	4	6.5	4	5	4	4.5	4	3.5	4	2.25	3	3.5	42	35	26	23	4	4	5	3	5	3	4	3	4	4	4	4	5	2	5	3	4	4
149	F	19	2	ASIAN	2	BRITISH	1	3	a	19	36.1111	3.18944	4.5	7	2.5	1	4	4	5.5	5.5	5.5	5.5	3.75	1.75	5.5	30	24	11	12	1	1	1	1	1	1	2	1	3	5	4	2	3	2	4	2	4	1
150	F	21	2	CHINESE	4	CHINESE	3	3	b	4	30.5556	3.11168	4.5	5.5	4	4	4	4	3.5	4	3.5	5.5	3	4.25	3	36	30	10	26	1	2	1	2	1	2	1	4	3	3	3	3	3	3	4	3	4	3
151	F	18	2	CHINESE	4	CHINESE	3	3	a	8	16.6667	1.95205	5.5	5.5	5	4	6	2.5	4.5	5.5	5	7	2.5	1.75	4	17	34	11	10	1	1	1	1	1	1	2	1	1	5	2	3	1	2	3	4	3	3
152	F	29	2	ASIAN	2	INDONESIAN	12	4	b	2	40.2778	3.73333	4	4	5.5	5.5	6.5	4	2.5	2.5	5.5	4	3.75	2	2	37	32	12	24	1	3	1	2	1	3	2	2	4	2	3	3	4	3	4	3	4	4
153	F	19	2	WHITE&ASIAN	3	BRITISH	1	4	a	19	16.6667	1.79465	4	5.5	6	5.5	6	1	4	2.5	4	4	4.75	3	4	24	35	18	12	4	2	3	1	1	1	2	1	3	5	3	4	3	3	3	4	3	3
154	F	19	2	CHINESE	4	MALAYSIAN	15	4	b	0.8	38.8889	3.72799	5	5.5	5	4	5.5	7	3	2.5	5.5	4	53	4.25	3.5	34	30	20	43	1	5	1	4	1	3	3	5	1	1	5	5	4	3	4	2	4	3
155	M	22	2	CHINESE	4	CHINESE	3	3	a	0.1	30.5556	2.56455	5	2.5	4.5	4	3	5.5	5	5.5	6	4	6	3.25	5	31	10	21	13	1	2	1	1	1	1	1	2	1	2	5	3	4	3	3	2	4	2
156	F	27	2	CHINESE	4	CHINESE	3	3	b	0.2	48.6111	4.67716	5.5	4	6.5	4	6	5.5	4	4	5	4	1	1	2	34	11	11	35	1	4	1	4	1	4	2	4	3	1	4	1	3	1	3	1	4	2
157	M	38	2	CHINESE	4	CHINESE	3	3	a	0.1	19.4444	1.69448	6	4	5.5	2.5	6	2.5	3	4	6	2.5	1	1.5	4.5	31	12	35	10	1	1	1	1	2	1	2	1	3	4	4	4	4	4	1	2	4	3
158	F	19	2	ASIAN	2	VIETNAMESE	20	3	b		40.2778	3.74278	5.5	4	5.5	0	2.5	4	4	4	5	1	4	3.25	5.5	35	13	27	16	1	3	1	1	1	2	1	1	3	1	4	3	4	3	4	3	4	4
159	F	21	2	CHINESE	4	CHINESE	3	3	a	0.1	20.8333	2.34885	4.5	7	5.5	1	5	5.5	5	4	4.5	4	3.75	3	5.5	39	14	39	13	1	1	1	2	5	3	1	1	4	4	5	4	3	4	4	4	5	4
160	F	20	1	CHINESE	4	BRITISH	1	3	b	20	34.7222	3.49724	6	5.5	5	5.5	2.5	5.5	3.5	2.5	4	4	1.5	1	1.5	28	15	15	36	1	5	1	3	1	5	3	4	1	1	5	2	4	3	3	1	4	2

## Sheet: Control
Subject	Gender	Age	CultureGp	EthnicGroup	Ethnic_Group	NationalityName	Nationality	Ethnic	Condition	TimeEngland	Tot_IndexExp	Sum_Rk	Agreebleness	Agreeab_Index	Conscientiousness	Concient_Index	EmotionalStability	EmotionalStab_Index	Extraversion	Extra_Index	Openness	Open_Index	Machiavelism	Psychopathy	Narcissism	Positive1	Negative1	Positive2	Negative2	Guilt1	Guilt2	Shame1	Shame2	Distressed1	Distressed2	Nervous1	Nervous2	Proud1	Proud2	Attentive1	Attentive2	Determined1	Determined2	Enthusiastic1	Enthusistic2	Interested1	Interested2
1	M	19	1	White	5	British	1	1	a	19	13.8889	0.548377	4	4	1.5	4	6	4	4	4	6.5	7	5	3	6	17	14	25	12	1	1	1	1	1	1	2	1	4	5	2	2	1	2	1	1	1	3
4	M	18	1	White	5	British	1	1	a	18	13.8889	0.478242	3.5	5.5	5	4	6	1	6.5	4	6	5.5	5.5	4.5	5	26	12	24	10	1	1	1	1	1	1	1	1	2	4	3	4	3	2	2	1	3	2
5	F	20	1	White	5	British	1	1	a	18	11.1111	0.41576	4	7	4	4	5	1	6	7	5	7	4	2.5	3.5	41	10	37	10	1	1	1	1	1	1	1	1	4	3	4	3	3	4	4	4	4	3
6	F	20	1	White	5	British	1	1	a	20	8.33333	0.27272	5	5.5	6.5	4	3.5	5.5	3	2.5	4.5	4	2.25	1.25	2.5	16	30	36	13	1	1	2	1	4	2	3	1	1	4	3	4	1	4	1	4	3	4
10	F	21	1	White	5	British	1	1	a	21	13.8889	0.429686	3.5	7	6	4	3.5	7	5.5	7	4.5	4	4.5	3.75	5	30	18	27	10	1	1	1	1	4	1	3	1	2	2	4	4	4	4	3	2	4	4
13	F	68	1	White	5	British	1	1	a	68	26.3889	1.70128	3.5	2.5	6	4	5	2.5	4.5	4	6	5.5	3	2.5	4.5	39	10	38	10	1	1	1	1	1	1	1	1	3	3	5	4	4	3	4	4	5	5
14	M	31	1	Asian	2	Indian	11	4	a	4	15.2778	0.650631	4	4	5	4	4.5	4	2.5	4	6.5	4	1	1	1	50	10	50	10	1	1	1	1	1	1	1	1	5	5	5	4	5	4	5	4	5	4
16	F	28	1	White	5	British	1	1	a	28	19.4444	0.839755	5.5	4	5.5	4	6	2.5	5	4	5.5	5.5	3.75	4	2	37	10	35	10	1	1	1	1	1	1	1	1	3	2	4	4	3	3	4	4	5	4
23	F		1	White	5	British	1	1	a		19.4444	1.72046	5.5		6		6		6		5.5		2.5	2	3	31	10	34	10	1	1	1	1	1	1	1	1	2	4	3	4	4	3	3	3	4	4
24	F	19	1	White	5	British	1	1	a	19	19.4444	1.09428	4.5	5.5	6	4	4.5	5.5	5.5	5.5	5.5	4	4	1.75	3.5	28	12	35	10	1	1	1	1	1	1	2	1	1	4	4	4	2	4	3	3	4	4
25	M	18	1	White	5	British	1	1	a	14	19.4444	0.899942	5.5	5.5	3.5	4	4.5	4	5.5	5.5	6	5.5	3.5	2	5.5	31	20	28	33	2	4	2	3	3	4	1	3	2	3	3	2	2	3	4	3	4	3
27	F	21	1	White	5	GERMAN & BRITISH	9	2	a	20	15.2778	0.890739	6	5.5	5	4	6	1	2.5	4	4.5	4	3.5	2.25	4.5	35	12	34	10	1	1	1	1	1	1	2	1	3	3	4	4	5	4	4	4	3	4
28	F	56	1	White	5	British	1	1	a	56	22.2222	1.29151	6.5	4	6.5	4	6.5	1	5	7	6.5	4	1	1	1	45	10	44	10	1	1	1	1	1	1	1	1	5	5	5	5	5	5	4	4	5	5
29	F	20	1	White	5	British	1	1	a	20	26.3889	1.77042	4	7	4	4	2	5.5	2	5.5	5	7	1.5	3.25	2	19	22	19	12	1	1	1	1	3	1	4	2	1	1	3	3	3	2	2	1	3	3
31	F	18	1	White	5	BRITISH	1	1	a	18	22.2222	1.38396	6	5.5	5	5.5	4.5	4	5.5	5.5	4.5	2.5	3.75	2.25	3.5	22	11	15	13	1	1	1	1	1	2	2	2	2	2	3	2	2	1	2	1	2	2
32	M	26	1	White	5	BRITISH	1	1	a	26	12.5	0.709496	5	5.5	5.5	4	5	7	3	1	5.5	2.5	3.75	4	4	25	13	24	11	1	1	1	1	2	1	1	1	2	2	4	3	2	3	2	2	3	2
34	F	18	1	Asian	2	BRITISH	1	1	a	18	30.5556	2.13023	5	5.5	3.5	1	5	4	6	7	5.5	5.5	4	3	5	19	15	27	10	1	1	1	1	1	1	3	1	2	3	3	3	2	2	1	3	3	3
37	M	19	1	AFRICAN	1	BRITISH	1	1	a	19	22.2222	1.3447	5.5	2.5	4.5	4	5	2.5	4.5	4	4.5	2.5	3.25	2.5	3.5	32	17	37	16	1	1	1	1	3	2	3	2	3	4	3	4	4	5	2	3	3	3
38	F		1	White	5	British	1	1	a		26.3889	1.6928	5.5		6		3.5		6		3		2.75	2.75	4.5	33	17	30	12	1	1	1	1	2	2	3	2	3	4	4	3	3	4	3	2	3	2
39	F	23	1	White	5	BRITISH	1	1	a	23	31.9444	2.58335	5.5	4	4	4	5	1	6.5	4	6	7	5.75	5.5	5	48	11	50	10	1	1	1	1	1	1	1	1	4	5	5	5	5	5	5	5	5	5
42	M	51	1	White	5	BRITISH	1	1	a	51	30.5556	2.02581	5	5.5	6	5.5	6.5	2.5	3.5	4	5	2.5	3.25	2.25	3	36	11	37	11	1	1	1	1	1	1	2	2	3	4	4	4	4	4	4	4	4	4
45	M	23	1	White	5	BRITISH	1	1	a	20	26.3889	2.34479	5.5	5.5	6	5.5	5	5.5	5	4	5.5	4	1.75	2	5	29	22	34	12	1	1	1	1	2	1	4	2	2	4	4	4	4	4	3	2	3	3
46	F	19	1	White	5	British	1	1	a	9	23.6111	1.4054	5.5	5.5	5	4	4.5	5.5	3	2.5	6	5.5	2.25	2.75	2.5	28	14	21	12	1	1	1	1	2	1	3	3	2	2	2	2	2	2	3	2	4	3
49	F	51	1	White	5	British	1	1	a	51	25	1.63382	6	5.5	5	2.5	6.5	1	5	7	6	5.5	1.5	1.5	4	30	10	32	10	1	1	1	1	1	1	1	1	1	3	4	4	4	4	3	3	4	4
51	M	28	1	White	5	BRITISH	1	1	a	28	29.1667	2.29576	2.5	2.5	6.5	5.5	5.5	4	3	1	6	5.5	1.5	2.5	2.5	25	10	24	13	1	1	1	1	1	1	1	1	1	2	3	3	3	3	3	1	3	2
52	M	41	1	White	5	BRITISH	1	1	a	41	40.2778	3.19886	6.5	5.5	5.5	4	5	4	4.5	4	5.5	4	3.75	3.75	4	34	12	34	11	1	1	1	1	1	1	2	1	3	3	4	4	3	3	4	4	4	4
53	F	33	1	WHITE	5	FRENCH	8	2	a	3	30.5556	2.2953	5	5.5	6	5.5	3	5.5	4	5.5	6.5	5.5	3.5	2	2.5	40	11	41	11	1	1	1	1	1	1	1	1	2	3	5	5	4	4	4	4	5	5
56	F	27	1	White	5	BRITISH	1	1	a	27	20.8333	1.34659	3	4	5	4	4	2.5	4.5	5.5	3	5.5	4.25	3.25	4.5	37	12	39	12	1	3	1	1	1	1	2	1	3	4	5	4	4	4	4	4	5	5
59	F	42	1	White	5	BRITISH	1	1	a	42	26.3889	1.87691	5.5	5.5	6	5.5	4	2.5	6.5	7	4.5	5.5	2.5	1	5	15	15	35	11	1	1	1	1	1	1	1	1	1	4	1	3	1	3	1	4	1	4
61	F	19	1	White	5	British	1	1	a	19	37.5	2.8983	4	7	6	4	4	5.5	4.5	1	3.5	5.5	1.75	3.25	2.5	23	21	24	19	1	1	1	1	2	1	1	1	2	3	3	3	4	4	3	3	3	3
63	F	23	1	White	5	British	1	1	a	23	41.6667	3.90111	5	4	6	4	3.5	7	2.5	2.5	5.5	4	2	2.5	2	34	17	36	13	1	1	2	1	2	1	3	2	2	4	5	4	4	3	3	3	4	3
65	F	28	1	White	5	British	1	1	a	28	30.5556	2.80984	6.5	5.5	6.5	5.5	2.5	7	4.5	7	3.5	2.5	1	1.75	2.5	32	13	25	18	1	1	1	1	1	2	3	4	1	3	5	3	5	5	4	2	4	3
67	F	31	1	AFRICAN	1	NIGERIAN	16	2	a	0.2	23.6111	1.6837	6.5	4	6	4	6.5	4	5.5	7	6.5	4	3.75	1.5	4	41	12	46	10	1	1	1	1	2	1	2	1	4	5	4	5	5	5	3	4	4	4
69	M	29	1	White	5	British	1	1	a	29	30.5556	2.55117	4.5	7	5.5	4	5	4	5.5	7	5	4	4.75	3.5	4	33	17	33	12	1	1	1	1	2	1	3	2	2	3	4	4	4	4	4	2	4	3
71	F	21	1	ASIAN & WHITE	3	ITALIAN	13	2	a	21	27.7778	2.51076	5	4	5	4	2.5	7	5.5	5.5	3.5	4	2	1	1	26	15	24	10	1	1	2	1	2	1	3	1	2	5	2	2	3	1	1	2	4	2
102	F	21	2	CHINESE	4	CHINESE	3	3	a	0.5	31.9444	2.95545	6	5.5	5	2.5	2.5	5.5	4	4	3.5	1	3.25	2	4	22	24	16	11	1	1	1	1	2	2	2	1	1	2	3	3	3	3	2	3	4	3
104	F	21	2	CHINESE	4	CHINESE	3	3	a	1.5	29.1667	2.88041	4	4	4.5	4	4	2.5	3.5	5.5	5.5	5.5	1.5	1	3	29	36	10	10	1	1	1	1	1	1	1	1	3	3	3	4	4	4	1	3	4	4
107	F	23	2	CHINESE	4	MALAYSIAN	15	4	a	0.5	34.7222	2.47811	5	5.5	4	2.5	6.5	4	4.5	5.5	5	4	2	3.5	3.5	26	28	10	10	1	1	1	1	1	1	1	1	3	4	4	2	2	3	2	3	3	3
108	F	21	2	CHINESE	4	HONG-KONG	10	3	a	0.5	22.2222	1.77507	5.5	5.5	3.5	2.5	5.5	4	5.5	4	6	4	4.25	3.75	4.5	24	29	11	10	1	1	1	1	1	1	1	1	3	4	4	4	1	2	2	3	4	4
109	F	22	2	CHINESE	4	CHINESE	3	3	a	2	29.1667	2.68383	4.5	7	4	4	4.5	4	5.5	7	3	4	3	1.5	4	25	30	22	14	1	1	2	1	3	2	4	2	1	2	3	4	2	1	3	4	3	4
111	F	20	2	CHINESE	4	MALAYSIAN	15	4	a	0.5	12.5	0.937352	5.5	7	5.5	4	6	5.5	5	7	4	5.5	1.5	2	3.5	18	17	11	11	1	1	1	1	2	2	1	1	1	1	1	2	2	2	2	1	1	2
113	F	22	2	CHINESE	4	CHINESE	3	3	a	0.6	13.8889	1.05793	5	7	6	1	3	1	6	4	6	4	3.75	3.5	5	40	44	28	37	2	4	2	4	2	4	3	3	4	4	4	4	4	5	4	5	4	4
114	F	20	2	CHINESE	4	CHINESE	3	3	a	1	27.7778	2.32044	6	4	6.5	5.5	3.5	5.5	5.5	4	6	4	1.75	1	5	28	34	19	14	1	1	2	1	3	5	1	1	1	4	5	4	3	3	5	5	3	4
118	F	21	2	CHINESE	4	CHINESE	3	3	a	0.5	36.1111	3.49923	6.5	5.5	4	2.5	2	7	3.5	5.5	4.5	4	1	2	3	23	18	14	11	1	1	3	1	1	2	1	1	2	1	2	2	2	1	2	2	3	3
121	M	21	2	CHINESE	4	CHINESE	3	3	a	0.5	34.7222	3.16702	5	5.5	5.5	2.5	5.5	5.5	5.5	4	5	4	4.5	3.75	6	40	40	19	15	2	2	2	1	2	2	1	1	4	5	4	4	3	4	4	4	4	4
123	F	25	2	ASIAN	2	SOUTH KOREA	18	3	a	0.5	31.9444	3.05292	6	5.5	4.5	5.5	3.5	7	3	2.5	4.5	4	4.5	2.75	3.5	16	16	16	15	1	2	2	2	3	2	2	2	1	2	2	1	2	2	1	1	3	3
124	F	21	2	CHINESE	4	HONG-KONG	10	3	a	0.6	27.7778	2.40853	6.5	5.5	6	7	6.5	1	5	5.5	6	7	1	2	1	32	33	10	10	1	1	1	1	1	1	1	1	1	4	4	4	4	4	3	3	4	2
126			2		4	CHINESE	3	3	a		0	0.489035	4.5	4	4	4	6	4	4	4	5.5	4	2.5	3	4	23	40	11	10	1	1	1	1	1	1	2	1	3	4	2	4	2	4	2	4	2	4
127	F	19	2	WHITE&ASIAN	3	FILIPINO	7	4	a	17	30.5556	2.71129	5.5	7	3.5	2.5	4	5.5	5.5	5.5	4	7	4	2.75	4	48	50	12	10	1	1	1	1	1	1	2	1	5	5	5	5	5	5	5	5	5	5
129	F	21	2	CHINESE	4	HONG-KONG	10	3	a	0.5	25	2.19849	5.5	5.5	4	2.5	5.5	4	4.5	4	4.5	4	2.5	2.25	3.5	25	32	20	17	2	1	1	1	1	1	3	2	2	3	3	4	3	4	2	3	3	4
132	M	20	2	CHINESE	4	HONG-KONG	10	3	a	0.8	31.9444	3.28146	5.5	7	5	1	4	7	2.5	2.5	5.5	2.5	2.5	4	2	31	31	17	18	1	1	1	2	4	4	3	2	2	1	4	4	4	3	4	4	5	5
133	F	22	2	CHINESE	4	CHINESE	3	3	a	0.7	22.2222	2.05217	5	7	4	1	5	4	3	7	4	1	2.5	3.25	2	39	40	20	19	2	2	1	1	3	2	2	2	3	4	4	4	4	4	4	4	4	4
135	F	23	2	ASIAN	2	VIETNAMESE	20	3	a	0.4	33.3333	2.93017	5.5	7	4	1	4.5	4	5	2.5	4.5	2.5	3.5	2.5	4.5	36	34	20	20	3	2	3	3	3	2	2	1	3	4	4	5	4	5	4	3	4	4
137	F	21	2	CHINESE	4	CHINESE	3	3	a	3	33.3333	3.36736	4	5.5	5	4	4.5	4	5	5.5	4	4	2	3	3.5	22	14	12	12	1	1	1	1	2	1	1	2	2	1	3	1	2	2	2	1	3	2
139	M	23	2	CHINESE	4	TIBETAN	19	4	a	2	29.1667	2.8658	3.5	4	3.5	2.5	5	7	5	5.5	4.5	5.5	4	3	3.5	40	37	21	24	1	1	1	1	1	2	4	4	4	4	4	4	3	3	4	3	4	3
141	M	35	2	ASIAN	2	INDONESIAN	12	4	a	3	22.2222	2.30878	4	4	6	4	6	2.5	6.5	5.5	6.5	4	1	1	5	36	36	10	10	1	1	1	1	1	1	1	1	3	3	4	4	4	4	4	4	4	4
143	F	22	2	CHINESE	4	(BRITISH NATIONAL OVERSEA) HONG-KONG	2	3	a	2	22.2222	1.94853	5	5.5	5.5	4	3	5.5	5.5	5.5	6	5.5	3	3	5	21	16	11	10	1	1	1	1	1	1	2	1	1	2	4	3	2	1	2	1	3	2
145	M	22	2	CHINESE	4	HONG-KONG	10	3	a	2	23.6111	2.36092	4.5	5.5	5.5	4	6.5	1	5	7	6	4	2.5	2	3	37	34	13	10	1	1	1	1	2	1	2	1	3	5	4	5	3	3	4	2	5	5
147	F	35	2	ASIAN	2	INDONESIAN	12	4	a	0.08	26.3889	3.13626	4	4	4.5	2.5	3	4	5.5	5.5	5	5.5	4	3	4.5	40	40	15	12	2	2	1	1	3	3	2	1	4	4	4	4	5	5	4	4	4	4
149	F	19	2	ASIAN	2	BRITISH	1	3	a	19	36.1111	3.18944	4.5	7	2.5	1	4	4	5.5	5.5	5.5	5.5	3.75	1.75	5.5	30	24	11	12	1	1	1	1	1	1	2	1	3	5	4	2	3	2	4	2	4	1
151	F	18	2	CHINESE	4	CHINESE	3	3	a	8	16.6667	1.95205	5.5	5.5	5	4	6	2.5	4.5	5.5	5	7	2.5	1.75	4	17	34	11	10	1	1	1	1	1	1	2	1	1	5	2	3	1	2	3	4	3	3
153	F	19	2	WHITE&ASIAN	3	BRITISH	1	4	a	19	16.6667	1.79465	4	5.5	6	5.5	6	1	4	2.5	4	4	4.75	3	4	24	35	18	12	4	2	3	1	1	1	2	1	3	5	3	4	3	3	3	4	3	3
155	M	22	2	CHINESE	4	CHINESE	3	3	a	0.1	30.5556	2.56455	5	2.5	4.5	4	3	5.5	5	5.5	6	4	6	3.25	5	31	10	21	13	1	2	1	1	1	1	1	2	1	2	5	3	4	3	3	2	4	2
157	M	38	2	CHINESE	4	CHINESE	3	3	a	0.1	19.4444	1.69448	6	4	5.5	2.5	6	2.5	3	4	6	2.5	1	1.5	4.5	31	12	35	10	1	1	1	1	2	1	2	1	3	4	4	4	4	4	1	2	4	3
159	F	21	2	CHINESE	4	CHINESE	3	3	a	0.1	20.8333	2.34885	4.5	7	5.5	1	5	5.5	5	4	4.5	4	3.75	3	5.5	39	14	39	13	1	1	1	2	5	3	1	1	4	4	5	4	3	4	4	4	5	4

## Sheet: Guilt
Subject	Gender	Age	CultureGp	EthnicGroup	Ethnic_Group	NationalityName	Nationality	Ethnic	Condition	TimeEngland	Tot_IndexExp	Sum_Rk	Agreebleness	Agreeab_Index	Conscientiousness	Concient_Index	EmotionalStability	EmotionalStab_Index	Extraversion	Extra_Index	Openness	Open_Index	Machiavelism	Psychopathy	Narcissism	Positive1	Negative1	Positive2	Negative2	Guilt1	Guilt2	Shame1	Shame2	Distressed1	Distressed2	Nervous1	Nervous2	Proud1	Proud2	Attentive1	Attentive2	Determined1	Determined2	Enthusiastic1	Enthusistic2	Interested1	Interested2
2	F	20	1	White	5	British	1	1	b	14	5.55556	0.150558	4.5	5.5	5.5	4	5	4	5.5	7	6	5.5	5	2.75	4	39	20	26	24	1	3	1	3	1	2	4	2	4	2	4	4	4	3	4	2	5	3
3	M	46	1	White	5	British	1	1	b	46	9.72222	0.408084	5	4	5	4	5	4	6	7	5.5	4	2.75	2.25	3.5	34	10	36	10	1	1	1	1	1	1	1	1	3	3	5	5	3	3	3	3	5	5
7	F	29	1	White	5	British	1	1	b	29	16.6667	0.648171	5.5	5.5	5.5	4	4.5	2.5	4.5	4	5	5.5	3.75	3.5	4.5	20	14	16	25	1	2	1	3	2	3	2	3	2	1	2	2	3	2	2	1	2	2
8	F	20	1	White	5	British	1	1	b	20	31.9444	2.31983	6	5.5	4.5	4	5	4	5.5	5.5	5.5	2.5	3	3	1	27	10	10	17	1	3	1	1	1	3	1	1	2	1	3	1	3	1	3	1	3	1
9	F	33	1	White	5	BRITISH	1	1	b	33	33.3333	2.44067	5.5	5.5	6	5.5	5	5.5	3	2.5	6	5.5	1	2.5	1	29	14	22	20	1	3	1	2	2	3	1	1	1	1	4	2	5	4	2	1	4	2
11	F	20	1	White	5	British	1	1	b	20	15.2778	0.69399	6	4	6	4	3.5	4	4.5	4	5	4	2	2	4	19	10	14	16	1	2	1	1	1	2	1	2	1	1	3	2	2	2	2	1	3	1
12	M		1	White	5	British	1	1	b		31.9444	2.23655	3.5		3.5		3		3.5		6		4.5	2	6	31	11	13	27	1	4	2	3	1	2	1	3	3	1	3	1	3	2	4	2	4	1
15	F	22	1	White	5	British	1	1	b	18	37.5	3.10378	5	5.5	4	4	5.5	1	4	4	6.5	5.5	3.75	2.75	5.5	29	10	16	10	1	1	1	1	3	2	1	1	2	1	4	2	3	2	3	1	4	2
17	F	49	1	White	5	British	1	1	b	49	30.5556	1.73796	6	4	6.5	4	5.5	4	3	4	4.5	4	4.25	3	2	36	15	38	13	1	3	1	1	3	2	2	1	4	3	5	5	3	4	4	4	5	4
18	M	19	1	White	5	British	1	1	b	19	34.7222	3.19912	4	4	6.5	4	6	2.5	4	4	4	2.5	4	3.75	3.5	30	10	26	12	1	1	1	2	1	1	1	1	3	3	4	3	4	3	2	2	4	3
20			1		5	British	1	1	b		0	0.207502	5	7	5	4	5	2.5	6	4	5	5.5	2.5	2.75	5	38	13	38	11	1	1	1	1	1	1	2	2	4	4	4	4	4	4	4	4	4	4
21	M	21	1	White	5	British	1	1	b	21	25	1.44039	2	2.5	5.5	4	5.5	5.5	2.5	2.5	3.5	4	4.25	5.25	4	19	11	15	11	1	1	1	1	1	1	2	2	1		3	2	2	1	1	2	3	2
22	F	19	1	White	5	DUTCH	5	2	b	12	23.6111	1.65435	5	4	6.5	4	5.5	2.5	5	4	6	4	4.5	3.5	3	21	12	18	14	1	2	1	2	1	1	2	2	1	1	3	2	1	1	2	1	3	3
26	F	36	1	White	5	Estonian	6	2	b	17	33.3333	2.54035	6	7	4	2.5	5.5	1	6	5.5	7	7	3.5	1	2	23	10	18	16	1	4	1	2	1	2	1	1	1	1	4	2	1	2	2	1	5	4
30	F	18	1	White	5	British	1	1	b	18	23.6111	1.61456	4.5	5.5	5.5	4	4.5	4	5	4	5	4	2	1.75	3.5	31	15	29	15	1	1	1	1	2	1	2	2	3	3	4	4	3	3	3	2	3	3
33	F	23	1	White	5	BRITISH	1	1	b	23	33.3333	2.67427	3.5	5.5	6.5	5.5	4.5	5.5	3.5	5.5	4.5	4	4	3.25	3.5	19	11	25	19	1	2	1	2	1	1	2	2	1	1	4	4	2	4	1	1	3	4
35	M	26	1	White	5	CZECH	4	2	b	0.6	47.2222	3.8881	4	4	5.5	5.5	5.5	2.5	6	5.5	5	5.5	1.5	3.25	4	30	12	29	20	1	3	1	2	2	3	2	2	2	3	3	2	4	4	3	1	2	4
36	F	23	1	White	5	BRITISH	1	1	b	23	37.5	2.67485	3.5	4	6	5.5	6	2.5	4.5	5.5	5	4	3.25	3	1	35	12	18	34	1	4	1	4	1	4	1	3	3	1	4	2	5	3	4	1	3	2
40	F	19	1	AFRICAN	1	BRITISH	1	1	b	19	33.3333	2.48079	5	5.5	5.5	5.5	4	5.5	4	4	4	2.5	3	2.75	4	22	24	20	22	3	5	3	1	3	4	2	1	2	1	1	1	2	1	2	2	2	1
41	M	34	1	White	5	BRITISH	1	1	b	34	41.6667	3.38469	5.5	5.5	6	5.5	5.5	4	6	7	5.5	4	1.75	7.5	1	30	11	15	29	1	5	1	4	1	4	1	4	1	1	4	4	4	1	4	1	4	3
43	F	19	1	White	5	BRITISH	1	1	b	19	37.5	2.83965	5	7	6	7	4	4	5	5.5	3.5	1	3.75	4	5.5	28	15	19	23	1	4	1	3	1	3	2	2	3	1	3	4	2	2	4	2	4	2
44	F	19	1	White	5	BRITISH	1	1	b	19	43.0556	3.38949	5.5	5.5	4	4	4	4	5	5.5	5	4	3	2	3	23	16	18	20	2	2	2	2	2	2	1	2	2	2	3	2	3	2	2	2	2	1
47	F	20	1	White	5	British	1	1	b	8	33.3333	2.86005	4.5	4	5.5	7	2	5.5	5.5	1	5.5	2.5	3.5	3	4	25	12	15	20	1	4	1	1	2	3	2	3	1	1	3	1	4	3	3	1	4	2
48	M	24	1	White	5	FRENCH	8	2	b	0.5	36.1111	2.44142	5	4	3.5	1	4	2.5	5.5	5.5	5.5	5.5	3.25	2.5	2	35	19	34	22	1	3	1	2	2	2	3	3	3	2	5	5	3	3	3	3	4	4
50	M	22	1	White	5	BRITISH	1	1	b	22	33.3333	2.38506	5	5.5	5.5	4	5.5	4	4.5	7	6.5	5.5	3	1.5	3.5	30	10	30	10	1	1	1	1	1	1	1	1	3	3	3	3	3	3	3	3	3	3
54	F	20	1	White	5	British	1	1	b	20	38.8889	3.18727	3.5	4	2.5	1	5	5.5	4	2.5	5	4	4.5	4.25	4	33	13	27	31	1	3	1	4	1	4	2	4	2	2	4	2	4	2	3	2	4	3
55	F	42	1	White	5	BRITISH	1	1	b	42	41.6667	3.43692	5.5	5.5	6	4	5.5	2.5	5.5	5.5	5	5.5	2	2.5	4	35	11	24	14	1	2	1	1	1	2	1	1	3	2	4	3	3	2	3	2	4	4
57	F	24	1	White	5	BRITISH	1	1	b	24	37.5	3.22607	5.5	5.5	6	5.5	2.5	5.5	3	1	6	5.5	4	1.75	2.5	34	13	20	23	1	2	1	2	1	2	3	3	3	1	4	3	4	3	4	1	4	2
58	M	29	1	White	5	BRITISH	1	1	b	29	36.1111	2.49894	6.5	4	5.5	4	5	4	5	5.5	4	4	2.5	2	1	28	28	28	28	2	4	2	2	4	4	2	2	2	2	4	4	4	4	2	2	4	4
60	M	20	1	White	5	British	1	1	b	20	44.4444	3.64812	4	5.5	4.5	1	6	4	5	5.5	5.5	7	5.25	1.75	3	25	17	18	22	1	1	1	3	1	2	3	3	3	1	2	3	3	3	2	1	2	1
62	M	19	1	AFRICAN	1	British	1	1	b	19	38.8889	3.04327	5.5	4	6	4	6.5	2.5	5.5	5.5	6	4	3.5	3.25	3.5	29	11	25	12	1	1	1	1	1	1	2	2	2	3	3	3	3	3	3	2	3	2
64	F	20	1	White	5	British	1	1	b	20	34.7222	2.87937	6	5.5	6	5.5	3.5	4	5.5	5.5	3.5	2.5	3	2.25	5	27	18	11	10	1	1	1	1	1	1	2	1	1	1	2	1	4	1	4	1	4	2
66	F	25	1	White	5	British	1	1	b	25	30.5556	2.66238	5.5	7	5	2.5	5	2.5	6.5	7	5.5	5.5	2.75	2.5	3.5	32	12	36	14	1	2	1	1	1	1	1	2	3	3	3	4	4	3	4	3	4	5
68	F	54	1	White	5	British	1	1	b	54	34.7222	2.55526	4.5	5.5	6	2.5	5	2.5	6	5.5	6	4	4	1.75	4	39	11	36	18	1	3	1	2	1	3	2	3	3	2	5	4	4	4	4	4	5	4
70	F	20	1	White	5	British	1	1	b	20	54.1667	4.58916	4	5.5	5.5	5.5	4.5	5.5	5.5	7	4.5	4	4.25	2.25	4.5	36	11	23	20	1	4	1	2	1	1	2	2	3	3	5	4	4	1	3	1	4	2
72	F	55	1	White	5	British	1	1	b	55	22.2222	1.52344	6	5.5	5.5	5.5	5.5	4	5.5	7	5	4	3.5	2	2	32	11	23	27	1	3	1	1	1	4	2	2	1	1	4	1	4	4	3	2	3	2
101	F	22	2	CHINESE	4	CHINESE	3	3	b	0.5	44.4444	3.74653	4	4	4	2.5	4	2.5	4	4	4	5.5	3.25	3	3.5	22	23	20	16	1	3	1	3	1	1	3	2	1	3	2	3	3	1	3	1	1	3
103	F	20	2	CHINESE	4	CHINESE	3	3	b	0.3	37.5	3.27063	5	5.5	3	1	6.5	2.5	5	4	5	7	3	4.5	4	30	38	21	33	2	3	2	3	4	3	1	4	3	3	3	4	3	4	3	4	4	4
105	F	49	1	CHINESE	4	BRITISH	1	1	b	20	41.6667	3.65331	6.5	4	6.5	4	5	5.5	3	1	4	2.5	4.5	1.5	1	36	34	11	23	2	4	1	3	1	3	1	2	3	3	3	3	4	4	4	3	4	4
106	F	22	2	CHINESE	4	CHINESE	3	3	b	1.5	40.2778	3.66773	5.5	5.5	6.5	4	4	4	5.5	4	6	4	4.25	2.5	5	27	23	11	39	1	5	1	3	1	4	2	4	3	1	4	3	3	3	3	2	4	2
110	F	21	2	CHINESE	4	BRITISH	1	3	b	9	33.3333	3.02231	5	5.5	5	2.5	3.5	4	4.5	4	5	4	4.5	3.75	4	15	13	12	13	1	2	1	1	1	1	1	1	1	1	2	1	1	1	1	1	3	3
112	F	26	2	CHINESE	4	SINGAPORE	17	4	b	0.5	51.3889	4.63838	4.5	5.5	6.5	4	3	7	5	4	5.5	4	2.75	1	5	34	10	10	34	1	3	1	2	1	4	1	4	1	1	4	1	4	1	4	1	4	1
115	F	21	2	CHINESE	4	MALAYSIAN	15	4	b	0.5	41.6667	3.71803	4.5	5.5	5.5	4	4.5	4	3.5	4	4	5.5	3.25	2.75	3.5	21	25	16	38	1	4	1	4	3	4	3	4	1	2	1	3	4	2	3	2	1	4
116	F	22	2	ASIAN	2	JAPANESE	14	3	b	2	43.0556	3.7514	5.5	2.5	4.5	4	4	7	2	4	3.5	4	3.25	3.75	4	21	17	27	30	1	3	3	2	3	2	4	4	1	1	3	3	3	3	2	1	3	2
117	F	20	2	CHINESE	4	MALAYSIAN	15	4	b	0.5	25	2.04189	5	4	6	5.5	6.5	4	5	7	5.5	5.5	4.5	3	5	25	23	11	20	2	3	1	3	1	2	1	2	1	2	3	2	2	3	3	2	4	2
119	F	22	2	CHINESE	4	CHINESE	3	3	b	1.5	52.7778	4.39458	4	5.5	5	4	3.5	4	5	4	5.5	5.5	3.25	2.25	5.5	34	33	22	16	1	1	1	1	1	3	3	2	2	3	3	2	4	5	4	4	4	3
120	F	27	2	ASIAN	2	SINGAPORE	17	4	b	0.6	51.3889	4.12302	6.5	5.5	4	4	3.5	4	4.5	5.5	4	4	1.75	2	2.5	28	30	10	16	1	1	1	4	1	1	1	1	2	2	3	4	4	3	3	3	4	4
122	F	21	2	CHINESE	4	MALAYSIAN	15	4	b	0.5	62.5	4.67636	6	2.5	6	5.5	4.5	4	3.5	4	5.5	5.5	2.5	1.5	4	29	27	10	12	1	1	1	1	1	2	1	2	1	1	4	5	3	3	2	1	4	3
125	F	21	2	CHINESE	4	CHINESE	3	3	b	1	44.4444	4.14489	3	5.5	3.5	1	3.5	5.5	4	5.5	2.5	2.5	4.25	3.25	6	31	24	32	23	4	2	4	3	2	2	4	3	2	2	3	3	3	2	3	3	4	2
128	M	22	2	CHINESE	4	BRITISH & CHINESE	2	3	b	16	45.8333	4.22458	4	5.5	6.5	7	5	2.5	5.5	5.5	6.5	4	1.5	2	2.5	35	40	12	18	1	2	1	2	1	3	2	2	3	3	4	4	5	5	2	4	4	4
130	F	24	2	CHINESE	4	CHINESE	3	3	b	0.5	54.1667	4.54459	5.5	4	5	1	5.5	5.5	6	5.5	6.5	5.5	2.5	3.75	2	31	22	15	32	3	3	2	3	2	4	1	3	3	3	3	3	3	2	3	2	4	3
131	F	20	2	CHINESE	4	CHINESE	3	3	b	0.6	48.6111	4.51386	5.5	7	5	5.5	3	7	4	2.5	5.5	1	2	2.5	2	21	18	31	37	3	4	2	4	2	2	5	5	2	2	2	2	2	2	4	2	2	1
134	F	23	2	ASIAN	2	VIETNAMESE	20	3	b	0.4	43.0556	4.04707	4	4	4	2.5	4.5	4	4	5.5	3.5	5.5	4	4	5	39	35	24	30	4	4	4	4	2	4	1	2	3	3	4	3	4	4	4	4	4	4
136	F	22	2	CHINESE	4	CHINESE	3	3	b	0.8	50	4.58518	5	5.5	5.5	5.5	4.5	4	4.5	4	5	2.5	3.5	2	4	38	28	13	24	1	4	1	4	1	3	2	1	4	3	4	3	4	4	3	1	5	3
138	F	22	2	CHINESE	4	CHINESE	3	3	b	1	47.2222	4.2051	5.5	5.5	4.5	4	5	2.5	5.5	5.5	5.5	2.5	4	4.5	4	34	28	25	27	3	3	3	3	4	4	1	2	5	2	3	4	3	3	3	3	3	2
140	M	26	2	ASIAN	2	VIETNAMESE	20	3	b	1	37.5	3.09046	4	5.5	3.5	2.5	5	5.5	3.5	4	6	4	1.5	1	2.5	24	14	11	14	1	2	1	2	2	1	1	1	3	1	3	1	1	2	2	1	3	1
142			2		2	INDIAN	11	4	b		0	0.541259	3	4	6.5	7	4	2.5	4.5	5.5	5.5	4	3.75	3	5.5	36	32	21	24	2	1	1	5	3	1	3	1	3	1	4	4	5	4	2	2	4	3
144	M	N/A	2	ASIAN	2	VIETNAMESE	20	3	b	7	55.5556	4.46824	6	4	6	7	5.5	4	3	4	5	2.5	3.25	3	3	24	20	10	20	1	1	1	1	1	1	1	1	2	2	3	2	2	2	2	2	3	2
146	M	18	2	INDIAN	3	BRITISH	1	4	b	18	36.1111	4.05308	4.5	7	5	4	5.5	4	2	2.5	5	4	2.25	3.25	3.5	28	22	13	24	1	2	1	1	2	4	2	2	4	2	4	4	3	2	1	1	3	2
148	M	29	2	CHINESE	4	CHINESE	3	3	b	0.08	38.8889	4.14516	4.5	4	6.5	4	5	4	4.5	4	3.5	4	2.25	3	3.5	42	35	26	23	4	4	5	3	5	3	4	3	4	4	4	4	5	2	5	3	4	4
150	F	21	2	CHINESE	4	CHINESE	3	3	b	4	30.5556	3.11168	4.5	5.5	4	4	4	4	3.5	4	3.5	5.5	3	4.25	3	36	30	10	26	1	2	1	2	1	2	1	4	3	3	3	3	3	3	4	3	4	3
152	F	29	2	ASIAN	2	INDONESIAN	12	4	b	2	40.2778	3.73333	4	4	5.5	5.5	6.5	4	2.5	2.5	5.5	4	3.75	2	2	37	32	12	24	1	3	1	2	1	3	2	2	4	2	3	3	4	3	4	3	4	4
154	F	19	2	CHINESE	4	MALAYSIAN	15	4	b	0.8	38.8889	3.72799	5	5.5	5	4	5.5	7	3	2.5	5.5	4	53	4.25	3.5	34	30	20	43	1	5	1	4	1	3	3	5	1	1	5	5	4	3	4	2	4	3
156	F	27	2	CHINESE	4	CHINESE	3	3	b	0.2	48.6111	4.67716	5.5	4	6.5	4	6	5.5	4	4	5	4	1	1	2	34	11	11	35	1	4	1	4	1	4	2	4	3	1	4	1	3	1	3	1	4	2
158	F	19	2	ASIAN	2	VIETNAMESE	20	3	b		40.2778	3.74278	5.5	4	5.5	0	2.5	4	4	4	5	1	4	3.25	5.5	35	13	27	16	1	3	1	1	1	2	1	1	3	1	4	3	4	3	4	3	4	4
160	F	20	1	CHINESE	4	BRITISH	1	3	b	20	34.7222	3.49724	6	5.5	5	5.5	2.5	5.5	3.5	2.5	4	4	1.5	1	1.5	28	15	15	36	1	5	1	3	1	5	3	4	1	1	5	2	4	3	3	1	4	2

## Sheet: Sheet4
GUILT	vars	n	mean	sd	median	trimmed	mad	min	max	range	skew	kurtosis	se
Positive1	27	66	29.73	6.12	30	29.89	7.41	15	42	27	-0.29	-0.78	0.75
Positive2	29	66	20.27	8.08	19.5	19.63	9.64	10	38	28	0.5	-0.78	0.99
Negative1	28	66	18.61	8.56	15	17.65	6.67	10	40	30	0.81	-0.63	1.05
Negative2	30	66	21.89	8.23	21	21.39	8.9	10	43	33	0.5	-0.56	1.01
Guilt1	31	66	1.35	0.79	1	1.15	0	1	4	3	2.22	3.86	0.1
Guilt2	32	66	2.7	1.25	3	2.65	1.48	1	5	4	0.11	-1.1	0.15
Shame1	33	66	1.33	0.83	1	1.11	0	1	5	4	2.68	6.85	0.1
Shame2	34	66	2.24	1.12	2	2.17	1.48	1	5	4	0.42	-1	0.14
Distressed1	35	66	1.58	0.95	1	1.39	0	1	5	4	1.67	2.13	0.12
Distressed2	36	66	2.42	1.15	2	2.39	1.48	1	5	4	0.21	-1.22	0.14
Proud1	39	66	2.35	1.06	2.5	2.3	0.74	1	5	4	0.13	-0.97	0.13
Proud2*	40	66	1.89	0.92	2	1.83	1.48	1	4	3	0.45	-1.18	0.11
CONTROL	vars	n	mean	sd	median	trimmed	mad	min	max	range	skew	kurtosis	se
Positive1	27	65	30.46	8.47	31	30.34	8.9	15	50	35	0.16	-0.66	1.05
Positive2	29	65	25.18	11.06	24	24.62	14.83	10	50	40	0.31	-0.95	1.37
Negative1	28	65	21.2	10.96	17	20.08	8.9	10	50	40	0.74	-0.78	1.36
Negative2	30	65	12.88	4.97	11	11.79	1.48	10	37	27	3.02	10.32	0.62
Guilt1	31	65	1.17	0.52	1	1.04	0	1	4	3	3.55	13.81	0.06
Guilt2	32	65	1.23	0.63	1	1.08	0	1	4	3	3.08	9.56	0.08
Shame1	33	65	1.23	0.52	1	1.11	0	1	3	2	2.15	3.7	0.06
Shame2	34	65	1.15	0.54	1	1	0	1	4	3	3.7	13.72	0.07
Distressed1	35	65	1.72	0.98	1	1.57	0	1	5	4	1.26	0.89	0.12
Distressed2	36	65	1.48	0.89	1	1.26	0	1	5	4	2.13	4.24	0.11
Proud1	39	65	2.46	1.15	2	2.4	1.48	1	5	4	0.34	-0.77	0.14
Proud2	40	65	3.4	1.2	4	3.47	1.48	1	5	4	-0.41	-0.82	0.15

## Sheet: Sheet3
Subject	Gender	Age	CultureGp	EthnicGp	Condition	Tot_AU	TimeEngland	Index_Exp	IndexRankC	Tot_Time	Tot_AU_rate	Guilt2	G2_G1	Proud2	Pr2_Pr1	OutofView	Sorry	AU1	AU2	AU4	AU5	AU6	AU7	AU9	AU10	AU11	AU12	AU14	AU15	AU16	AU17	AU18	AU20	AU22	AU23/24	AU25	AU26/27	AU28	AU37	AU50	AU51	AU61	AU52	AU62	AU53	AU63	AU54	AU64	AU55
1	M	19	1	1	1	9	19	13.89	0.548377	4.784	1.88127	1	0	0	1	0	0	338.164	338.164	0	0	938.313	0	0	0	0	252.926	252.926	0	0	252.926	0	0	0	0	0	0	0	0	0	332.358	275.92	259.43	0	0	0	0	0	0
2	F	20	1	1	2	8	14	5.56	0.150558	41.582	0.192391	3	2	2	-2	32.45	0	0	0	0	0	0	78.6699	0	0	0	0	0	0	0	0	0	0	0	319.309	0	0	0	0	22.125	0	0	0	0	0	0	0	238.925	0
3	M	46	1	1	2	18	46	9.72	0.408084	28.084	0.640934	1	0	0	0	0	0	448.12	215.821	0	0	0	0	0	0	0	13.2737	69.7906	0	0	215.484	0	0	0	0	0	0	0	0	151.569	0	69.6324	0	0	0	0	0	300.705	0
4	M	18	1	1	1	12	18	13.89	0.478242	3.385	3.54505	1	0	0	2	0	0	94.7809	94.7809	0	0	0	0	0	0	0	733.629	0	0	0	0	0	0	0	0	0	0	0	0	0	339.488	0	91.8267	140.817	0	97.7351	1437.22	140.817	0
5	F	20	1	1	1	11	18	11.11	0.41576	3.315	3.31825	1	0	0	-1	0	0	0	0	0	0	0	0	0	0	0	420.677	420.677	0	0	0	0	0	0	0	0	0	0	0	0	201.015	121.212	247.635	605.512	0	0	670.78	887.975	0
6	F	20	1	1	1	7	20	8.33	0.27272	3.498	2.00114	1	0	0	3	0	0	0	0	0	0	374.091	0	0	0	0	331.618	0	0	0	0	0	0	0	0	0	0	0	0	0	0	382.259	0	321	591.358	0	0	0	0
7	F	29	1	1	2	26	29	16.67	0.648171	34.63	0.750794	2	1	1	-1	0	0	234.645	0	599.48	40.072	0	0	0	0	0	0	24.834	0	0	199.56	4.68691	0	0	7.73007	0	0	0	0	436.482	0	0	0	726.76	0	0	0	617.65	63.5398
8	F	20	1	1	2	49	20	31.94	2.31983	26.139	1.87459	3	2	2	-1	0	1	90.7862	90.7862	0	0	127.747	154.574	0	80.246	0	393.852	190.824	7.94809	0	15.9508	32.5341	0	0	0	92.7303	100.686	94.6744	0	263.489	0	75.6552	0	13.5305	0	4.77041	0	335.178	0
9	F	33	1	1	2	52	33	33.33	2.44067	38.733	1.34252	3	2	2	0	0	0	41.4375	41.4375	12.7748	226.621	0	533.43	0	425	25.932	0	207.456	0	0	28.0421	19.5719	14.9098	0	57.0573	273.232	335.194	4.86566	0	8.90713	0	27.059	287.829	131.164	0	29.0549	16.5681	122.992	0
10	F	21	1	1	1	10	21	13.89	0.429686	2.913	3.43289	1	0	0	0	0.879	0	338.483	338.483	0	0	0	0	0	0	0	0	0	0	0	0	0	0	0	0	271.541	271.541	0	0	180.913	136.629	0	342.945	0	372.812	0	0	182.63	0
11	F	20	1	1	2	31	20	15.28	0.69399	34.218	0.905956	2	1	1	0	16.36	0	202.93	202.93	83.94	0	0	0	0	0	0	0	35.7857	0	0	103.85	0	0	0	35.7857	68.5548	68.5548	0	0	742.865	0	0	0	0	0	0	0	300.804	0
12	M		1	1	2	45		31.94	2.23655	50.881	0.884417	4	3	3	-2	33.53	0	429.263	97.0369	173.459	8.99266	0	260.805	0	5.21041	6.7434	25.0694	50.8638	5.21041	0	98.2554	0	0	0	23.9426	68.2114	68.2114	0	0	72.4654	0	7.47714	0	0	0	0	0	1.9479	0
13	F	68	1	1	1	16	68	26.39	1.70128	3.378	4.73653	1	0	0	0	0	0	570.604	570.604	327.487	0	306.024	1125.67	0	123.224	0	228.871	70.1229	0	0	0	269.205	0	0	0	461.257	461.257	0	0	110.272	0	0	0	141.911	0	0	0	490.305	0
14	M	31	1	4	1	16	4	15.28	0.650631	4.94	3.23887	1	0	0	0	0	0	174.848	174.848	174.848	0	0	0	0	0	0	0	0	0	0	178.77	0	0	0	0	0	0	178.77	0	0	200.658	0	429.276	1162.45	167.384	0	0	968.117	429.276
15	F	22	1	1	2	84	18	37.5	3.10378	42.298	1.98591	1	0	0	-1	0	0	88.7918	88.7918	0	2.65689	1.8829	72.1243	0	13.1437	0	118.276	53.2362	0	0	71.0351	49.8166	0	0	247.51	183.483	284.36	2.47957	0	114.139	75.1809	238.41	21.2945	103.247	0	0	121.429	484.105	4.5229
16	F	28	1	1	1	16	28	19.44	0.839755	3.125	5.12	1	0	0	-1	0	0	0	0	0	0	117.2	0	0	0	0	373.8	586.8	0	0	0	0	187.4	0	106	187.4	0	0	0	240	0	0	41.4	73.4	0	186.8	41.4	724.4	0
17	F	49	1	1	2	79	49	30.56	1.73796	62.986	1.25425	3	2	2	-1	0	0	126.582	126.582	32.5891	553.107	0	32.1389	0	0	0	0	84.5356	0	0	332.111	0	0	0	385.157	6.73648	1.45903	0	0	140.636	1.92528	1.92528	541.346	511.948	0	140.091	23.9655	405.173	0
18	M	19	1	1	2	78	19	34.72	3.19912	42.726	1.82559	1	0	0	0	8.65	0	89.989	89.989	0	0	119.104	145.633	2.8386	279.419	0	502.09	1.69536	0	0	2.8386	0	0	0	1.86639	509.295	1.48231	0	0	82.5175	0	0	10.6613	17.2116	0	0	0	563.717	3.45973
19	F	59	1	1	2	0	59	0	0.184476	0	0	1	0	0	0	0	0	0	0	0	0	0	0	0	0	0	0	0	0	0	0	0	0	0	0	0	0	0	0	0	0	0	0	0	0	0	0	0	0
20	F	59	1	1	2	0	59	0	0.207502	0	0	1	0	0	0	0	0	0	0	0	0	0	0	0	0	0	0	0	0	0	0	0	0	0	0	0	0	0	0	0	0	0	0	0	0	0	0	0	0
21	M	21	1	1	2	38	21	25	1.44039	21.298	1.78421	1	0	0		0	0	263.158	263.158	0	348.983	0	49.8935	0	0	0	25.2062	0	0	0	352.245	0	0	0	496.464	0	0	0	0	12.3066	0	108.498	211.077	540.673	7.51244	323.035	15.4326	1000.37	0
22	F	19	1	2	2	48	12	23.61	1.65435	34.439	1.39377	2	1	1	0	0	0	318.316	318.316	31.4989	8.3118	0	0	0	0	0	0	0	0	0	0	0	10.5864	0	0	545.149	176.514	0	0	211.824	0	52.23	104.805	316.151	23.4049	70.124	132.245	733.906	0
23	F		1	1	1	13		19.44	1.72046	3.6	3.61111	1	0	0	2	0	0	0	0	0	0	745.299	356.624	0	202.991	0	202.991	151.282	0	0	151.282	0	0	0	0	655.128	319.017	0	0	0	0	0	0	0	0	0	59.4017	422.436	0
24	F	19	1	1	1	17	19	19.44	1.09428	4.655	3.65199	1	0	0	3	0	0	588.235	588.235	0	45.871	547.419	462.248	0	0	0	1131.74	533.645	0	0	560.814	0	0	0	0	0	0	0	0	0	0	0	664.94	575.22	0	0	236.558	757.187	130.031
25	M	18	1	1	1	16	14	19.44	0.899942	3.79	4.22164	4	2	2	1	0	0	359.828	359.828	0	359.828	0	0	0	0	0	0	0	0	0	60.686	37.5989	0	0	0	207.784	212.731	0	0	149.241	0	0	0	57.7177	0	0	436.675	7.75066	625
26	F	36	1	2	2	61	17	33.33	2.54035	32.858	1.85647	4	3	3	0	0	1	193.86	193.86	6.06185	420.588	6.13669	71.1557	0	77.6416	0	6.88507	0	0	0	0	0	0	0	171.573	368.576	368.576	0	0	68.3717	20.9995	7.47379	131.036	249.584	0	7.78312	90.5536	137.078	0
27	F	21	1	2	1	14	20	15.28	0.890739	4.842	2.89137	1	0	0	0	0	0	349.029	349.029	0	244.881	0	178.35	0	0	0	536.821	0	0	0	0	0	0	0	0	0	0	0	0	0	0	66.0884	0	0	264.649	0	170.532	937.629	0
28	F	56	1	1	1	22	56	22.22	1.29151	5.046	4.35989	1	0	0	0	0	0	402.659	402.659	0	402.659	398.335	0	0	0	0	936.385	146.381	0	0	0	95.1249	0	0	0	261.413	261.413	0	0	0	91.3415	40.4461	0	78.9104	0	0	0	154.758	254.027
29	F	20	1	1	1	22	20	26.39	1.77042	3.034	7.25115	1	0	0	0	0	0	454.545	454.545	0	171.391	274.166	235.213	0	238.359	0	561.815	203.452	0	0	57.0804	0	0	0	0	364.655	364.655	0	0	224.726	336.789	284.653	123.749	0	0	0	262.18	299.035	0
30	F	18	1	1	2	26	18	23.61	1.61456	19.456	1.33635	1	0	0	0	0	0	23.9594	23.9594	55.9052	0	0	390.783	0	58.7914	0	98.1505	0	0	0	18.2463	0	0	0	0	0	0	0	0	677.861	0	16.4869	303.901	620.75	21.3104	0	0	628.044	11.6634
31	F	18	1	1	1	16	18	22.22	1.38396	5.455	2.93309	1	0	0	0	0	0	45.8295	45.8295	0	45.8295	143.905	0	0	0	0	1300.3	89.9404	0	0	0	0	0	0	0	0	0	55.7974	0	0	0	390.926	0	33.6847	0	0	443.515	204.743	73.3272
32	M	26	1	1	1	10	26	12.5	0.709496	4.453	2.24568	1	0	0	0	0	0	936.447	936.447	0	0	0	0	0	0	0	0	0	0	0	0	92.971	0	0	0	775.208	775.208	0	0	0	0	461.262	0	0	0	0	0	949.697	530.653
33	F	23	1	1	2	35	23	33.33	2.67427	44.759	0.781966	2	1	1	0	0	0	0	0	0	122.523	23.9122	270.867	0	172.805	73.6324	813.474	93.1273	0	0	5.68122	0	0	0	9.91979	58.8549	51.7693	0	0	4.29602	11.4646	643.523	144.648	0	0	0	406.386	260.174	228.168
34	F	18	1	1	1	30	18	30.56	2.13023	6.11	4.90998	1	0	0	1	0	0	355.265	355.265	62.9023	0	0	0	0	0	0	0	371.74	33.8243	29.078	633.497	17.6759	0	0	264.375	262.739	293.835	36.0065	17.6759	14.1298	137.698	81.3421	33.5516	16.0393	0	0	233.661	186.798	0
35	M	26	1	2	2	128	0.6	47.22	3.8881	82.357	1.55421	3	2	2	1	0	0	45.6103	45.6103	0	267.481	6.0199	24.3433	0	15.1626	28.2478	144.688	42.7635	38.2253	0	91.2282	0	0	0	32.2624	360.426	283.839	4.26876	0	52.1994	0	22.4176	128.827	12.2997	11.649	17.0637	55.9113	146.343	22.2317
36	F	23	1	1	2	93	23	37.5	2.67485	74.675	1.2454	4	3	3	-2	0	0	84.6464	84.6464	0	155.202	0	0	0	248.587	38.331	154.181	0	31.8254	0	40.2173	14.6398	0	0	0.63645	473.959	472.801	0	0	21.8625	21.8726	181.833	0	23.1426	18.5348	0.575973	32.6576	548.563	16.3965
37	M	19	1	1	1	22	19	22.22	1.3447	6.305	3.48929	1	0	0	1	0	0	732.175	732.175	0	0	0	32.1534	0	0	0	433.35	25.7371	0	0	0	96.244	0	0	96.244	548.05	548.05	0	0	0	0	48.158	0	0	58.0347	0	251.244	381.732	606.589
38	F		1	1	1	27		26.39	1.6928	8.667	3.11526	1	0	0	1	0	0	370.37	370.37	332.637	44.0581	0	74.2706	0	0	0	0	0	0	174.053	0	146.319	0	0	0	602.883	602.883	0	0	61.707	294.006	68.4589	182.301	332.68	69.9973	0	241.273	535.108	0
39	F	23	1	1	1	40	23	31.94	2.58335	14.827	2.69778	1	0	0	1	0	0	238.079	238.079	34.0932	0	18.2437	64.2746	0	71.9296	33.1658	226.816	10.437	0	0	10.437	0	0	0	0	569.502	569.502	58.1709	0	50.3136	12.511	7.58751	153.369	87.1383	0	53.8376	0	218.874	250
40	F	19	1	1	2	91	19	33.33	2.48079	63.033	1.44369	5	2	2	-1	0	0	1194.1	1194.1	2.38494	0	5.09763	150.512	0	20.9554	192.097	30.0209	23.5983	4.3811	0	0	114.121	0	0	15.6677	481.945	481.945	0	0	63.4501	0	10.7113	132.741	96.8357	0	0	2.91841	126.103	75.4393
41	M	34	1	1	2	77	34	41.67	3.38469	46.304	1.66292	5	4	4	0	0	0	340.918	340.918	85.3619	423.486	6.59672	9.21914	0	564.143	14.694	2.75424	66.7918	20.4633	0	166.87	24.1291	0	0	0	273.713	273.713	0	0	163.838	0	29.517	287.451	277.702	0	12.1501	27.2928	0	4.11454
42	M	51	1	1	1	34	51	30.56	2.02581	13.054	2.60457	1	0	0	1	0	0	853.018	853.018	0	0	79.4888	101.434	0	0	0	12.8201	12.8201	0	0	291.144	154.742	0	0	102.38	92.1962	92.1962	0	0	50.1311	17.2361	15.1858	252.053	127.615	0	0	21.3367	569.85	104.183
43	F	19	1	1	2	57	19	37.5	2.83965	29.11	1.95809	4	3	3	-2	0	0	8.49169	8.49169	262.543	69.6571	0	602.542	0	290.248	0	187.727	26.7226	0	0	5.20711	5.20711	0	0	5.77965	266.84	266.84	0	0	172.395	0	5.29148	206.693	78.3357	0	3.23034	151.784	273.223	104.034
44	F	19	1	1	2	119	19	43.06	3.38949	65.884	1.8062	2	0	0	0	0	0	68.5314	68.5314	3.56751	203.681	0	11.6655	0	12.7216	1.87495	30.8755	7.96281	7.44879	6.15163	75.595	39.1062	0	0	23.7392	313.019	313.019	11.1349	0	4.37999	47.5128	35.8307	200.964	238.678	0	0.723196	9.01763	551.504	35.2899
45	M	23	1	1	1	27	20	26.39	2.34479	7.462	3.61833	1	0	0	2	0	0	0	0	0	0	797.82	296.515	0	186.724	0	740.046	89.0934	0	0	0	0	0	0	0	746.697	216.703	83.5344	0	255.219	95.0991	25.3631	62.688	18.0668	0	0	325.352	197.792	0
46	F	19	1	1	1	20	9	23.61	1.4054	7.706	2.59538	1	0	0	0	0	0	427.459	427.459	0	0	97.3268	0	0	0	0	837.529	369.777	0	0	162.211	0	0	0	97.197	0	0	0	0	30.1064	0	260.382	113.743	87.5292	0	170.452	313.327	46.8466	0
47	F	20	1	1	2	61	8	33.33	2.86005	68.592	0.889317	4	3	3	0	44.613	1	113.754	113.754	0	123.479	0	13.078	0	4.70351	0	0	91.1304	0	2.37326	12.6383	30.6971	2.37326	0	45.3143	90.098	74.7542	4.59596	0	22.4014	0	93.3531	21.2303	35.2978	1.21173	0	6.67764	103.802	43.4788
48	M	24	1	2	2	111	0.5	36.11	2.44142	55.56	1.99784	3	2	2	-1	0	0	12.8714	12.8714	202.447	125.912	9.59923	16.9803	0	0	16.7857	98.53	0	0	0	7.32266	113.131	0	0	0.805881	585.691	585.691	0	0.486448	240.694	1.3053	0.669676	161.776	224.316	6.18437	0.669676	47.6297	409.475	0
49	F	51	1	1	1	20	51	25	1.63382	9.166	2.18198	1	0	0	2	0	0	164.467	164.467	0	532.511	0	0	0	0	0	0	124.045	0	0	123.827	488.163	0	0	123.827	564.696	564.696	0	0	59.077	388.719	24.7654	0	0	0	111.499	490.29	183.504	0
50	M	22	1	1	2	81	22	33.33	2.38506	28.03	2.88976	1	0	0	0	0	0	51.9021	601.736	0	35.9271	15.072	2.66029	0	0	0	2.62065	172.144	0	0	96.5896	11.8171	21.1414	0	24.9997	651.123	633.642	0	0	70.1189	9.47398	17.3976	195.188	327.242	0	0	171.721	317.79	17.9305
51	M	28	1	1	1	26	28	29.17	2.29576	9.45	2.75132	1	0	0	1	0	0	504.151	504.151	0	0	0	0	0	0	0	0	192.389	0	0	211.884	0	0	0	49.8982	466.178	314.978	211.884	0	0	0	32.2751	127.92	0	0	28.3272	78.1034	500.448	222.589
52	M	41	1	1	1	50	41	40.28	3.19886	13.697	3.65043	1	0	0	0	0	0	160.707	160.707	0	5.43185	327.78	335.898	0	197.269	0	592.685	62.2618	0	0	57.2242	9.69555	0	0	57.2242	324.859	325.385	0	0	66.9344	13.1416	11.477	200.978	41.8778	34.2557	15.2442	140.878	569.935	20.6615
53	F	33	1	2	1	32	3	30.56	2.2953	13.083	2.44592	2	1	1	1	0.623	0	0	0	0	0	223.381	223.381	0	41.7288	0	490.427	0	0	0	9.50661	19.4671	9.50661	0	56.1798	0	0	0	0	73.1627	181.915	54.4361	81.69	66.8329	15.0482	0	102.136	597.77	29.523
54	F	20	1	1	2	105	20	38.89	3.18727	79.355	1.32317	3	2	2	0	22.403	0	56.7624	113.525	5.38628	136.148	0	4.51137	0	19.2024	7.27172	9.89886	52.9927	1.00693	0	32.1941	63.368	20.8827	0	73.963	565.56	625.414	0.703289	2.3595	55.1362	0	0	9.93966	84.4007	0	37.1567	0.544869	215.736	57.5389
55	F	42	1	1	2	106	42	41.67	3.43692	38.258	2.77066	2	1	1	-1	0	0	22.2274	44.4549	0	1.34637	14.1541	177.326	0	16.2699	0	6.53951	1.78283	0	1.36117	1.73351	55.1741	111.445	0	11.8066	686.772	681.697	9.89804	9.72543	123.319	14.312	49.6727	41.841	62.7936	54.8239	0	198.521	449.828	19.5544
56	F	27	1	1	1	25	27	20.83	1.34659	10.643	2.34896	3	2	2	1	3.873	0	32.6224	32.6224	0	0	0	0	0	0	0	0	0	521.921	45.1001	195.133	0	0	0	0	594.306	594.306	0	0	18.4534	0	24.2789	304.764	431.946	0	0	0	318.256	17.8897
57	F	24	1	1	2	55	24	37.5	3.22607	35.995	1.52799	2	1	1	-2	0	0	459.781	334.43	259.976	7.80411	4.41475	666.658	0	6.51606	0	0	7.98091	2.86909	0	75.4196	0	0	0	115.152	390.782	505.02	18.7703	0	29.989	0	30.772	242.003	144.333	0	0	68.1458	354.186	97.7813
58	M	29	1	1	2	37	29	36.11	2.49894	44.388	0.833559	4	2	2	0	0	0	222.339	222.339	95.8318	51.2678	0	0	0	0	0	0	225.603	0	0	186.805	84.3544	0	0	75.4282	10.4423	10.4423	0	2.0702	3.11747	14.9115	113.435	149.693	155.569	0	85.5235	203.354	128.669	35.5039
59	F	42	1	1	1	22	42	26.39	1.87691	7.044	3.12323	1	0	0	3	0	0	400.921	400.921	476.615	0	0	160.291	0	0	0	79.6939	447.06	0	0	137.19	0	0	0	159.775	115.766	18.0682	0	0	87.7601	449.835	0	0	72.0794	0	0	282.574	246.503	0
60	M	20	1	1	2	104	20	44.44	3.64812	53.546	1.94226	1	0	0	-2	0	0	118.857	291.187	5.69783	31.6227	19.2142	232.959	1.44197	0	60.8804	100.352	46.714	0	0	79.9941	9.09355	0	0	182.313	235.053	235.053	0.657235	0.863743	21.8234	0.969691	90.1382	0	447.306	0	11.8051	59.2409	995.74	78.7497
61	F	19	1	1	1	57	19	37.5	2.8983	17.186	3.31665	1	0	0	1	0	0	4.7162	4.7162	0	40.884	0	0	0	0	0	14.0057	6.75785	0	6.28827	173.285	110.616	3.79746	0	0	368.885	515.515	3.73621	0	4.38954	9.61615	45.3858	295.038	420.742	0	4.97141	2.83789	656.899	151.858
62	M	19	1	1	2	69	19	38.89	3.04327	44.806	1.53997	1	0	0	1	0	0	1304.35	1304.35	607.256	279.107	5.02974	0	0	6.7117	0	0	21.264	0	6.7117	219.332	43.7377	25.5595	0	2.06688	0	0	0	0	1.63992	5.0265	82.1998	3.7068	95.6782	0	52.4839	154.114	15.2509	52.8753
63	F	23	1	1	1	51	23	41.67	3.90111	11.199	4.55398	1	0	0	2	0	0	591.649	591.649	0	49.6193	34.842	343.938	0	361.027	0	114.191	19.2769	0	0	31.4804	5.81284	0	0	30.2548	445.943	376.924	6.42564	0	332.102	0	56.0274	235.49	29.5895	8.28155	25.2123	0	198.39	81.5024
64	F	20	1	1	2	66	20	34.72	2.87937	35.868	1.84008	1	0	0	0	0	0	760.596	760.596	247	2.6317	0	0	0	0	7.25725	0	16.8294	0	0	447.622	38.2801	0	0	391.309	194.805	451.128	51.0711	0	315.129	0	10.8563	27.3097	188.249	0	25.6918	129.676	93.0854	45.436
65	F	28	1	1	1	29	28	30.56	2.80984	5.688	5.09845	1	0	0	2	0	0	344.828	344.828	0	193.935	0	625.879	0	13.1553	0	253.346	340.948	0	0	26.4926	0	0	0	43.2247	103.545	130.22	26.4926	15.7622	0	87.5406	191.632	0	139.677	0	55.6526	48.3777	220.185	0
66	F	25	1	1	2	64	25	30.56	2.66238	41.479	1.54295	2	1	1	0	0	0	0	15.6668	0	27.5817	0	51.2684	0	129.87	0	22.5867	8.60752	0	0	424.273	22.8052	51.9615	0	308.929	82.2818	82.2818	0	0	291.375	0	42.2315	333.377	49.4075	0	66.6301	0	323.398	86.3991
67	F	31	1	2	1	15	0.2	23.61	1.6837	4.416	3.39674	1	0	0	1	0	0	58.5749	0	58.5749	0	0	666.667	0	0	0	556.763	193.69	0	0	452.446	248.49	0	0	0	0	0	0	0	125.755	526.57	74.4263	58.8768	0	0	0	318.237	434.028	613.678
68	F	54	1	1	2	86	54	34.72	2.55526	42.663	2.0158	3	2	2	-1	0	0	215.376	100.613	186.666	0	0	15.5764	0	0	0	0	109.577	0	0	220.822	221.629	4.00652	0	85.7777	252.888	330.219	0	0	64.3169	52.2156	87.9254	292.672	160.751	17.4352	25.4837	89.8033	545.192	4.25454
69	M	29	1	1	1	23	29	30.56	2.55117	5.194	4.42819	1	0	0	1	0	0	31.893	31.893	0	129.748	832.231	270.714	0	90.4053	0	581.775	429.844	0	0	0	0	0	0	362.626	97.102	97.102	0	0	58.0101	141.216	0	0	37.334	0	0	17.0766	189.181	137.784
70	F	20	1	1	2	201	20	54.17	4.58916	88.92	2.26046	4	3	3	0	0	1	177.402	239.916	0.917589	14.4129	58.5467	314.621	0	136.072	0	762.315	291.614	0	0	23.4992	12.1972	0.335703	0	19.2022	420.972	337.762	12.2867	3.15561	175.237	1.29805	76.988	43.0596	87.641	0.559506	3.35703	11.2349	201.042	28.8034
71	F	21	1	2	1	31	21	27.78	2.51076	8	3.875	1	0	0	3	0	0	6919.35	691.935	0	0	0	0	0	561.29	45.1613	45.1613	124.194	0	0	0	20.9677	0	0	0	716.129	716.129	0	0	180.645	0	277.419	0	119.355	0	0	59.6774	161.29	0
72	F	55	1	1	2	62	55	22.22	1.52344	175.2	0.353881	3	2	2	0	142.32	1	12.8148	18.1175	63.9638	0	0	14.2142	0	0	0	0	1.5098	0	0	1.5098	0	0	0	1.5098	0	0	0	0	1646.49	0	11.2682	37.3398	20.9898	0.441891	4.89763	21.0267	142.731	81.5289
101	F	22	2	3	2	155	0.5	44.44	3.74653	87	1.78161	3	2	2	0	0	0	500.921	500.921	172.18	22.3048	1.89025	18.2002	0	22.7097	0.315165	2.21135	7.51279	0	0	121.895	113.604	1.13756	0	15.3949	452.156	516.028	6.91732	6.91732	92.5428	0	80.1305	43.5536	210.711	0	3.36225	204.446	256.43	0
102	F	21	2	3	1	29	0.5	31.94	2.95545	16.717	1.73476	1	0	0	0	8.617	0	160.068	160.068	3.21787	0	19.6579	245.713	0	160.481	0	160.481	160.481	0	0	160.481	0	0	0	160.481	2.61967	2.61967	0	0	0	11.1594	292.578	21.9063	59.6131	19.761	0	100.497	190.679	132.098
103	F	20	2	3	2	89	0.3	37.5	3.27063	48.566	1.83256	3	1	1	3	0	0	525.35	525.35	316.201	0	22.3812	77.4713	0	52.5776	0	203.152	275.101	0	0	157.173	168.889	16.8796	0	321.777	23.7879	38.3609	0	0	36.2301	1.32335	478.862	280.936	63.6317	0	5.77923	0	47.349	8.56011
104	F	21	2	3	1	18	1.5	29.17	2.88041	3.497	5.14727	1	0	0	1	0	0	400.661	400.661	0	400.661	384.457	317.097	0	494.71	0	131.224	0	0	0	0	0	0	0	0	494.71	494.71	0	0	0	401.932	571.919	0	165.221	0	0	401.932	125.822	0
105	F	49	1	1	2	134	20	41.67	3.65331	116.16	1.15358	4	2	2	0	61.72	0	138.358	138.358	7.78648	0	5.0111	96.4958	0	7.19543	0.282678	2.67259	18.0914	0	0	40.4743	7.5038	0.385469	0	71.4146	199.108	178.087	0.668147	1.49048	291.929	0	0	24.2589	50.7278	0.385469	0	35.6174	179.166	2.00444
106	F	22	2	3	2	73	1.5	40.28	3.66773	40.36	1.80872	5	4	4	2	0	0	274.244	274.244	293.794	736.386	0	405.936	0	581.751	5.83787	123.817	4.61599	0	0	4.61599	7.33128	0	0	0	686.696	919.94	5.15905	0	93.6775	0	3.66564	195.093	166.719	0	0	44.5307	83.0878	6.65246
107	F	23	2	4	1	27	0.5	34.72	2.47811	12.04	2.24252	1	0	0	1	0	0	76.2889	76.2889	52.9101	24.6093	0	351.913	0	0	0	0	0	0	0	216.562	516.796	0	0	0	51.6796	51.6796	0	0	12.3047	302.695	76.2889	68.9061	47.9882	56.6015	13.5351	12.3047	130.429	0
108	F	21	2	3	1	17	0.5	22.22	1.77507	9.44	1.80085	1	0	0	-1	0	0	553.34	553.34	0	0	0	0	0	0	0	0	0	0	0	0	0	0	0	0	1126.62	1126.62	0	0	29.9103	396.311	47.3579	97.2084	0	42.3729	0	912.263	383.848	0
109	F	22	2	3	1	31	2	29.17	2.68383	8.96	3.45982	1	0	0	1	0	0	97.9263	97.9263	37.4424	109.447	53.2834	331.221	0	40.3226	0	123.848	21.6014	0	0	0	0	0	0	0	354.263	354.263	0	0	253.456	79.2051	204.493	120.968	20.1613	0	0	76.3249	236.175	0
110	F	21	2	3	2	64	9	33.33	3.02231	61.72	1.03694	2	1	1	0	0	0	469.358	469.358	132.453	6.88594	0	155.541	0	44.7839	0	0	0	0	0	119.491	0	0	0	274.627	385.815	47.6952	0	0	102.074	24.5058	0	34.6322	155.946	12.9618	0	33.2145	176.604	0
111	F	20	2	4	1	7	0.5	12.5	0.937352	2.4	2.91667	1	0	0	1	0	0	1428.57	1428.57	0	0	0	1428.57	0	0	0	0	0	0	0	0	0	0	0	0	0	0	0	0	0	0	0	0	0	0	1428.57	1428.57	0	0
112	F	26	2	4	2	189	0.5	51.39	4.63838	81.632	2.31527	3	2	2	0	0	0	363.904	363.904	34.9491	86.334	1.07788	12.8023	1.10381	398.279	0	259.478	43.4587	0	0	1.37279	20.3429	36.6369	0	15.9575	523.791	476.743	0	0	140.314	196.042	82.834	100.132	11.3297	1.02862	0	80.4164	354.716	53.459
113	F	22	2	3	1	7	0.6	13.89	1.05793	2.835	2.46914	4	2	2	1	0	0	1428.57	1428.57	1428.57	0	0	0	0	0	0	0	0	0	0	0	0	0	0	0	0	0	0	0	0	0	281.683	1006.3	917.611	0	0	1428.57	0	0
114	F	20	2	3	1	19	1	27.78	2.32044	12.145	1.56443	1	0	0	0	0	0	420.966	420.966	141.015	0	0	0	0	0	0	0	0	0	0	399.645	399.645	0	0	399.645	35.1888	35.1888	0	0	0	0	24.9615	272.497	83.4651	0	0	78.2648	458.582	19.5445
115	F	21	2	4	2	140	0.5	41.67	3.71803	148.863	0.940462	4	3	3	-2	63.269	1	59.822	59.822	0	66.4436	0.566676	29.9508	0	0.804191	3.34248	12.3968	1.91163	8.23768	49.1305	0	37.6252	1.27586	0	4.78628	347.439	347.221	0.387221	0.387221	276.68	1.12855	0.581551	25.5105	64.9101	13.6319	0	10.7846	107.726	0.349794
116	F	22	2	3	2	193	2	43.06	3.7514	93.978	2.05367	3	2	2	1	0	0	121.286	108.409	78.5213	12.4348	0	65.587	0	16.2159	6.10439	2.64311	49.9841	0	0	138.436	558.307	0	0	186.537	456.716	462.104	0	7.88411	150.538	0	33.0388	103.739	89.7917	1.79515	1.04974	16.2225	79.2998	41.7163
117	F	20	2	4	2	68	0.5	25	2.04189	98.658	0.68925	3	1	1	1	0	0	0	0	0	0	0	274.466	0	0	0	12.7565	62.1905	0	0	0	129.503	7.74213	0	212.014	77.2306	77.2306	0	0	80.9064	0	41.1731	232.644	1.80958	0	0	0.670766	26.3462	416.817
118	F	21	2	3	1	38	0.5	36.11	3.49923	9.254	4.10633	1	0	0	3	0	0	796.299	796.299	0	20.2473	0	322.137	0	223.061	0	352.593	62.9031	0	0	62.9031	0	0	0	20.4748	161.865	285.396	62.9031	0	160.158	33.1578	201.25	27.4135	54.7132	0	0	0	232.844	207.933
119	F	22	2	3	2	221	1.5	52.78	4.39458	130.114	1.69851	1	0	0	1	1.313	0	394.495	394.578	138.219	7.23313	1.08641	41.427	0	1.63344	0.917399	20.3247	34.9043	0	10.3265	5.6748	20.3379	5.59482	8.93334	8.04029	556.886	518.654	4.44128	0.128672	205.721	36.1969	0.253172	176.888	21.016	1.52459	0	40.0978	191.081	9.31519
120	F	27	2	4	2	250	0.6	51.39	4.12302	115.62	2.16226	1	0	0	0	0	1	614.586	614.586	55.7118	11.1074	0.708874	98.8396	0	25.9609	0	19.5246	76.018	0.263276	0	13.1078	82.8348	3.30877	0	100.041	145.728	145.728	0	0	158.398	39.2354	5.77374	56.603	63.4312	2.73309	0.122816	46.8241	417.054	24.5515
121	M	21	2	3	1	29	0.5	34.72	3.16702	7.375	3.9322	2	0	0	1	0	0	574.681	574.681	0	56.4816	0	250.754	0	0	25.716	17.3466	91.6423	0	0	25.716	0	25.716	0	0	18.235	18.235	36.3296	0	0	474.857	278.106	0	30.5786	0	10.7539	13.6996	258.656	13.6996
122	F	21	2	4	2	502	0.5	62.5	4.67636	170.144	2.95044	1	0	0	0	0	0	342.621	472.617	81.8061	1.72903	4.087	180.229	0	63.152	0.53552	54.2381	34.0939	3.96196	0.0464804	16.1305	11.9586	31.3392	0	30.8668	266.194	162.862	0	0	340.183	2.13412	2.7914	103.626	257.308	0.606704	0.797309	24.0153	179.937	0.140612
123	F	25	2	3	1	28	0.5	31.94	3.05292	7.846	3.5687	2	1	1	0	0	0	71.9202	71.9202	0	17.6159	68.9614	661.21	0	72.8761	0	85.4394	72.8761	0	0	0	241.706	0	0	104.967	16.0227	16.0227	0	0	0	357.143	132.005	0	126.179	0	0	0	469.621	0
124	F	21	2	3	1	23	0.6	27.78	2.40853	7.781	2.95592	1	0	0	1	0	0	430.257	430.257	0	19.5571	149.696	285.422	0	0	0	154.501	312.187	0	0	87.1689	0	0	0	132.653	114.214	114.549	0	0	0	744.511	140.029	0	99.6854	0	0	0	332.918	0
125	F	21	2	3	2	124	1	44.44	4.14489	142.134	0.872416	2	-2	-2	0	98.225	0	129.761	129.766	58.3128	0	0.633205	26.446	0	0.662142	0	3.66987	12.3861	5.79587	20.1792	5.85885	20.7647	1.29024	2.05054	15.9391	95.9113	144.95	0	0	276.749	1.69195	0	13.1645	129.235	5.24607	3.6971	5.28465	5.28465	3.99385
126	F	22	2	3	1	0	2	0	0.489035	0	0	1	0	0	0	0	0	#DIV/0!	#DIV/0!	#DIV/0!	#DIV/0!	#DIV/0!	#DIV/0!	#DIV/0!	#DIV/0!	#DIV/0!	#DIV/0!	#DIV/0!	#DIV/0!	#DIV/0!	#DIV/0!	#DIV/0!	#DIV/0!	#DIV/0!	#DIV/0!	#DIV/0!	#DIV/0!	#DIV/0!	#DIV/0!	#DIV/0!	#DIV/0!	#DIV/0!	#DIV/0!	#DIV/0!	#DIV/0!	#DIV/0!	#DIV/0!	#DIV/0!	#DIV/0!
127	F	19	2	4	1	30	17	30.56	2.71129	11.047	2.71567	1	0	0	0	0	0	628.677	628.677	0	448.508	0	150.327	0	0	0	528.469	49.2441	0	0	0	383.875	0	0	12.4921	548.263	548.263	0	0	0	0	72.5989	72.448	10.5308	0	0	0	217.978	0
128	M	22	2	3	2	187	16	45.83	4.22458	66.439	2.81461	2	1	1	1	0	1	351.35	351.35	0	167.368	14.3286	372.579	0	191.328	19.5942	142.888	85.9902	0	0	49.2511	54.0144	22.0531	0	94.9059	471.477	362.047	0	7.72531	42.5834	43.5243	116.958	140.157	298.469	0	145.999	17.1948	239.428	0
129	F	21	2	3	1	27	0.5	25	2.19849	14.61	1.84805	1	-1	-1	0	0	0	46.29	46.29	0	0	0	0	0	0	332.953	288.387	0	0	0	109.463	90.8054	0	0	74.5811	648.972	437.296	0	0	200.319	615.712	205.567	0	0	0	0	0	0	48.0645
130	F	24	2	3	2	412	0.5	54.17	4.54459	287.255	1.43427	3	0	0	0	59.883	1	371.955	348.876	112.717	5.0956	0	7.36584	0.0346433	185.469	11.7567	7.95587	16.5241	1.00195	0.387751	9.0784	64.1627	1.19578	0	6.49435	188.877	230.622	1.08138	0.0320239	56.0677	52.913	54.1965	30.6612	90.9728	0	0.472839	55.7951	292.754	5.12585
131	F	20	2	3	2	242	0.6	48.61	4.51386	126.899	1.90703	4	1	1	0	0	0	300.726	300.611	0.438951	96.0795	13.9071	170.97	0	29.4433	0	25.8874	8.85718	0.761326	0	138.891	33.7908	1.30057	0	91.4966	388.058	420.312	0	0	27.6608	54.3622	66.6014	24.7493	294.967	0.321398	6.24561	0.421042	124.177	0.520034
132	M	20	2	3	1	48	0.8	31.94	3.28146	12.377	3.87816	1	0	0	-2	0	0	841.346	841.346	0	397.242	0	208.333	0	93.5202	0	213.77	124.963	0	0	120.587	77.0246	0	0	118.466	280.207	709.077	0	0	12.8262	0	171.235	122.876	304.597	0	0	0	39.9599	61.3369
133	F	22	2	3	1	12	0.7	22.22	2.05217	4.853	2.4727	2	0	0	-1	0	0	833.333	833.333	0	262.724	0	0	0	0	0	0	0	0	0	0	314.582	0	0	0	789.889	789.889	0	0	0	446.974	166.907	0	166.735	0	235.078	0	0	0
134	F	23	2	3	2	170	0.4	43.06	4.04707	108.161	1.57173	4	0	0	0	0	0	4717.41	4717.41	246.513	33.3816	0.619447	3.96685	0	161.25	0	0.451941	1.97636	0	0	34.3769	54.6984	0.557448	0	121.167	518.851	526.076	0	1.04637	135.954	0	0	18.0341	120.953	1.66201	0	14.4403	234.036	23.3138
135	F	23	2	3	1	32	0.4	33.33	2.93017	10.97	2.91705	2	-1	-1	0	0	0	593.608	593.608	0	0	274.1	625	0	217.753	0	1068.82	462.284	0	0	0	13.3888	0	0	13.3888	20.2541	0	0	0	507.35	85.5458	267.833	338.024	46.6613	108.82	0	0	63.7819	139.785
136	F	22	2	3	2	195	0.8	50	4.58518	106.01	1.83945	4	3	3	-1	0	0	562.033	562.033	2.28232	0	9.62754	87.0242	0	308.697	0	377.109	105.426	2.5745	0.282992	25.7886	32.919	33.0574	0	21.684	464.869	482.416	5.59889	0	132.812	9.04704	23.8613	15.5254	161.303	0.518577	1.93983	18.5266	341.484	32.5659
137	F	21	2	3	1	33	3	33.33	3.36736	6.619	4.98565	1	0	0	1	0	0	434.379	434.379	87.7181	81.6749	30.4907	80.3014	0	103.833	63.179	70.9161	140.321	0	0	1.83128	97.6985	0	0	0	233.03	233.03	1.83128	0	16.3899	20.0067	290.349	0	78.6991	105.024	0	0	0	300.054
138	F	22	2	3	2	268	1	47.22	4.2051	141.72	1.89105	3	0	0	-2	0	1	116.206	116.206	150.494	0	0.189569	7.2668	0	19.1675	0.863591	0.105316	75.1956	0	1.6008	15.671	163.103	0	0	13.3435	581.87	642.848	9.73119	2.44333	230.431	0	1.51655	314.758	324.668	4.12838	0	2.84353	310.24	110.582
139	M	23	2	4	1	28	2	29.17	2.8658	6.845	4.09058	1	0	0	0	0	0	357.143	357.143	0	0	154.649	238.026	0	243.556	0	243.556	43.0972	0	0	43.0972	0	520.714	0	94.0207	115.674	115.674	0	0	25.7226	911.771	274.392	15.2353	45.2364	0	0	0	273.61	174.632
140	M	26	2	3	2	120	1	37.5	3.09046	120.196	0.998369	2	1	1	-1	0	0	102.682	102.682	17.4694	18.3076	0	0	0	0	0	0	9.46371	0.212153	0	0	3.81668	0.915172	0	0	372.641	371.893	0	0	251.489	9.56771	4.0018	283.617	298.974	0	0.43748	1.28055	413.448	2.80653
141	M	35	2	4	1	24	3	22.22	2.30878	4.28	5.60748	1	0	0	1	0	0	382.886	382.886	543.516	0	0	0	0	387.364	0	0	387.364	0	0	0	0	36.507	0	0	889.311	889.311	0	0	27.648	698.209	390.771	0	55.296	0	0	0	690.226	0
142	M	26	2	4	2	0	3.5	0	0.541259	0	0	1	-1	-1	2	0	0	0	0	0	0	0	0	0	0	0	0	0	0	0	0	0	0	0	0	0	0	0	0	0	0	0	0	0	0	0	0	0	0
143	F	22	2	3	1	16	2	22.22	1.94853	4.023	3.97713	1	0	0	-3	0	0	358.874	358.874	88.398	0	0	0	0	0	0	0	301.392	0	0	301.392	279.797	0	0	0	0	346.135	619.718	50.957	0	31.8481	27.6535	0	137.491	0	39.9267	31.8481	27.6535	158.93
144	M		2	3	2	197	7	55.56	4.46824	107.366	1.83485	1	0	0	1	0	0	219.634	255.236	0.986237	10.651	264.361	290.556	0	353.688	3.23718	294.084	293.77	4.88391	0	30.962	9.19668	39.6017	0	191.373	142.004	146.425	0	0	85.5085	12.6291	1.54224	24.9869	247.357	1.09498	0.305421	3.10811	41.1638	117.829
145	M	22	2	3	1	21	2	23.61	2.36092	5.257	3.99467	1	0	0	0	0	0	204.444	204.444	0	68.5707	94.749	0	0	129.895	0	335.154	129.895	0	0	163.954	0	0	0	0	0	0	0	0	0	176.907	137.413	469.759	200.73	0	0	192.849	907.633	0
146	M	18	2	4	2	63	18	36.11	4.05308	38.84	1.62204	2	1	1	-2	0	0	279.208	389.061	5.39454	148.431	0	24.1937	0	0	7.51966	0	125.219	0	8.33701	1.79818	15.3663	21.5781	0	3.26942	708.156	624.785	0	0	15.2028	3.26942	12.7507	0.980825	1.79818	158.894	0	15.6932	24.8476	3.9233
147	F	35	2	4	1	25	0.08	26.39	3.13626	8	3.125	2	0	0	0	0	0	1580	1580	0	128	0	10	0	214	0	786	0	0	0	198	0	0	0	234	28	28	0	0	20	0	30	0	94	0	0	112	0	380
148	M	29	2	3	2	84	0.08	38.89	4.14516	60.28	1.3935	4	0	0	0	18.72	0	473.505	473.505	1.81692	195.911	2.05391	1.81692	0	53.3226	0	6.16172	63.5131	0	0	26.7798	53.5596	0	0	9.95355	341.265	341.265	0	0	73.9407	9.32158	0	62.8022	21.803	0.631971	0.631971	74.8886	22.119	0
149	F	19	2	3	1	78	19	36.11	3.18944	24	3.25	1	0	0	2	0	0	81.4103	0	65.3846	0	42.3077	0	0	167.735	0	59.8291	164.53	0	0	101.282	28.2051	0	0	81.1966	551.923	591.453	47.4359	1.92308	142.735	0	26.0684	139.316	92.9487	4.70085	0	0	44.2308	95.0855
150	F	21	2	3	2	74	4	30.56	3.11168	69.08	1.07122	2	1	1	0	0	0	260.098	260.098	6.49462	3.36468	0	0	0	0	0	0	0	0	0	53.9915	2.97344	0	0	2.97344	1008.47	1008.47	0	3.59943	107.983	0.860733	16.2757	194.369	59.4688	75.3533	0	3.36468	327.705	218.626
151	F	18	2	3	1	13	8	16.67	1.95205	8.36	1.55502	1	0	0	4	0	0	769.231	769.231	0	0	0	0	0	0	0	0	0	0	0	0	44.1664	0	0	44.1664	1376.52	1376.52	0	0	47.8469	769.231	0	0	0	0	0	0	0	0
152	F	29	2	4	2	120	2	40.28	3.73333	93.48	1.2837	3	2	2	-2	0	0	17.6508	21.9655	151.583	4.92084	0.998431	0	0	250	0	1.24804	25.353	2.85266	0	30.5948	2.63871	0	0	14.7625	574.347	606.333	2.92398	0.570532	61.3322	107.831	29.525	144.202	426.829	0	0	0	40.0086	19.826
153	F	19	2	4	1	11	19	16.67	1.79465	7.8	1.41026	2	-2	-2	2	0	0	0	0	0	0	0	0	0	0	0	857.809	200.466	0	0	0	0	0	0	0	279.72	279.72	0	0	65.2681	675.991	0	0	1724.94	0	0	0	270.396	0
154	F	19	2	4	2	118	0.8	38.89	3.72799	87.84	1.34335	5	4	4	0	0	0	290.358	290.358	41.6782	91.6535	0	0	0	3.04869	0	0	48.0458	0	1.698	22.1126	2.00673	1.46646	0	1.19632	792.543	741.332	10.8055	0	87.8716	0.694637	36.8544	63.4435	56.4586	0	0.540274	58.4653	187.089	130.245
155	M	22	2	3	1	21	0.1	30.56	2.56455	11.52	1.82292	2	1	1	1	0	0	588.624	588.624	95.8995	198.413	0	0	0	0	0	0	138.889	0	0	44.6429	0	29.7619	36.3757	132.275	879.63	879.63	44.6429	124.008	0	466.27	44.6429	0	56.2169	41.336	0	77.7116	347.222	0
156	F	27	2	3	2	117	0.2	48.61	4.67716	65.04	1.79889	4	3	3	-2	0	2	235.279	247.685	234.649	21.9194	6.72827	265.662	0	193.333	0	73.8533	46.7825	0	127.995	13.9822	131.937	6.62314	0	15.8745	585.36	486.748	0	0	73.8007	59.7134	20.1848	47.9389	190.074	0	11.354	25.231	118.27	152.227
157	M	38	2	3	1	13	0.1	19.44	1.69448	8.76	1.48402	1	0	0	1	0	0	769.231	769.231	0	0	0	0	0	0	0	0	734.106	0	0	1468.21	0	0	0	242.36	31.6122	31.6122	0	0	0	769.231	98.3491	0	0	0	0	49.1746	228.311	0
158	F	19	2	3	2	107		40.28	3.74278	69.24	1.54535	3	2	2	-2	0	0	375.128	375.128	8.20659	7.5587	0	0	0	373.778	0	1.1878	17.1691	0	0	22.1902	6.91081	2.37559	0	31.8545	517.771	598.649	2.96949	0	157.653	80.8241	11.5	19.4367	172.77	0	0	3.67137	107.118	93.4579
159	F	21	2	3	1	18	0.1	20.83	2.34885	12.64	1.42405	1	0	0	0	0	0	0	0	256.681	0	101.969	555.556	0	1677.22	0	1102.32	121.308	0	0	210.97	0	0	0	210.97	89.6624	89.6624	0	0	0	555.556	0	0	0	0	0	0	0	555.556
160	F	20	1	3	2	99	20	34.72	3.49724	82.12	1.20555	5	4	4	0	12	0	447.042	154.984	734.919	2.65687	0	2.55846	0	165.611	0	0	58.1558	0	0	1.47604	0	0	0	29.5207	534.325	534.325	0	0.344409	113.36	20.8121	58.451	70.7022	78.9188	0	0.39361	8.2658	231.443	0
[truncated: 7 more columns]

## Sheet: Sheet7
Independent Samples Test
	t-test for Equality of Means
	t	df	Sig. (2-tailed)	Mean Difference	Std. Error Difference	95% Confidence Interval of the Difference
						Lower	Upper
AU1	1.394	129	0.166	184.522	132.338	-77.3113	446.356
AU2	1.005	129	0.317	87.8752	87.4603	-85.1672	260.918
AU4	-0.782	129	0.436	-24.5122	31.357	-86.5527	37.5284
AU5	-0.457	129	0.648	-10.9762	24.0056	-58.4719	36.5195
AU6	3.894	129	0	107.688	27.6514	52.9785	162.397
AU7	1.94	129	0.055	75.7313	39.0417	-1.51361	152.976
AU9	-1.591	129	0.114	-0.0808808	0.0508498	-0.181488	0.0197267
AU10	0.23	129	0.819	7.80798	33.9981	-59.458	75.074
AU11	-0.025	129	0.98	-0.155727	6.17062	-12.3644	12.053
AU12	4.537	129	0	212.596	46.8596	119.883	305.309
AU14	3.755	129	0	86.3736	23.0004	40.8668	131.88
AU15	0.804	129	0.423	6.44585	8.02019	-9.42231	22.314
AU16	0.128	129	0.898	0.445795	3.46996	-6.4196	7.31119
AU17	1.544	129	0.125	46.1361	29.8788	-12.9797	105.252
AU18	1.365	129	0.175	25.1073	18.3921	-11.2818	61.4965
AU20	0.605	129	0.546	5.25394	8.68608	-11.9317	22.4396
AU22	0.706	129	0.481	0.404431	0.572657	-0.728585	1.53745
AU23/24	-1.057	129	0.292	-19.1785	18.1434	-55.0757	16.7187
AU25	-0.327	129	0.744	-16.2639	49.7854	-114.766	82.2377
AU26/27	-0.272	129	0.786	-13.5638	49.8557	-112.205	85.077
AU28	1.818	129	0.071	19.0548	10.4792	-1.67854	39.788
AU37	1.217	129	0.226	2.52172	2.07135	-1.5765	6.61993
AU50	-3.019	129	0.003	-95.0865	31.494	-157.398	-32.7748
AU51	6.024	129	0	187.787	31.1717	126.113	249.461
AU61	3.351	129	0.001	70.3897	21.008	28.8248	111.955
AU52	0.164	129	0.87	4.3086	26.2973	-47.7212	56.3384
AU62	0.046	129	0.964	1.86956	40.8788	-79.0101	82.7493
AU53	2.012	129	0.046	23.9813	11.9173	0.402591	47.5599
AU63	0.963	129	0.337	22.2135	23.0664	-23.4239	67.8509
AU54	3.25	129	0.001	135.094	41.5619	52.8624	217.325
AU64	1.084	129	0.28	47.0497	43.3887	-38.796	132.895
AU55	2.733	129	0.007	62.3244	22.8012	17.2116	107.437
AU56	2.32	129	0.022	70.554	30.4172	10.3728	130.735
AU57	3.745	129	0	129.536	34.5887	61.1017	197.971
AU58	1.289	129	0.2	5.23921	4.06379	-2.8011	13.2795
AU59	1.145	129	0.255	7.80789	6.82188	-5.68936	21.3051
LAUGH	-1.856	129	0.066	-1.5488	0.834671	-3.20021	0.102621
NeckTouch	-1.486	129	0.14	-4.16958	2.80615	-9.72162	1.38246
FaceTouch	0.405	129	0.686	13.0722	32.3117	-50.8573	77.0017

## Sheet: Sheet2
Subject#	Gender	Age	CultureGp	EthnicGroup	Ethnic_Group	NationalityName	Nationality	Condition#	TimeEngland	%Tot_IndexExp	Sum_Rk	Agreebleness	Agreeab_Index	Conscientiousness	Concient_Index	EmotionalStability	EmotionalStab_Index	Extraversion	Extra_Index	Openness	Open_Index	Machiavelism	Psychopathie	Narcissism	Positive1	Negative1	Positive2	Negative2	Guilt1	Guilt2	Shame1	Shame2	Distressed1	Distressed2	Nervous1	Nervous2	Proud1	Proud2
1	M	19	1	White	5	British	1	a	19	13.8889	0.548377	4	4	1.5	4	6	4	4	4	6.5	7	5	3	6	17	14	25	12	1	1	1	1	1	1	2	1	4	5
2	F	20	1	White	5	British	1	b	14	5.55556	0.150558	4.5	5.5	5.5	4	5	4	5.5	7	6	5.5	5	2.75	4	39	20	26	24	1	3	1	1	1	1	1	1	3	3
3	M	46	1	White	5	British	1	b	46	9.72222	0.408084	5	4	5	4	5	4	6	7	5.5	4	2.75	2.25	3.5	34	10	36	10	1	1	1	1	1	1	1	1	4	3
4	M	18	1	White	5	British	1	a	18	13.8889	0.478242	3.5	5.5	5	4	6	1	6.5	4	6	5.5	5.5	4.5	5	26	12	24	10	1	1	1	3	2	3	2	3	2	1
5	F	20	1	White	5	British	1	a	18	11.1111	0.41576	4	7	4	4	5	1	6	7	5	7	4	2.5	3.5	41	10	37	10	1	1	1	2	2	3	1	1	1	1
6	F	20	1	White	5	British	1	a	20	8.33333	0.27272	5	5.5	6.5	4	3.5	5.5	3	2.5	4.5	4	2.25	1.25	2.5	16	30	36	13	1	1	1	1	1	2	1	2	1	1
7	F	29	1	White	5	British	1	b	29	16.6667	0.648171	5.5	5.5	5.5	4	4.5	2.5	4.5	4	5	5.5	3.75	3.5	4.5	20	14	16	25	1	2	1	1	1	1	1	1	3	3
8	F	20	1	White	5	British	1	b	20	31.9444	2.31983	6	5.5	4.5	4	5	4	5.5	5.5	5.5	2.5	3	3	1	27	10	10	17	1	3	1	1	3	2	1	1	2	1
9	F	33	1	White	5	BRITISH	1	b	33	33.3333	2.44067	5.5	5.5	6	5.5	5	5.5	3	2.5	6	5.5	1	2.5	1	29	14	22	20	1	3	1	1	3	2	2	1	4	3
10	F	21	1	White	5	British	1	a	21	13.8889	0.429686	3.5	7	6	4	3.5	7	5.5	7	4.5	4	4.5	3.75	5	30	18	27	10	1	1	1	1	1	1	2	2	4	4
11	F	20	1	White	5	British	1	b	20	15.2778	0.69399	6	4	6	4	3.5	4	4.5	4	5	4	2	2	4	19	10	14	16	1	2	1	2	1	1	2	2	1	1
12	M		1	White	5	British	1	b		31.9444	2.23655	3.5		3.5		3		3.5		6		4.5	2	6	31	11	13	27	1	4	1	1	1	1	2	1	1	4
13	F	68	1	White	5	British	1	a	68	26.3889	1.70128	3.5	2.5	6	4	5	2.5	4.5	4	6	5.5	3	2.5	4.5	39	10	38	10	1	1	1	2	1	2	1	1	1	1
15	F	22	1	White	5	British	1	b	18	37.5	3.10378	5	5.5	4	4	5.5	1	4	4	6.5	5.5	3.75	2.75	5.5	29	10	16	10	1	1	1	1	3	1	4	2	1	1
16	F	28	1	White	5	British	1	a	28	19.4444	0.839755	5.5	4	5.5	4	6	2.5	5	4	5.5	5.5	3.75	4	2	37	10	35	10	1	1	1	1	1	2	2	2	2	2
17	F	49	1	White	5	British	1	b	49	30.5556	1.73796	6	4	6.5	4	5.5	4	3	4	4.5	4	4.25	3	2	36	15	38	13	1	3	1	2	1	1	2	2	1	1
18	M	19	1	White	5	British	1	b	19	34.7222	3.19912	4	4	6.5	4	6	2.5	4	4	4	2.5	4	3.75	3.5	30	10	26	12	1	1	1	2	2	3	2	2	2	3
20	F	59	1	White	5	British	1	b	59	0	0.207502	5	7	5	4	5	2.5	6	4	5	5.5	2.5	2.75	5	38	13	38	11	1	1	1	1	3	2	3	2	3	4
21	M	21	1	White	5	British	1	b	21	25	1.44039	2	2.5	5.5	4	5.5	5.5	2.5	2.5	3.5	4	4.25	5.25	4	19	11	15	11	1	1	1	1	1	1	1	1	4	5
23	F		1	White	5	British	1	a		19.4444	1.72046	5.5		6		6		6		5.5		2.5	2	3	31	10	34	10	1	1	1	1	1	1	2	2	3	4
24	F	19	1	White	5	British	1	a	19	19.4444	1.09428	4.5	5.5	6	4	4.5	5.5	5.5	5.5	5.5	4	4	1.75	3.5	28	12	35	10	1	1	2	2	2	2	1	2	2	2
25	M	18	1	White	5	British	1	a	14	19.4444	0.899942	5.5	5.5	3.5	4	4.5	4	5.5	5.5	6	5.5	3.5	2	5.5	31	20	28	33	2	4	1	1	2	1	3	3	2	2
28	F	56	1	White	5	British	1	a	56	22.2222	1.29151	6.5	4	6.5	4	6.5	1	5	7	6.5	4	1	1	1	45	10	44	10	1	1	1	1	1	1	1	1	3	3
29	F	20	1	White	5	British	1	a	20	26.3889	1.77042	4	7	4	4	2	5.5	2	5.5	5	7	1.5	3.25	2	19	22	19	12	1	1	1	1	1	1	2	1	3	3
30	F	18	1	White	5	British	1	b	18	23.6111	1.61456	4.5	5.5	5.5	4	4.5	4	5	4	5	4	2	1.75	3.5	31	15	29	15	1	1	1	4	1	4	2	4	2	2
31	F	18	1	White	5	BRITISH	1	a	18	22.2222	1.38396	6	5.5	5	5.5	4.5	4	5.5	5.5	4.5	2.5	3.75	2.25	3.5	22	11	15	13	1	1	1	1	1	1	2	1	3	4
32	M	26	1	White	5	BRITISH	1	a	26	12.5	0.709496	5	5.5	5.5	4	5	7	3	1	5.5	2.5	3.75	4	4	25	13	24	11	1	1	2	2	4	4	2	2	2	2
33	F	23	1	White	5	BRITISH	1	b	23	33.3333	2.67427	3.5	5.5	6.5	5.5	4.5	5.5	3.5	5.5	4.5	4	4	3.25	3.5	19	11	25	19	1	2	1	3	1	2	3	3	3	1
34	F	18	1	Asian	2	BRITISH	1	a	18	30.5556	2.13023	5	5.5	3.5	1	5	4	6	7	5.5	5.5	4	3	5	19	15	27	10	1	1	1	1	1	1	2	2	2	3
36	F	23	1	White	5	BRITISH	1	b	23	37.5	2.67485	3.5	4	6	5.5	6	2.5	4.5	5.5	5	4	3.25	3	1	35	12	18	34	1	4	1	1	1	2	3	4	1	3
37	M	19	1	AFRICAN	1	BRITISH	1	a	19	22.2222	1.3447	5.5	2.5	4.5	4	5	2.5	4.5	4	4.5	2.5	3.25	2.5	3.5	32	17	37	16	1	1	1	1	2	1	2	1	4	5
38	F		1	White	5	British	1	a		26.3889	1.6928	5.5		6		3.5		6		3		2.75	2.75	4.5	33	17	30	12	1	1	1	1	2	1	3	2	2	3
39	F	23	1	White	5	BRITISH	1	a	23	31.9444	2.58335	5.5	4	4	4	5	1	6.5	4	6	7	5.75	5.5	5	48	11	50	10	1	1	2	1	2	1	3	1	2	5
40	F	19	1	AFRICAN	1	BRITISH	1	b	19	33.3333	2.48079	5	5.5	5.5	5.5	4	5.5	4	4	4	2.5	3	2.75	4	22	24	20	22	3	5	1	3	1	1	3	2	1	3
41	M	34	1	White	5	BRITISH	1	b	34	41.6667	3.38469	5.5	5.5	6	5.5	5.5	4	6	7	5.5	4	1.75	7.5	1	30	11	15	29	1	5	2	3	4	3	1	4	3	3
42	M	51	1	White	5	BRITISH	1	a	51	30.5556	2.02581	5	5.5	6	5.5	6.5	2.5	3.5	4	5	2.5	3.25	2.25	3	36	11	37	11	1	1	1	3	1	3	1	2	3	3
43	F	19	1	White	5	BRITISH	1	b	19	37.5	2.83965	5	7	6	7	4	4	5	5.5	3.5	1	3.75	4	5.5	28	15	19	23	1	4	1	1	1	1	1	1	3	4
44	F	19	1	White	5	BRITISH	1	b	19	43.0556	3.38949	5.5	5.5	4	4	4	4	5	5.5	5	4	3	2	3	23	16	18	20	2	2	2	1	3	2	4	2	1	2
45	M	23	1	White	5	BRITISH	1	a	20	26.3889	2.34479	5.5	5.5	6	5.5	5	5.5	5	4	5.5	4	1.75	2	5	29	22	34	12	1	1	1	1	2	2	1	1	1	1
46	F	19	1	White	5	British	1	a	9	23.6111	1.4054	5.5	5.5	5	4	4.5	5.5	3	2.5	6	5.5	2.25	2.75	2.5	28	14	21	12	1	1	2	4	2	4	3	3	4	4
47	F	20	1	White	5	British	1	b	8	33.3333	2.86005	4.5	4	5.5	7	2	5.5	5.5	1	5.5	2.5	3.5	3	4	25	12	15	20	1	4	1	4	3	4	3	4	1	2
49	F	51	1	White	5	British	1	a	51	25	1.63382	6	5.5	5	2.5	6.5	1	5	7	6	5.5	1.5	1.5	4	30	10	32	10	1	1	3	1	1	2	1	1	2	1
50	M	22	1	White	5	BRITISH	1	b	22	33.3333	2.38506	5	5.5	5.5	4	5.5	4	4.5	7	6.5	5.5	3	1.5	3.5	30	10	30	10	1	1	1	4	1	1	1	1	2	2
51	M	28	1	White	5	BRITISH	1	a	28	29.1667	2.29576	2.5	2.5	6.5	5.5	5.5	4	3	1	6	5.5	1.5	2.5	2.5	25	10	24	13	1	1	1	1	1	2	1	2	1	1
52	M	41	1	White	5	BRITISH	1	a	41	40.2778	3.19886	6.5	5.5	5.5	4	5	4	4.5	4	5.5	4	3.75	3.75	4	34	12	34	11	1	1	1	1	1	1	1	1	1	4
54	F	20	1	White	5	British	1	b	20	38.8889	3.18727	3.5	4	2.5	1	5	5.5	4	2.5	5	4	4.5	4.25	4	33	13	27	31	1	3	1	1	1	1	2	1	5	5
55	F	42	1	White	5	BRITISH	1	b	42	41.6667	3.43692	5.5	5.5	6	4	5.5	2.5	5.5	5.5	5	5.5	2	2.5	4	35	11	24	14	1	2	1	1	1	1	3	2	2	3
56	F	27	1	White	5	BRITISH	1	a	27	20.8333	1.34659	3	4	5	4	4	2.5	4.5	5.5	3	5.5	4.25	3.25	4.5	37	12	39	12	1	3	2	4	2	2	5	5	2	2
57	F	24	1	White	5	BRITISH	1	b	24	37.5	3.22607	5.5	5.5	6	5.5	2.5	5.5	3	1	6	5.5	4	1.75	2.5	34	13	20	23	1	2	1	1	3	2	2	2	3	4
58	M	29	1	White	5	BRITISH	1	b	29	36.1111	2.49894	6.5	4	5.5	4	5	4	5	5.5	4	4	2.5	2	1	28	28	28	28	2	4	3	3	3	2	2	1	3	4
59	F	42	1	White	5	BRITISH	1	a	42	26.3889	1.87691	5.5	5.5	6	5.5	4	2.5	6.5	7	4.5	5.5	2.5	1	5	15	15	35	11	1	1	1	1	2	1	1	2	2	1
60	M	20	1	White	5	British	1	b	20	44.4444	3.64812	4	5.5	4.5	1	6	4	5	5.5	5.5	7	5.25	1.75	3	25	17	18	22	1	1	1	1	1	2	4	4	4	4
61	F	19	1	White	5	British	1	a	19	37.5	2.8983	4	7	6	4	4	5.5	4.5	1	3.5	5.5	1.75	3.25	2.5	23	21	24	19	1	1	1	1	1	1	1	1	3	3
62	M	19	1	AFRICAN	1	British	1	b	19	38.8889	3.04327	5.5	4	6	4	6.5	2.5	5.5	5.5	6	4	3.5	3.25	3.5	29	11	25	12	1	1	1	1	1	1	2	1	1	2
63	F	23	1	White	5	British	1	a	23	41.6667	3.90111	5	4	6	4	3.5	7	2.5	2.5	5.5	4	2	2.5	2	34	17	36	13	1	1	1	1	2	1	2	1	3	5
64	F	20	1	White	5	British	1	b	20	34.7222	2.87937	6	5.5	6	5.5	3.5	4	5.5	5.5	3.5	2.5	3	2.25	5	27	18	11	10	1	1	1	1	3	3	2	1	4	4
65	F	28	1	White	5	British	1	a	28	30.5556	2.80984	6.5	5.5	6.5	5.5	2.5	7	4.5	7	3.5	2.5	1	1.75	2.5	32	13	25	18	1	1	1	1	1	1	2	1	3	5
66	F	25	1	White	5	British	1	b	25	30.5556	2.66238	5.5	7	5	2.5	5	2.5	6.5	7	5.5	5.5	2.75	2.5	3.5	32	12	36	14	1	2	1	1	1	1	2	1	1	5
68	F	54	1	White	5	British	1	b	54	34.7222	2.55526	4.5	5.5	6	2.5	5	2.5	6	5.5	6	4	4	1.75	4	39	11	36	18	1	3	1	4	1	3	3	5	1	1
69	M	29	1	White	5	British	1	a	29	30.5556	2.55117	4.5	7	5.5	4	5	4	5.5	7	5	4	4.75	3.5	4	33	17	33	12	1	1	1	4	1	4	2	4	3	1
70	F	20	1	White	5	British	1	b	20	54.1667	4.58916	4	5.5	5.5	5.5	4.5	5.5	5.5	7	4.5	4	4.25	2.25	4.5	36	11	23	20	1	4	1	1	1	2	1	1	3	1
72	F	55	1	White	5	British	1	b	55	22.2222	1.52344	6	5.5	5.5	5.5	5.5	4	5.5	7	5	4	3.5	2	2	32	11	23	27	1	3	0	0	0	0	0	0	0	0
101	F	22	2	CHINESE	4	CHINESE	3	b	0.5	44.4444	3.74653	4	4	4	2.5	4	2.5	4	4	4	5.5	3.25	3	3.5	22	20	23	16	1	3	0	0	0	0	0	0	0	0
102	F	21	2	CHINESE	4	CHINESE	3	a	0.5	31.9444	2.95545	6	5.5	5	2.5	2.5	5.5	4	4	3.5	1	3.25	2	4	22	16	24	11	1	1	0	0	0	0	0	0	0	0
103	F	20	2	CHINESE	4	CHINESE	3	b	0.3	37.5	3.27063	5	5.5	3	1	6.5	2.5	5	4	5	7	3	4.5	4	30	21	38	33	2	3	0	0	0	0	0	0	0	0
104	F	21	2	CHINESE	4	CHINESE	3	a	1.5	29.1667	2.88041	4	4	4.5	4	4	2.5	3.5	5.5	5.5	5.5	1.5	1	3	29	10	36	10	1	1	0	0	0	0	0	0	0	0
105	F	49	1	CHINESE	4	BRITISH	1	b	20	41.6667	3.65331	6.5	4	6.5	4	5	5.5	3	1	4	2.5	4.5	1.5	1	36	11	34	23	2	4	0	0	0	0	0	0	0	0
106	F	22	2	CHINESE	4	CHINESE	3	b	1.5	40.2778	3.66773	5.5	5.5	6.5	4	4	4	5.5	4	6	4	4.25	2.5	5	27	11	23	39	1	5	0	0	0	0	0	0	0	0
108	F	21	2	CHINESE	4	HONG-KONG	10	a	0.5	22.2222	1.77507	5.5	5.5	3.5	2.5	5.5	4	5.5	4	6	4	4.25	3.75	4.5	24	11	29	10	1	1	0	0	0	0	0	0	0	0
109	F	22	2	CHINESE	4	CHINESE	3	a	2	29.1667	2.68383	4.5	7	4	4	4.5	4	5.5	7	3	4	3	1.5	4	25	22	30	14	1	1	0	0	0	0	0	0	0	0
113	F	22	2	CHINESE	4	CHINESE	3	a	0.6	13.8889	1.05793	5	7	6	1	3	1	6	4	6	4	3.75	3.5	5	40	28	44	27	2	4	0	0	0	0	0	0	0	0
114	F	20	2	CHINESE	4	CHINESE	3	a	1	27.7778	2.32044	6	4	6.5	5.5	3.5	5.5	5.5	4	6	4	1.75	1	5	28	19	34	14	1	1	0	0	0	0	0	0	0	0
116	F	22	2	ASIAN	2	JAPANESE	14	b	2	43.0556	3.7514	5.5	2.5	4.5	4	4	7	2	4	3.5	4	3.25	3.75	4	21	27	17	30	1	3	0	0	0	0	0	0	0	0
118	F	21	2	CHINESE	4	CHINESE	3	a	0.5	36.1111	3.49923	6.5	5.5	4	2.5	2	7	3.5	5.5	4.5	4	1	2	3	23	14	18	11	1	1	0	0	0	0	0	0	0	0
119	F	22	2	CHINESE	4	CHINESE	3	b	1.5	52.7778	4.39458	4	5.5	5	4	3.5	4	5	4	5.5	5.5	3.25	2.25	5.5	34	22	33	16	1	1	0	0	0	0	0	0	0	0
121	M	21	2	CHINESE	4	CHINESE	3	a	0.5	34.7222	3.16702	5	5.5	5.5	2.5	5.5	5.5	5.5	4	5	4	4.5	3.75	6	40	19	40	15	2	2	0	0	0	0	0	0	0	0
123	F	25	2	ASIAN	2	SOUTH KOREA	18	a	0.5	31.9444	3.05292	6	5.5	4.5	5.5	3.5	7	3	2.5	4.5	4	4.5	2.75	3.5	16	16	16	15	1	2	0	0	0	0	0	0	0	0
124	F	21	2	CHINESE	4	HONG-KONG	10	a	0.6	27.7778	2.40853	6.5	5.5	6	7	6.5	1	5	5.5	6	7	1	2	1	32	10	33	10	1	1	0	0	0	0	0	0	0	0
125	F	21	2	CHINESE	4	CHINESE	3	b	1	44.4444	4.14489	3	5.5	3.5	1	3.5	5.5	4	5.5	2.5	2.5	4.25	3.25	6	31	32	24	23	4	2	0	0	0	0	0	0	0	0
126	F	22	2	CHINESE	4	CHINESE	3	a	2	0	0.489035	4.5	4	4	4	6	4	4	4	5.5	4	2.5	3	4	23	11	40	10	1	1	0	0	0	0	0	0	0	0
129	F	21	2	CHINESE	4	HONG-KONG	10	a	0.5	25	2.19849	5.5	5.5	4	2.5	5.5	4	4.5	4	4.5	4	2.5	2.25	3.5	25	20	32	17	2	1	0	0	0	0	0	0	0	0
130	F	24	2	CHINESE	4	CHINESE	3	b	0.5	54.1667	4.54459	5.5	4	5	1	5.5	5.5	6	5.5	6.5	5.5	2.5	3.75	2	31	15	22	32	3	3	0	0	0	0	0	0	0	0
131	F	20	2	CHINESE	4	CHINESE	3	b	0.6	48.6111	4.51386	5.5	7	5	5.5	3	7	4	2.5	5.5	1	2	2.5	2	21	31	18	37	3	4	0	0	0	0	0	0	0	0
132	M	20	2	CHINESE	4	HONG-KONG	10	a	0.8	31.9444	3.28146	5.5	7	5	1	4	7	2.5	2.5	5.5	2.5	2.5	4	2	31	17	31	18	1	1	0	0	0	0	0	0	0	0
133	F	22	2	CHINESE	4	CHINESE	3	a	0.7	22.2222	2.05217	5	7	4	1	5	4	3	7	4	1	2.5	3.25	2	39	20	40	19	2	2	0	0	0	0	0	0	0	0
134	F	23	2	ASIAN	2	VIETNAMESE	20	b	0.4	43.0556	4.04707	4	4	4	2.5	4.5	4	4	5.5	3.5	5.5	4	4	5	39	24	35	30	4	4	0	0	0	0	0	0	0	0
135	F	23	2	ASIAN	2	VIETNAMESE	20	a	0.4	33.3333	2.93017	5.5	7	4	1	4.5	4	5	2.5	4.5	2.5	3.5	2.5	4.5	36	20	34	20	3	2	0	0	0	0	0	0	0	0
136	F	22	2	CHINESE	4	CHINESE	3	b	0.8	50	4.58518	5	5.5	5.5	5.5	4.5	4	4.5	4	5	2.5	3.5	2	4	38	13	28	24	1	4	0	0	0	0	0	0	0	0
138	F	22	2	CHINESE	4	CHINESE	3	b	1	47.2222	4.2051	5.5	5.5	4.5	4	5	2.5	5.5	5.5	5.5	2.5	4	4.5	4	34	25	28	27	3	3	0	0	0	0	0	0	0	0
140	M	26	2	ASIAN	2	VIETNAMESE	20	b	1	37.5	3.09046	4	5.5	3.5	2.5	5	5.5	3.5	4	6	4	1.5	1	2.5	24	11	14	14	1	2	0	0	0	0	0	0	0	0
143	F	22	2	CHINESE	4	(BRITISH NATIONAL OVERSEA) HONG-KONG	2	a	2	22.2222	1.94853	5	5.5	5.5	4	3	5.5	5.5	5.5	6	5.5	3	3	5	21	11	16	10	1	1	0	0	0	0	0	0	0	0
145	M	22	2	CHINESE	4	HONG-KONG	10	a	2	23.6111	2.36092	4.5	5.5	5.5	4	6.5	1	5	7	6	4	2.5	2	3	37	13	34	10	1	1	0	0	0	0	0	0	0	0
