# Supplementary material for: Are there non-verbal signals of guilt?
Source: PLoS One. 2020 Apr 24;15(4):e0231756. doi: 10.1371/journal.pone.0231756 (PMC7182233; doi:10.1371/journal.pone.0231756)
Supplement: S11 Data — (XLSX) [file pone.0231756.s015.xlsx]

## Sheet: Sheet1
Subject#	Frame#	CultureGp	Guilt_after_induction	Guilt_before_induction	Guilt_difference_after_before
101	Frame1	Asian	3	1	2					Row Labels	Average of Guilt_difference_after_before			Row Labels	Average of Guilt_difference_after_before
101	Frame10	Asian	3	1	2					2	2			2	2
101	Frame100	Asian	3	1	2					3	0			3	0		19
101	Frame1000	Asian	3	1	2					7	1			7	1		45
101	Frame1001	Asian	3	1	2					8	2			8	2
101	Frame1002	Asian	3	1	2					9	2			9	2
101	Frame1003	Asian	3	1	2					11	1			11	1
101	Frame1004	Asian	3	1	2					12	3			12	3
101	Frame1005	Asian	3	1	2					15	0			15	0
101	Frame1006	Asian	3	1	2					17	2			17	2
101	Frame1007	Asian	3	1	2					18	0			18	0
101	Frame1008	Asian	3	1	2					21	0			21	0
101	Frame1009	Asian	3	1	2					22	1			22	1
101	Frame101	Asian	3	1	2					26	3			26	3
101	Frame1010	Asian	3	1	2					30	0			30	0
101	Frame1011	Asian	3	1	2					33	1			33	1
101	Frame1012	Asian	3	1	2					35	2			35	2
101	Frame1013	Asian	3	1	2					36	3			36	3
101	Frame1014	Asian	3	1	2					40	2			40	2
101	Frame1015	Asian	3	1	2					41	4			41	4
101	Frame1016	Asian	3	1	2					43	3			43	3
101	Frame1017	Asian	3	1	2					44	0			44	0
101	Frame1018	Asian	3	1	2					47	3			47	3
101	Frame1019	Asian	3	1	2					48	2			48	2
101	Frame102	Asian	3	1	2					50	0			50	0
101	Frame1020	Asian	3	1	2					54	2			54	2
101	Frame1021	Asian	3	1	2					55	1			55	1
101	Frame1022	Asian	3	1	2					57	1			57	1
101	Frame1023	Asian	3	1	2					58	2			58	2
101	Frame1024	Asian	3	1	2					60	0			60	0
101	Frame1025	Asian	3	1	2					62	0			62	0
101	Frame1026	Asian	3	1	2					64	0			64	0
101	Frame1027	Asian	3	1	2					66	1			66	1
101	Frame1028	Asian	3	1	2					68	2			68	2
101	Frame1029	Asian	3	1	2					70	3			70	3
101	Frame103	Asian	3	1	2					72	2			72	2
101	Frame1030	Asian	3	1	2					101	2			101	2
101	Frame1031	Asian	3	1	2					103	1			103	1
101	Frame1032	Asian	3	1	2					105	2			105	2
101	Frame1033	Asian	3	1	2					106	4			106	4
101	Frame1034	Asian	3	1	2					110	1			110	1
101	Frame1035	Asian	3	1	2					112	2			112	2
101	Frame1036	Asian	3	1	2					115	3			115	3
101	Frame1037	Asian	3	1	2					116	2			116	2
101	Frame1038	Asian	3	1	2					117	1			117	1
101	Frame1039	Asian	3	1	2					119	0			119	0
101	Frame104	Asian	3	1	2					120	0			120	0
101	Frame1040	Asian	3	1	2					122	0			122	0
101	Frame1041	Asian	3	1	2					125	-2			125	-2
101	Frame1042	Asian	3	1	2					128	1			128	1
101	Frame1043	Asian	3	1	2					130	0			130	0
101	Frame1044	Asian	3	1	2					131	1			131	1
101	Frame1045	Asian	3	1	2					134	0			134	0
101	Frame1046	Asian	3	1	2					136	3			136	3
101	Frame1047	Asian	3	1	2					138	0			138	0
101	Frame1048	Asian	3	1	2					140	1			140	1
101	Frame1049	Asian	3	1	2					144	0			144	0
101	Frame105	Asian	3	1	2					146	1			146	1
101	Frame1050	Asian	3	1	2					148	0			148	0
101	Frame1051	Asian	3	1	2					150	1			150	1
101	Frame1052	Asian	3	1	2					152	2			152	2
101	Frame1053	Asian	3	1	2					154	4			154	4
101	Frame1054	Asian	3	1	2					156	3			156	3
101	Frame1055	Asian	3	1	2					158	2			158	2
101	Frame1056	Asian	3	1	2					160	4			160	4
101	Frame1057	Asian	3	1	2					(blank)				(blank)
101	Frame1058	Asian	3	1	2					Grand Total	1.30209			Grand Total	1.30209
101	Frame1059	Asian	3	1	2
101	Frame106	Asian	3	1	2
101	Frame1060	Asian	3	1	2
101	Frame1061	Asian	3	1	2
101	Frame1062	Asian	3	1	2
101	Frame1063	Asian	3	1	2
101	Frame1064	Asian	3	1	2
101	Frame1065	Asian	3	1	2
101	Frame1066	Asian	3	1	2
101	Frame1067	Asian	3	1	2
101	Frame1068	Asian	3	1	2
101	Frame1069	Asian	3	1	2
101	Frame107	Asian	3	1	2
101	Frame1070	Asian	3	1	2
101	Frame1071	Asian	3	1	2
101	Frame1072	Asian	3	1	2
101	Frame1073	Asian	3	1	2
101	Frame1074	Asian	3	1	2
101	Frame1075	Asian	3	1	2
101	Frame1076	Asian	3	1	2
101	Frame1077	Asian	3	1	2
101	Frame1078	Asian	3	1	2
101	Frame1079	Asian	3	1	2
101	Frame108	Asian	3	1	2
101	Frame1080	Asian	3	1	2
101	Frame1081	Asian	3	1	2
101	Frame1082	Asian	3	1	2
101	Frame1083	Asian	3	1	2
101	Frame1084	Asian	3	1	2
101	Frame1085	Asian	3	1	2
101	Frame1086	Asian	3	1	2
101	Frame1087	Asian	3	1	2
101	Frame1088	Asian	3	1	2
101	Frame1089	Asian	3	1	2
101	Frame109	Asian	3	1	2
101	Frame1090	Asian	3	1	2
101	Frame1091	Asian	3	1	2
101	Frame1092	Asian	3	1	2
101	Frame1093	Asian	3	1	2
101	Frame1094	Asian	3	1	2
101	Frame1095	Asian	3	1	2
101	Frame1096	Asian	3	1	2
101	Frame1097	Asian	3	1	2
101	Frame1098	Asian	3	1	2
101	Frame1099	Asian	3	1	2
101	Frame11	Asian	3	1	2
101	Frame110	Asian	3	1	2
101	Frame1100	Asian	3	1	2
101	Frame1101	Asian	3	1	2
101	Frame1102	Asian	3	1	2
101	Frame1103	Asian	3	1	2
101	Frame1104	Asian	3	1	2
101	Frame1105	Asian	3	1	2
101	Frame1106	Asian	3	1	2
101	Frame1107	Asian	3	1	2
101	Frame1108	Asian	3	1	2
101	Frame1109	Asian	3	1	2
101	Frame111	Asian	3	1	2
101	Frame1110	Asian	3	1	2
101	Frame1111	Asian	3	1	2
101	Frame1112	Asian	3	1	2
101	Frame1113	Asian	3	1	2
101	Frame1114	Asian	3	1	2
101	Frame1115	Asian	3	1	2
101	Frame1116	Asian	3	1	2
101	Frame1117	Asian	3	1	2
101	Frame1118	Asian	3	1	2
101	Frame1119	Asian	3	1	2
101	Frame112	Asian	3	1	2
101	Frame1120	Asian	3	1	2
101	Frame1121	Asian	3	1	2
101	Frame1122	Asian	3	1	2
101	Frame1123	Asian	3	1	2
101	Frame1124	Asian	3	1	2
101	Frame1125	Asian	3	1	2
101	Frame1126	Asian	3	1	2
101	Frame1127	Asian	3	1	2
101	Frame1128	Asian	3	1	2
101	Frame1129	Asian	3	1	2
101	Frame113	Asian	3	1	2
101	Frame1130	Asian	3	1	2
101	Frame1131	Asian	3	1	2
101	Frame1132	Asian	3	1	2
101	Frame1133	Asian	3	1	2
101	Frame1134	Asian	3	1	2
101	Frame1135	Asian	3	1	2
101	Frame1136	Asian	3	1	2
101	Frame1137	Asian	3	1	2
101	Frame1138	Asian	3	1	2
101	Frame1139	Asian	3	1	2
101	Frame114	Asian	3	1	2
101	Frame1140	Asian	3	1	2
101	Frame1141	Asian	3	1	2
101	Frame1142	Asian	3	1	2
101	Frame1143	Asian	3	1	2
101	Frame1144	Asian	3	1	2
101	Frame1145	Asian	3	1	2
101	Frame1146	Asian	3	1	2
101	Frame1147	Asian	3	1	2
101	Frame1148	Asian	3	1	2
101	Frame1149	Asian	3	1	2
101	Frame115	Asian	3	1	2
101	Frame1150	Asian	3	1	2
101	Frame1151	Asian	3	1	2
101	Frame1152	Asian	3	1	2
101	Frame1153	Asian	3	1	2
101	Frame1154	Asian	3	1	2
101	Frame1155	Asian	3	1	2
101	Frame1156	Asian	3	1	2
101	Frame1157	Asian	3	1	2
101	Frame1158	Asian	3	1	2
101	Frame1159	Asian	3	1	2
101	Frame116	Asian	3	1	2
101	Frame1160	Asian	3	1	2
101	Frame1161	Asian	3	1	2
101	Frame1162	Asian	3	1	2
101	Frame1163	Asian	3	1	2
101	Frame1164	Asian	3	1	2
101	Frame1165	Asian	3	1	2
101	Frame1166	Asian	3	1	2
101	Frame1167	Asian	3	1	2
101	Frame1168	Asian	3	1	2
101	Frame1169	Asian	3	1	2
101	Frame117	Asian	3	1	2
101	Frame1170	Asian	3	1	2
101	Frame1171	Asian	3	1	2
101	Frame1172	Asian	3	1	2
101	Frame1173	Asian	3	1	2
101	Frame1174	Asian	3	1	2
101	Frame1175	Asian	3	1	2
101	Frame1176	Asian	3	1	2
101	Frame1177	Asian	3	1	2
101	Frame1178	Asian	3	1	2
101	Frame1179	Asian	3	1	2
101	Frame118	Asian	3	1	2
101	Frame1180	Asian	3	1	2
101	Frame1181	Asian	3	1	2
101	Frame1182	Asian	3	1	2
101	Frame1183	Asian	3	1	2
101	Frame1184	Asian	3	1	2
101	Frame1185	Asian	3	1	2
101	Frame1186	Asian	3	1	2
101	Frame1187	Asian	3	1	2
101	Frame1188	Asian	3	1	2
101	Frame1189	Asian	3	1	2
101	Frame119	Asian	3	1	2
101	Frame1190	Asian	3	1	2
101	Frame1191	Asian	3	1	2
101	Frame1192	Asian	3	1	2
101	Frame1193	Asian	3	1	2
101	Frame1194	Asian	3	1	2
101	Frame1195	Asian	3	1	2
101	Frame1196	Asian	3	1	2
101	Frame1197	Asian	3	1	2
101	Frame1198	Asian	3	1	2
101	Frame1199	Asian	3	1	2
101	Frame12	Asian	3	1	2
101	Frame120	Asian	3	1	2
101	Frame1200	Asian	3	1	2
101	Frame1201	Asian	3	1	2
101	Frame1202	Asian	3	1	2
101	Frame1203	Asian	3	1	2
101	Frame1204	Asian	3	1	2
101	Frame1205	Asian	3	1	2
101	Frame1206	Asian	3	1	2
101	Frame1207	Asian	3	1	2
101	Frame1208	Asian	3	1	2
101	Frame1209	Asian	3	1	2
101	Frame121	Asian	3	1	2
101	Frame1210	Asian	3	1	2
101	Frame1211	Asian	3	1	2
101	Frame1212	Asian	3	1	2
101	Frame1213	Asian	3	1	2
101	Frame1214	Asian	3	1	2
101	Frame1215	Asian	3	1	2
101	Frame1216	Asian	3	1	2
101	Frame1217	Asian	3	1	2
101	Frame1218	Asian	3	1	2
101	Frame1219	Asian	3	1	2
101	Frame122	Asian	3	1	2
101	Frame1220	Asian	3	1	2
101	Frame1221	Asian	3	1	2
101	Frame1222	Asian	3	1	2
101	Frame1223	Asian	3	1	2
101	Frame1224	Asian	3	1	2
101	Frame1225	Asian	3	1	2
101	Frame1226	Asian	3	1	2
101	Frame1227	Asian	3	1	2
101	Frame1228	Asian	3	1	2
101	Frame1229	Asian	3	1	2
101	Frame123	Asian	3	1	2
101	Frame1230	Asian	3	1	2
101	Frame1231	Asian	3	1	2
101	Frame1232	Asian	3	1	2
101	Frame1233	Asian	3	1	2
101	Frame1234	Asian	3	1	2
101	Frame1235	Asian	3	1	2
101	Frame1236	Asian	3	1	2
101	Frame1237	Asian	3	1	2
101	Frame1238	Asian	3	1	2
101	Frame1239	Asian	3	1	2
101	Frame124	Asian	3	1	2
101	Frame1240	Asian	3	1	2
101	Frame1241	Asian	3	1	2
101	Frame1242	Asian	3	1	2
101	Frame1243	Asian	3	1	2
101	Frame1244	Asian	3	1	2
101	Frame1245	Asian	3	1	2
101	Frame1246	Asian	3	1	2
101	Frame1247	Asian	3	1	2
101	Frame1248	Asian	3	1	2
101	Frame1249	Asian	3	1	2
101	Frame125	Asian	3	1	2
101	Frame1250	Asian	3	1	2
101	Frame1251	Asian	3	1	2
101	Frame1252	Asian	3	1	2
101	Frame1253	Asian	3	1	2
101	Frame1254	Asian	3	1	2
101	Frame1255	Asian	3	1	2
101	Frame1256	Asian	3	1	2
101	Frame1257	Asian	3	1	2
101	Frame1258	Asian	3	1	2
101	Frame1259	Asian	3	1	2
101	Frame126	Asian	3	1	2
101	Frame1260	Asian	3	1	2
101	Frame1261	Asian	3	1	2
101	Frame1262	Asian	3	1	2
101	Frame1263	Asian	3	1	2
101	Frame1264	Asian	3	1	2
101	Frame1265	Asian	3	1	2
101	Frame1266	Asian	3	1	2
101	Frame1267	Asian	3	1	2
101	Frame1268	Asian	3	1	2
101	Frame1269	Asian	3	1	2
101	Frame127	Asian	3	1	2
101	Frame1270	Asian	3	1	2
101	Frame1271	Asian	3	1	2
101	Frame1272	Asian	3	1	2
101	Frame1273	Asian	3	1	2
101	Frame1274	Asian	3	1	2
101	Frame1275	Asian	3	1	2
101	Frame1276	Asian	3	1	2
101	Frame1277	Asian	3	1	2
101	Frame1278	Asian	3	1	2
101	Frame1279	Asian	3	1	2
101	Frame128	Asian	3	1	2
101	Frame1280	Asian	3	1	2
101	Frame1281	Asian	3	1	2
101	Frame1282	Asian	3	1	2
101	Frame1283	Asian	3	1	2
101	Frame1284	Asian	3	1	2
101	Frame1285	Asian	3	1	2
101	Frame1286	Asian	3	1	2
101	Frame1287	Asian	3	1	2
101	Frame1288	Asian	3	1	2
101	Frame1289	Asian	3	1	2
101	Frame129	Asian	3	1	2
101	Frame1290	Asian	3	1	2
101	Frame1291	Asian	3	1	2
101	Frame1292	Asian	3	1	2
101	Frame1293	Asian	3	1	2
101	Frame1294	Asian	3	1	2
101	Frame1295	Asian	3	1	2
101	Frame1296	Asian	3	1	2
101	Frame1297	Asian	3	1	2
101	Frame1298	Asian	3	1	2
101	Frame1299	Asian	3	1	2
101	Frame13	Asian	3	1	2
101	Frame130	Asian	3	1	2
101	Frame1300	Asian	3	1	2
101	Frame1301	Asian	3	1	2
101	Frame1302	Asian	3	1	2
101	Frame1303	Asian	3	1	2
101	Frame1304	Asian	3	1	2
101	Frame1305	Asian	3	1	2
101	Frame1306	Asian	3	1	2
101	Frame1307	Asian	3	1	2
101	Frame1308	Asian	3	1	2
101	Frame1309	Asian	3	1	2
101	Frame131	Asian	3	1	2
101	Frame1310	Asian	3	1	2
101	Frame1311	Asian	3	1	2
101	Frame1312	Asian	3	1	2
101	Frame1313	Asian	3	1	2
101	Frame1314	Asian	3	1	2
101	Frame1315	Asian	3	1	2
101	Frame1316	Asian	3	1	2
101	Frame1317	Asian	3	1	2
101	Frame1318	Asian	3	1	2
101	Frame1319	Asian	3	1	2
101	Frame132	Asian	3	1	2
101	Frame1320	Asian	3	1	2
101	Frame1321	Asian	3	1	2
101	Frame1322	Asian	3	1	2
101	Frame1323	Asian	3	1	2
101	Frame1324	Asian	3	1	2
101	Frame1325	Asian	3	1	2
101	Frame1326	Asian	3	1	2
101	Frame1327	Asian	3	1	2
101	Frame1328	Asian	3	1	2
101	Frame1329	Asian	3	1	2
101	Frame133	Asian	3	1	2
101	Frame1330	Asian	3	1	2
101	Frame1331	Asian	3	1	2
101	Frame1332	Asian	3	1	2
101	Frame1333	Asian	3	1	2
101	Frame1334	Asian	3	1	2
101	Frame1335	Asian	3	1	2
101	Frame1336	Asian	3	1	2
101	Frame1337	Asian	3	1	2
101	Frame1338	Asian	3	1	2
101	Frame1339	Asian	3	1	2
101	Frame134	Asian	3	1	2
101	Frame1340	Asian	3	1	2
101	Frame1341	Asian	3	1	2
101	Frame1342	Asian	3	1	2
101	Frame1343	Asian	3	1	2
101	Frame1344	Asian	3	1	2
101	Frame1345	Asian	3	1	2
101	Frame1346	Asian	3	1	2
101	Frame1347	Asian	3	1	2
101	Frame1348	Asian	3	1	2
101	Frame1349	Asian	3	1	2
101	Frame135	Asian	3	1	2
101	Frame1350	Asian	3	1	2
101	Frame1351	Asian	3	1	2
101	Frame1352	Asian	3	1	2
101	Frame1353	Asian	3	1	2
101	Frame1354	Asian	3	1	2
101	Frame1355	Asian	3	1	2
101	Frame1356	Asian	3	1	2
101	Frame1357	Asian	3	1	2
101	Frame1358	Asian	3	1	2
101	Frame1359	Asian	3	1	2
101	Frame136	Asian	3	1	2
101	Frame1360	Asian	3	1	2
101	Frame1361	Asian	3	1	2
101	Frame1362	Asian	3	1	2
101	Frame1363	Asian	3	1	2
101	Frame1364	Asian	3	1	2
101	Frame1365	Asian	3	1	2
101	Frame1366	Asian	3	1	2
101	Frame1367	Asian	3	1	2
101	Frame1368	Asian	3	1	2
101	Frame1369	Asian	3	1	2
101	Frame137	Asian	3	1	2
101	Frame1370	Asian	3	1	2
101	Frame1371	Asian	3	1	2
101	Frame1372	Asian	3	1	2
101	Frame1373	Asian	3	1	2
101	Frame1374	Asian	3	1	2
101	Frame1375	Asian	3	1	2
101	Frame1376	Asian	3	1	2
101	Frame1377	Asian	3	1	2
101	Frame1378	Asian	3	1	2
101	Frame1379	Asian	3	1	2
101	Frame138	Asian	3	1	2
101	Frame1380	Asian	3	1	2
101	Frame1381	Asian	3	1	2
101	Frame1382	Asian	3	1	2
101	Frame1383	Asian	3	1	2
101	Frame1384	Asian	3	1	2
101	Frame1385	Asian	3	1	2
101	Frame1386	Asian	3	1	2
101	Frame1387	Asian	3	1	2
101	Frame1388	Asian	3	1	2
101	Frame1389	Asian	3	1	2
101	Frame139	Asian	3	1	2
101	Frame1390	Asian	3	1	2
101	Frame1391	Asian	3	1	2
101	Frame1392	Asian	3	1	2
101	Frame1393	Asian	3	1	2
101	Frame1394	Asian	3	1	2
101	Frame1395	Asian	3	1	2
101	Frame1396	Asian	3	1	2
101	Frame1397	Asian	3	1	2
101	Frame1398	Asian	3	1	2
101	Frame1399	Asian	3	1	2
101	Frame14	Asian	3	1	2
101	Frame140	Asian	3	1	2
101	Frame1400	Asian	3	1	2
101	Frame1401	Asian	3	1	2
101	Frame1402	Asian	3	1	2
101	Frame1403	Asian	3	1	2
101	Frame1404	Asian	3	1	2
101	Frame1405	Asian	3	1	2
101	Frame1406	Asian	3	1	2
101	Frame1407	Asian	3	1	2
101	Frame1408	Asian	3	1	2
101	Frame1409	Asian	3	1	2
101	Frame141	Asian	3	1	2
101	Frame1410	Asian	3	1	2
101	Frame1411	Asian	3	1	2
101	Frame1412	Asian	3	1	2
101	Frame1413	Asian	3	1	2
101	Frame1414	Asian	3	1	2
101	Frame1415	Asian	3	1	2
101	Frame1416	Asian	3	1	2
101	Frame1417	Asian	3	1	2
101	Frame1418	Asian	3	1	2
101	Frame1419	Asian	3	1	2
101	Frame142	Asian	3	1	2
101	Frame1420	Asian	3	1	2
101	Frame1421	Asian	3	1	2
101	Frame1422	Asian	3	1	2
101	Frame1423	Asian	3	1	2
101	Frame1424	Asian	3	1	2
101	Frame1425	Asian	3	1	2
101	Frame1426	Asian	3	1	2
101	Frame1427	Asian	3	1	2
101	Frame1428	Asian	3	1	2
101	Frame1429	Asian	3	1	2
101	Frame143	Asian	3	1	2
101	Frame1430	Asian	3	1	2
101	Frame1431	Asian	3	1	2
101	Frame1432	Asian	3	1	2
101	Frame1433	Asian	3	1	2
101	Frame1434	Asian	3	1	2
101	Frame1435	Asian	3	1	2
101	Frame1436	Asian	3	1	2
101	Frame1437	Asian	3	1	2
101	Frame1438	Asian	3	1	2
101	Frame1439	Asian	3	1	2
101	Frame144	Asian	3	1	2
101	Frame1440	Asian	3	1	2
101	Frame1441	Asian	3	1	2
101	Frame1442	Asian	3	1	2
101	Frame1443	Asian	3	1	2
101	Frame1444	Asian	3	1	2
101	Frame1445	Asian	3	1	2
101	Frame1446	Asian	3	1	2
101	Frame1447	Asian	3	1	2
101	Frame1448	Asian	3	1	2
101	Frame1449	Asian	3	1	2
101	Frame145	Asian	3	1	2
101	Frame1450	Asian	3	1	2
101	Frame1451	Asian	3	1	2
101	Frame1452	Asian	3	1	2
101	Frame1453	Asian	3	1	2
101	Frame1454	Asian	3	1	2
101	Frame1455	Asian	3	1	2
101	Frame1456	Asian	3	1	2
101	Frame1457	Asian	3	1	2
101	Frame1458	Asian	3	1	2
101	Frame1459	Asian	3	1	2
101	Frame146	Asian	3	1	2
101	Frame1460	Asian	3	1	2
101	Frame1461	Asian	3	1	2
101	Frame1462	Asian	3	1	2
101	Frame1463	Asian	3	1	2
101	Frame1464	Asian	3	1	2
101	Frame1465	Asian	3	1	2
101	Frame1466	Asian	3	1	2
101	Frame1467	Asian	3	1	2
101	Frame1468	Asian	3	1	2
101	Frame1469	Asian	3	1	2
101	Frame147	Asian	3	1	2
101	Frame1470	Asian	3	1	2
101	Frame1471	Asian	3	1	2
101	Frame1472	Asian	3	1	2
101	Frame1473	Asian	3	1	2
101	Frame1474	Asian	3	1	2
101	Frame1475	Asian	3	1	2
101	Frame1476	Asian	3	1	2
101	Frame1477	Asian	3	1	2
101	Frame1478	Asian	3	1	2
101	Frame1479	Asian	3	1	2
101	Frame148	Asian	3	1	2
101	Frame1480	Asian	3	1	2
101	Frame1481	Asian	3	1	2
101	Frame1482	Asian	3	1	2
101	Frame1483	Asian	3	1	2
101	Frame1484	Asian	3	1	2
101	Frame1485	Asian	3	1	2
101	Frame1486	Asian	3	1	2
101	Frame1487	Asian	3	1	2
101	Frame1488	Asian	3	1	2
101	Frame1489	Asian	3	1	2
101	Frame149	Asian	3	1	2
101	Frame1490	Asian	3	1	2
101	Frame1491	Asian	3	1	2
101	Frame1492	Asian	3	1	2
101	Frame1493	Asian	3	1	2
101	Frame1494	Asian	3	1	2
101	Frame1495	Asian	3	1	2
101	Frame1496	Asian	3	1	2
101	Frame1497	Asian	3	1	2
101	Frame1498	Asian	3	1	2
101	Frame1499	Asian	3	1	2
101	Frame15	Asian	3	1	2
101	Frame150	Asian	3	1	2
101	Frame1500	Asian	3	1	2
101	Frame1501	Asian	3	1	2
101	Frame1502	Asian	3	1	2
101	Frame1503	Asian	3	1	2
101	Frame1504	Asian	3	1	2
101	Frame1505	Asian	3	1	2
101	Frame1506	Asian	3	1	2
101	Frame1507	Asian	3	1	2
101	Frame1508	Asian	3	1	2
101	Frame1509	Asian	3	1	2
101	Frame151	Asian	3	1	2
101	Frame1510	Asian	3	1	2
101	Frame1511	Asian	3	1	2
101	Frame1512	Asian	3	1	2
101	Frame1513	Asian	3	1	2
101	Frame1514	Asian	3	1	2
101	Frame1515	Asian	3	1	2
101	Frame1516	Asian	3	1	2
101	Frame1517	Asian	3	1	2
101	Frame1518	Asian	3	1	2
101	Frame1519	Asian	3	1	2
101	Frame152	Asian	3	1	2
101	Frame1520	Asian	3	1	2
101	Frame1521	Asian	3	1	2
101	Frame1522	Asian	3	1	2
101	Frame1523	Asian	3	1	2
101	Frame1524	Asian	3	1	2
101	Frame1525	Asian	3	1	2
101	Frame1526	Asian	3	1	2
101	Frame1527	Asian	3	1	2
101	Frame1528	Asian	3	1	2
101	Frame1529	Asian	3	1	2
101	Frame153	Asian	3	1	2
101	Frame1530	Asian	3	1	2
101	Frame1531	Asian	3	1	2
101	Frame1532	Asian	3	1	2
101	Frame1533	Asian	3	1	2
101	Frame1534	Asian	3	1	2
101	Frame1535	Asian	3	1	2
101	Frame1536	Asian	3	1	2
101	Frame1537	Asian	3	1	2
101	Frame1538	Asian	3	1	2
101	Frame1539	Asian	3	1	2
101	Frame154	Asian	3	1	2
101	Frame1540	Asian	3	1	2
101	Frame1541	Asian	3	1	2
101	Frame1542	Asian	3	1	2
101	Frame1543	Asian	3	1	2
101	Frame1544	Asian	3	1	2
101	Frame1545	Asian	3	1	2
101	Frame1546	Asian	3	1	2
101	Frame1547	Asian	3	1	2
101	Frame1548	Asian	3	1	2
101	Frame1549	Asian	3	1	2
101	Frame155	Asian	3	1	2
101	Frame1550	Asian	3	1	2
101	Frame1551	Asian	3	1	2
101	Frame1552	Asian	3	1	2
101	Frame1553	Asian	3	1	2
101	Frame1554	Asian	3	1	2
101	Frame1555	Asian	3	1	2
101	Frame1556	Asian	3	1	2
101	Frame1557	Asian	3	1	2
101	Frame1558	Asian	3	1	2
101	Frame1559	Asian	3	1	2
101	Frame156	Asian	3	1	2
101	Frame1560	Asian	3	1	2
101	Frame1561	Asian	3	1	2
101	Frame1562	Asian	3	1	2
101	Frame1563	Asian	3	1	2
101	Frame1564	Asian	3	1	2
101	Frame1565	Asian	3	1	2
101	Frame1566	Asian	3	1	2
101	Frame1567	Asian	3	1	2
101	Frame1568	Asian	3	1	2
101	Frame1569	Asian	3	1	2
101	Frame157	Asian	3	1	2
101	Frame1570	Asian	3	1	2
101	Frame1571	Asian	3	1	2
101	Frame1572	Asian	3	1	2
101	Frame1573	Asian	3	1	2
101	Frame1574	Asian	3	1	2
101	Frame1575	Asian	3	1	2
101	Frame1576	Asian	3	1	2
101	Frame1577	Asian	3	1	2
101	Frame1578	Asian	3	1	2
101	Frame1579	Asian	3	1	2
101	Frame158	Asian	3	1	2
101	Frame1580	Asian	3	1	2
101	Frame1581	Asian	3	1	2
101	Frame1582	Asian	3	1	2
101	Frame1583	Asian	3	1	2
101	Frame1584	Asian	3	1	2
101	Frame1585	Asian	3	1	2
101	Frame1586	Asian	3	1	2
101	Frame1587	Asian	3	1	2
101	Frame1588	Asian	3	1	2
101	Frame1589	Asian	3	1	2
101	Frame159	Asian	3	1	2
101	Frame1590	Asian	3	1	2
101	Frame1591	Asian	3	1	2
101	Frame1592	Asian	3	1	2
101	Frame1593	Asian	3	1	2
101	Frame1594	Asian	3	1	2
101	Frame1595	Asian	3	1	2
101	Frame1596	Asian	3	1	2
101	Frame1597	Asian	3	1	2
101	Frame1598	Asian	3	1	2
101	Frame1599	Asian	3	1	2
101	Frame16	Asian	3	1	2
101	Frame160	Asian	3	1	2
101	Frame1600	Asian	3	1	2
101	Frame1601	Asian	3	1	2
101	Frame1602	Asian	3	1	2
101	Frame1603	Asian	3	1	2
101	Frame1604	Asian	3	1	2
101	Frame1605	Asian	3	1	2
101	Frame1606	Asian	3	1	2
101	Frame1607	Asian	3	1	2
101	Frame1608	Asian	3	1	2
101	Frame1609	Asian	3	1	2
101	Frame161	Asian	3	1	2
101	Frame1610	Asian	3	1	2
101	Frame1611	Asian	3	1	2
101	Frame1612	Asian	3	1	2
101	Frame1613	Asian	3	1	2
101	Frame1614	Asian	3	1	2
101	Frame1615	Asian	3	1	2
101	Frame1616	Asian	3	1	2
101	Frame1617	Asian	3	1	2
101	Frame1618	Asian	3	1	2
101	Frame1619	Asian	3	1	2
101	Frame162	Asian	3	1	2
101	Frame1620	Asian	3	1	2
101	Frame1621	Asian	3	1	2
101	Frame1622	Asian	3	1	2
101	Frame1623	Asian	3	1	2
101	Frame1624	Asian	3	1	2
101	Frame1625	Asian	3	1	2
101	Frame1626	Asian	3	1	2
101	Frame1627	Asian	3	1	2
101	Frame1628	Asian	3	1	2
101	Frame1629	Asian	3	1	2
101	Frame163	Asian	3	1	2
101	Frame1630	Asian	3	1	2
101	Frame1631	Asian	3	1	2
101	Frame1632	Asian	3	1	2
101	Frame1633	Asian	3	1	2
101	Frame1634	Asian	3	1	2
101	Frame1635	Asian	3	1	2
101	Frame1636	Asian	3	1	2
101	Frame1637	Asian	3	1	2
101	Frame1638	Asian	3	1	2
101	Frame1639	Asian	3	1	2
101	Frame164	Asian	3	1	2
101	Frame1640	Asian	3	1	2
101	Frame1641	Asian	3	1	2
101	Frame1642	Asian	3	1	2
101	Frame1643	Asian	3	1	2
101	Frame1644	Asian	3	1	2
101	Frame1645	Asian	3	1	2
101	Frame1646	Asian	3	1	2
101	Frame1647	Asian	3	1	2
101	Frame1648	Asian	3	1	2
101	Frame1649	Asian	3	1	2
101	Frame165	Asian	3	1	2
101	Frame1650	Asian	3	1	2
101	Frame1651	Asian	3	1	2
101	Frame1652	Asian	3	1	2
101	Frame1653	Asian	3	1	2
101	Frame1654	Asian	3	1	2
101	Frame1655	Asian	3	1	2
101	Frame1656	Asian	3	1	2
101	Frame1657	Asian	3	1	2
101	Frame1658	Asian	3	1	2
101	Frame1659	Asian	3	1	2
101	Frame166	Asian	3	1	2
101	Frame1660	Asian	3	1	2
101	Frame1661	Asian	3	1	2
101	Frame1662	Asian	3	1	2
101	Frame1663	Asian	3	1	2
101	Frame1664	Asian	3	1	2
101	Frame1665	Asian	3	1	2
101	Frame1666	Asian	3	1	2
101	Frame1667	Asian	3	1	2
101	Frame1668	Asian	3	1	2
101	Frame1669	Asian	3	1	2
101	Frame167	Asian	3	1	2
101	Frame1670	Asian	3	1	2
101	Frame1671	Asian	3	1	2
101	Frame1672	Asian	3	1	2
101	Frame1673	Asian	3	1	2
101	Frame1674	Asian	3	1	2
101	Frame1675	Asian	3	1	2
101	Frame1676	Asian	3	1	2
101	Frame1677	Asian	3	1	2
101	Frame1678	Asian	3	1	2
101	Frame1679	Asian	3	1	2
101	Frame168	Asian	3	1	2
101	Frame1680	Asian	3	1	2
101	Frame1681	Asian	3	1	2
101	Frame1682	Asian	3	1	2
101	Frame1683	Asian	3	1	2
101	Frame1684	Asian	3	1	2
101	Frame1685	Asian	3	1	2
101	Frame1686	Asian	3	1	2
101	Frame1687	Asian	3	1	2
101	Frame1688	Asian	3	1	2
101	Frame1689	Asian	3	1	2
101	Frame169	Asian	3	1	2
101	Frame1690	Asian	3	1	2
101	Frame1691	Asian	3	1	2
101	Frame1692	Asian	3	1	2
101	Frame1693	Asian	3	1	2
101	Frame1694	Asian	3	1	2
101	Frame1695	Asian	3	1	2
101	Frame1696	Asian	3	1	2
101	Frame1697	Asian	3	1	2
101	Frame1698	Asian	3	1	2
101	Frame1699	Asian	3	1	2
101	Frame17	Asian	3	1	2
101	Frame170	Asian	3	1	2
101	Frame1700	Asian	3	1	2
101	Frame1701	Asian	3	1	2
101	Frame1702	Asian	3	1	2
101	Frame1703	Asian	3	1	2
101	Frame1704	Asian	3	1	2
101	Frame1705	Asian	3	1	2
101	Frame1706	Asian	3	1	2
101	Frame1707	Asian	3	1	2
101	Frame1708	Asian	3	1	2
101	Frame1709	Asian	3	1	2
101	Frame171	Asian	3	1	2
101	Frame1710	Asian	3	1	2
101	Frame1711	Asian	3	1	2
101	Frame1712	Asian	3	1	2
101	Frame1713	Asian	3	1	2
101	Frame1714	Asian	3	1	2
101	Frame1715	Asian	3	1	2
101	Frame1716	Asian	3	1	2
101	Frame1717	Asian	3	1	2
101	Frame1718	Asian	3	1	2
101	Frame1719	Asian	3	1	2
101	Frame172	Asian	3	1	2
101	Frame1720	Asian	3	1	2
101	Frame1721	Asian	3	1	2
101	Frame1722	Asian	3	1	2
101	Frame1723	Asian	3	1	2
101	Frame1724	Asian	3	1	2
101	Frame1725	Asian	3	1	2
101	Frame1726	Asian	3	1	2
101	Frame1727	Asian	3	1	2
101	Frame1728	Asian	3	1	2
101	Frame1729	Asian	3	1	2
101	Frame173	Asian	3	1	2
101	Frame1730	Asian	3	1	2
101	Frame1731	Asian	3	1	2
101	Frame1732	Asian	3	1	2
101	Frame1733	Asian	3	1	2
101	Frame1734	Asian	3	1	2
101	Frame1735	Asian	3	1	2
101	Frame1736	Asian	3	1	2
101	Frame1737	Asian	3	1	2
101	Frame1738	Asian	3	1	2
101	Frame1739	Asian	3	1	2
101	Frame174	Asian	3	1	2
101	Frame1740	Asian	3	1	2
101	Frame1741	Asian	3	1	2
101	Frame1742	Asian	3	1	2
101	Frame1743	Asian	3	1	2
101	Frame1744	Asian	3	1	2
101	Frame1745	Asian	3	1	2
101	Frame1746	Asian	3	1	2
101	Frame1747	Asian	3	1	2
101	Frame1748	Asian	3	1	2
101	Frame1749	Asian	3	1	2
101	Frame175	Asian	3	1	2
101	Frame1750	Asian	3	1	2
101	Frame1751	Asian	3	1	2
101	Frame1752	Asian	3	1	2
101	Frame1753	Asian	3	1	2
101	Frame1754	Asian	3	1	2
101	Frame1755	Asian	3	1	2
101	Frame1756	Asian	3	1	2
101	Frame1757	Asian	3	1	2
101	Frame1758	Asian	3	1	2
101	Frame1759	Asian	3	1	2
101	Frame176	Asian	3	1	2
101	Frame1760	Asian	3	1	2
101	Frame1761	Asian	3	1	2
101	Frame1762	Asian	3	1	2
101	Frame1763	Asian	3	1	2
101	Frame1764	Asian	3	1	2
101	Frame1765	Asian	3	1	2
101	Frame1766	Asian	3	1	2
101	Frame1767	Asian	3	1	2
101	Frame1768	Asian	3	1	2
101	Frame1769	Asian	3	1	2
101	Frame177	Asian	3	1	2
101	Frame1770	Asian	3	1	2
101	Frame1771	Asian	3	1	2
101	Frame1772	Asian	3	1	2
101	Frame1773	Asian	3	1	2
101	Frame1774	Asian	3	1	2
101	Frame1775	Asian	3	1	2
101	Frame1776	Asian	3	1	2
101	Frame1777	Asian	3	1	2
101	Frame1778	Asian	3	1	2
101	Frame1779	Asian	3	1	2
101	Frame178	Asian	3	1	2
101	Frame1780	Asian	3	1	2
101	Frame1781	Asian	3	1	2
101	Frame1782	Asian	3	1	2
101	Frame1783	Asian	3	1	2
101	Frame1784	Asian	3	1	2
101	Frame1785	Asian	3	1	2
101	Frame1786	Asian	3	1	2
101	Frame1787	Asian	3	1	2
101	Frame1788	Asian	3	1	2
101	Frame1789	Asian	3	1	2
101	Frame179	Asian	3	1	2
101	Frame1790	Asian	3	1	2
101	Frame1791	Asian	3	1	2
101	Frame1792	Asian	3	1	2
101	Frame1793	Asian	3	1	2
101	Frame1794	Asian	3	1	2
101	Frame1795	Asian	3	1	2
101	Frame1796	Asian	3	1	2
101	Frame1797	Asian	3	1	2
101	Frame1798	Asian	3	1	2
101	Frame1799	Asian	3	1	2
101	Frame18	Asian	3	1	2
101	Frame180	Asian	3	1	2
101	Frame1800	Asian	3	1	2
101	Frame1801	Asian	3	1	2
101	Frame1802	Asian	3	1	2
101	Frame1803	Asian	3	1	2
101	Frame1804	Asian	3	1	2
101	Frame1805	Asian	3	1	2
101	Frame1806	Asian	3	1	2
101	Frame1807	Asian	3	1	2
101	Frame1808	Asian	3	1	2
101	Frame1809	Asian	3	1	2
101	Frame181	Asian	3	1	2
101	Frame1810	Asian	3	1	2
101	Frame1811	Asian	3	1	2
101	Frame1812	Asian	3	1	2
101	Frame1813	Asian	3	1	2
101	Frame1814	Asian	3	1	2
101	Frame1815	Asian	3	1	2
101	Frame1816	Asian	3	1	2
101	Frame1817	Asian	3	1	2
101	Frame1818	Asian	3	1	2
101	Frame1819	Asian	3	1	2
101	Frame182	Asian	3	1	2
101	Frame1820	Asian	3	1	2
101	Frame1821	Asian	3	1	2
101	Frame1822	Asian	3	1	2
101	Frame1823	Asian	3	1	2
101	Frame1824	Asian	3	1	2
101	Frame1825	Asian	3	1	2
101	Frame1826	Asian	3	1	2
101	Frame1827	Asian	3	1	2
101	Frame1828	Asian	3	1	2
101	Frame1829	Asian	3	1	2
101	Frame183	Asian	3	1	2
101	Frame1830	Asian	3	1	2
101	Frame1831	Asian	3	1	2
101	Frame1832	Asian	3	1	2
101	Frame1833	Asian	3	1	2
101	Frame1834	Asian	3	1	2
101	Frame1835	Asian	3	1	2
101	Frame1836	Asian	3	1	2
101	Frame1837	Asian	3	1	2
101	Frame1838	Asian	3	1	2
101	Frame1839	Asian	3	1	2
101	Frame184	Asian	3	1	2
101	Frame1840	Asian	3	1	2
101	Frame1841	Asian	3	1	2
101	Frame1842	Asian	3	1	2
101	Frame1843	Asian	3	1	2
101	Frame1844	Asian	3	1	2
101	Frame1845	Asian	3	1	2
101	Frame1846	Asian	3	1	2
101	Frame1847	Asian	3	1	2
101	Frame1848	Asian	3	1	2
101	Frame1849	Asian	3	1	2
101	Frame185	Asian	3	1	2
101	Frame1850	Asian	3	1	2
101	Frame1851	Asian	3	1	2
101	Frame1852	Asian	3	1	2
101	Frame1853	Asian	3	1	2
101	Frame1854	Asian	3	1	2
101	Frame1855	Asian	3	1	2
101	Frame1856	Asian	3	1	2
101	Frame1857	Asian	3	1	2
101	Frame1858	Asian	3	1	2
101	Frame1859	Asian	3	1	2
101	Frame186	Asian	3	1	2
101	Frame1860	Asian	3	1	2
101	Frame1861	Asian	3	1	2
101	Frame1862	Asian	3	1	2
101	Frame1863	Asian	3	1	2
101	Frame1864	Asian	3	1	2
101	Frame1865	Asian	3	1	2
101	Frame1866	Asian	3	1	2
101	Frame1867	Asian	3	1	2
101	Frame1868	Asian	3	1	2
101	Frame1869	Asian	3	1	2
101	Frame187	Asian	3	1	2
101	Frame1870	Asian	3	1	2
101	Frame1871	Asian	3	1	2
101	Frame1872	Asian	3	1	2
101	Frame1873	Asian	3	1	2
101	Frame1874	Asian	3	1	2
101	Frame1875	Asian	3	1	2
101	Frame1876	Asian	3	1	2
101	Frame1877	Asian	3	1	2
101	Frame1878	Asian	3	1	2
101	Frame1879	Asian	3	1	2
101	Frame188	Asian	3	1	2
101	Frame1880	Asian	3	1	2
101	Frame1881	Asian	3	1	2
101	Frame1882	Asian	3	1	2
101	Frame1883	Asian	3	1	2
101	Frame1884	Asian	3	1	2
101	Frame1885	Asian	3	1	2
101	Frame1886	Asian	3	1	2
101	Frame1887	Asian	3	1	2
101	Frame1888	Asian	3	1	2
101	Frame1889	Asian	3	1	2
101	Frame189	Asian	3	1	2
101	Frame1890	Asian	3	1	2
101	Frame1891	Asian	3	1	2
101	Frame1892	Asian	3	1	2
101	Frame1893	Asian	3	1	2
101	Frame1894	Asian	3	1	2
101	Frame1895	Asian	3	1	2
101	Frame1896	Asian	3	1	2
101	Frame1897	Asian	3	1	2
101	Frame1898	Asian	3	1	2
101	Frame1899	Asian	3	1	2
101	Frame19	Asian	3	1	2
101	Frame190	Asian	3	1	2
101	Frame1900	Asian	3	1	2
101	Frame1901	Asian	3	1	2
101	Frame1902	Asian	3	1	2
101	Frame1903	Asian	3	1	2
101	Frame1904	Asian	3	1	2
101	Frame1905	Asian	3	1	2
101	Frame1906	Asian	3	1	2
101	Frame1907	Asian	3	1	2
101	Frame1908	Asian	3	1	2
101	Frame1909	Asian	3	1	2
101	Frame191	Asian	3	1	2
101	Frame1910	Asian	3	1	2
101	Frame1911	Asian	3	1	2
101	Frame1912	Asian	3	1	2
101	Frame1913	Asian	3	1	2
101	Frame1914	Asian	3	1	2
101	Frame1915	Asian	3	1	2
101	Frame1916	Asian	3	1	2
101	Frame1917	Asian	3	1	2
101	Frame1918	Asian	3	1	2
101	Frame1919	Asian	3	1	2
101	Frame192	Asian	3	1	2
101	Frame1920	Asian	3	1	2
101	Frame1921	Asian	3	1	2
101	Frame1922	Asian	3	1	2
101	Frame1923	Asian	3	1	2
101	Frame1924	Asian	3	1	2
101	Frame1925	Asian	3	1	2
101	Frame1926	Asian	3	1	2
101	Frame1927	Asian	3	1	2
101	Frame1928	Asian	3	1	2
101	Frame1929	Asian	3	1	2
101	Frame193	Asian	3	1	2
101	Frame1930	Asian	3	1	2
101	Frame1931	Asian	3	1	2
101	Frame1932	Asian	3	1	2
101	Frame1933	Asian	3	1	2
101	Frame1934	Asian	3	1	2
101	Frame1935	Asian	3	1	2
101	Frame1936	Asian	3	1	2
101	Frame1937	Asian	3	1	2
101	Frame1938	Asian	3	1	2
101	Frame1939	Asian	3	1	2
101	Frame194	Asian	3	1	2
101	Frame1940	Asian	3	1	2
101	Frame1941	Asian	3	1	2
101	Frame1942	Asian	3	1	2
101	Frame1943	Asian	3	1	2
101	Frame1944	Asian	3	1	2
101	Frame1945	Asian	3	1	2
101	Frame1946	Asian	3	1	2
101	Frame1947	Asian	3	1	2
101	Frame1948	Asian	3	1	2
101	Frame1949	Asian	3	1	2
101	Frame195	Asian	3	1	2
101	Frame1950	Asian	3	1	2
101	Frame1951	Asian	3	1	2
101	Frame1952	Asian	3	1	2
101	Frame1953	Asian	3	1	2
101	Frame1954	Asian	3	1	2
101	Frame1955	Asian	3	1	2
101	Frame1956	Asian	3	1	2
101	Frame1957	Asian	3	1	2
101	Frame1958	Asian	3	1	2
101	Frame1959	Asian	3	1	2
101	Frame196	Asian	3	1	2
101	Frame1960	Asian	3	1	2
101	Frame1961	Asian	3	1	2
101	Frame1962	Asian	3	1	2
101	Frame1963	Asian	3	1	2
101	Frame1964	Asian	3	1	2
101	Frame1965	Asian	3	1	2
101	Frame1966	Asian	3	1	2
101	Frame1967	Asian	3	1	2
101	Frame1968	Asian	3	1	2
101	Frame1969	Asian	3	1	2
101	Frame197	Asian	3	1	2
101	Frame1970	Asian	3	1	2
101	Frame1971	Asian	3	1	2
101	Frame1972	Asian	3	1	2
101	Frame1973	Asian	3	1	2
101	Frame1974	Asian	3	1	2
101	Frame1975	Asian	3	1	2
101	Frame1976	Asian	3	1	2
101	Frame1977	Asian	3	1	2
101	Frame1978	Asian	3	1	2
101	Frame1979	Asian	3	1	2
101	Frame198	Asian	3	1	2
101	Frame1980	Asian	3	1	2
101	Frame1981	Asian	3	1	2
101	Frame1982	Asian	3	1	2
101	Frame1983	Asian	3	1	2
101	Frame1984	Asian	3	1	2
101	Frame1985	Asian	3	1	2
101	Frame1986	Asian	3	1	2
101	Frame1987	Asian	3	1	2
101	Frame1988	Asian	3	1	2
101	Frame1989	Asian	3	1	2
101	Frame199	Asian	3	1	2
101	Frame1990	Asian	3	1	2
101	Frame1991	Asian	3	1	2
101	Frame1992	Asian	3	1	2
101	Frame1993	Asian	3	1	2
101	Frame1994	Asian	3	1	2
101	Frame1995	Asian	3	1	2
101	Frame1996	Asian	3	1	2
101	Frame1997	Asian	3	1	2
101	Frame1998	Asian	3	1	2
101	Frame1999	Asian	3	1	2
101	Frame2	Asian	3	1	2
101	Frame20	Asian	3	1	2
101	Frame200	Asian	3	1	2
101	Frame2000	Asian	3	1	2
101	Frame2001	Asian	3	1	2
101	Frame2002	Asian	3	1	2
101	Frame2003	Asian	3	1	2
101	Frame2004	Asian	3	1	2
101	Frame2005	Asian	3	1	2
101	Frame2006	Asian	3	1	2
101	Frame2007	Asian	3	1	2
101	Frame2008	Asian	3	1	2
101	Frame2009	Asian	3	1	2
101	Frame201	Asian	3	1	2
101	Frame2010	Asian	3	1	2
101	Frame2011	Asian	3	1	2
101	Frame2012	Asian	3	1	2
101	Frame2013	Asian	3	1	2
101	Frame2014	Asian	3	1	2
101	Frame2015	Asian	3	1	2
101	Frame2016	Asian	3	1	2
101	Frame2017	Asian	3	1	2
101	Frame2018	Asian	3	1	2
101	Frame2019	Asian	3	1	2
101	Frame202	Asian	3	1	2
101	Frame2020	Asian	3	1	2
101	Frame2021	Asian	3	1	2
101	Frame2022	Asian	3	1	2
101	Frame2023	Asian	3	1	2
101	Frame2024	Asian	3	1	2
101	Frame2025	Asian	3	1	2
101	Frame2026	Asian	3	1	2
101	Frame2027	Asian	3	1	2
101	Frame2028	Asian	3	1	2
101	Frame2029	Asian	3	1	2
101	Frame203	Asian	3	1	2
101	Frame2030	Asian	3	1	2
101	Frame2031	Asian	3	1	2
101	Frame2032	Asian	3	1	2
101	Frame2033	Asian	3	1	2
101	Frame2034	Asian	3	1	2
101	Frame2035	Asian	3	1	2
101	Frame2036	Asian	3	1	2
101	Frame2037	Asian	3	1	2
101	Frame2038	Asian	3	1	2
101	Frame2039	Asian	3	1	2
101	Frame204	Asian	3	1	2
101	Frame2040	Asian	3	1	2
101	Frame2041	Asian	3	1	2
101	Frame2042	Asian	3	1	2
101	Frame2043	Asian	3	1	2
101	Frame2044	Asian	3	1	2
101	Frame2045	Asian	3	1	2
101	Frame2046	Asian	3	1	2
101	Frame2047	Asian	3	1	2
101	Frame2048	Asian	3	1	2
101	Frame2049	Asian	3	1	2
101	Frame205	Asian	3	1	2
101	Frame2050	Asian	3	1	2
101	Frame2051	Asian	3	1	2
101	Frame2052	Asian	3	1	2
101	Frame2053	Asian	3	1	2
101	Frame2054	Asian	3	1	2
101	Frame2055	Asian	3	1	2
101	Frame2056	Asian	3	1	2
101	Frame2057	Asian	3	1	2
101	Frame2058	Asian	3	1	2
101	Frame2059	Asian	3	1	2
101	Frame206	Asian	3	1	2
101	Frame2060	Asian	3	1	2
101	Frame2061	Asian	3	1	2
101	Frame2062	Asian	3	1	2
101	Frame2063	Asian	3	1	2
101	Frame2064	Asian	3	1	2
101	Frame2065	Asian	3	1	2
101	Frame2066	Asian	3	1	2
101	Frame2067	Asian	3	1	2
101	Frame2068	Asian	3	1	2
101	Frame2069	Asian	3	1	2
101	Frame207	Asian	3	1	2
101	Frame2070	Asian	3	1	2
101	Frame2071	Asian	3	1	2
101	Frame2072	Asian	3	1	2
101	Frame2073	Asian	3	1	2
101	Frame2074	Asian	3	1	2
101	Frame2075	Asian	3	1	2
101	Frame2076	Asian	3	1	2
101	Frame2077	Asian	3	1	2
101	Frame2078	Asian	3	1	2
101	Frame2079	Asian	3	1	2
101	Frame208	Asian	3	1	2
101	Frame2080	Asian	3	1	2
101	Frame2081	Asian	3	1	2
101	Frame2082	Asian	3	1	2
101	Frame2083	Asian	3	1	2
101	Frame2084	Asian	3	1	2
101	Frame2085	Asian	3	1	2
101	Frame2086	Asian	3	1	2
101	Frame2087	Asian	3	1	2
101	Frame2088	Asian	3	1	2
101	Frame2089	Asian	3	1	2
101	Frame209	Asian	3	1	2
101	Frame2090	Asian	3	1	2
101	Frame2091	Asian	3	1	2
101	Frame2092	Asian	3	1	2
101	Frame2093	Asian	3	1	2
101	Frame2094	Asian	3	1	2
101	Frame2095	Asian	3	1	2
101	Frame2096	Asian	3	1	2
101	Frame2097	Asian	3	1	2
101	Frame2098	Asian	3	1	2
101	Frame2099	Asian	3	1	2
101	Frame21	Asian	3	1	2
101	Frame210	Asian	3	1	2
101	Frame2100	Asian	3	1	2
101	Frame2101	Asian	3	1	2
101	Frame2102	Asian	3	1	2
101	Frame2103	Asian	3	1	2
101	Frame2104	Asian	3	1	2
101	Frame2105	Asian	3	1	2
101	Frame2106	Asian	3	1	2
101	Frame2107	Asian	3	1	2
101	Frame2108	Asian	3	1	2
101	Frame2109	Asian	3	1	2
101	Frame211	Asian	3	1	2
101	Frame2110	Asian	3	1	2
101	Frame2111	Asian	3	1	2
101	Frame2112	Asian	3	1	2
101	Frame2113	Asian	3	1	2
101	Frame2114	Asian	3	1	2
101	Frame2115	Asian	3	1	2
101	Frame2116	Asian	3	1	2
101	Frame2117	Asian	3	1	2
101	Frame2118	Asian	3	1	2
101	Frame2119	Asian	3	1	2
101	Frame212	Asian	3	1	2
101	Frame2120	Asian	3	1	2
101	Frame2121	Asian	3	1	2
101	Frame2122	Asian	3	1	2
101	Frame2123	Asian	3	1	2
101	Frame2124	Asian	3	1	2
101	Frame2125	Asian	3	1	2
101	Frame2126	Asian	3	1	2
101	Frame2127	Asian	3	1	2
101	Frame2128	Asian	3	1	2
101	Frame2129	Asian	3	1	2
101	Frame213	Asian	3	1	2
101	Frame2130	Asian	3	1	2
101	Frame2131	Asian	3	1	2
101	Frame2132	Asian	3	1	2
101	Frame2133	Asian	3	1	2
101	Frame2134	Asian	3	1	2
101	Frame2135	Asian	3	1	2
101	Frame2136	Asian	3	1	2
101	Frame2137	Asian	3	1	2
101	Frame2138	Asian	3	1	2
101	Frame2139	Asian	3	1	2
101	Frame214	Asian	3	1	2
101	Frame2140	Asian	3	1	2
101	Frame2141	Asian	3	1	2
101	Frame2142	Asian	3	1	2
101	Frame2143	Asian	3	1	2
101	Frame2144	Asian	3	1	2
101	Frame2145	Asian	3	1	2
101	Frame2146	Asian	3	1	2
101	Frame2147	Asian	3	1	2
101	Frame2148	Asian	3	1	2
101	Frame2149	Asian	3	1	2
101	Frame215	Asian	3	1	2
101	Frame2150	Asian	3	1	2
101	Frame2151	Asian	3	1	2
101	Frame2152	Asian	3	1	2
101	Frame2153	Asian	3	1	2
101	Frame2154	Asian	3	1	2
101	Frame2155	Asian	3	1	2
101	Frame2156	Asian	3	1	2
101	Frame2157	Asian	3	1	2
101	Frame2158	Asian	3	1	2
101	Frame2159	Asian	3	1	2
101	Frame216	Asian	3	1	2
101	Frame2160	Asian	3	1	2
101	Frame2161	Asian	3	1	2
101	Frame2162	Asian	3	1	2
101	Frame2163	Asian	3	1	2
101	Frame2164	Asian	3	1	2
101	Frame2165	Asian	3	1	2
101	Frame2166	Asian	3	1	2
101	Frame2167	Asian	3	1	2
101	Frame2168	Asian	3	1	2
101	Frame2169	Asian	3	1	2
101	Frame217	Asian	3	1	2
101	Frame2170	Asian	3	1	2
101	Frame2171	Asian	3	1	2
101	Frame2172	Asian	3	1	2
101	Frame2173	Asian	3	1	2
101	Frame2174	Asian	3	1	2
101	Frame2175	Asian	3	1	2
101	Frame218	Asian	3	1	2
101	Frame219	Asian	3	1	2
101	Frame22	Asian	3	1	2
101	Frame220	Asian	3	1	2
101	Frame221	Asian	3	1	2
101	Frame222	Asian	3	1	2
101	Frame223	Asian	3	1	2
101	Frame224	Asian	3	1	2
101	Frame225	Asian	3	1	2
101	Frame226	Asian	3	1	2
101	Frame227	Asian	3	1	2
101	Frame228	Asian	3	1	2
101	Frame229	Asian	3	1	2
101	Frame23	Asian	3	1	2
101	Frame230	Asian	3	1	2
101	Frame231	Asian	3	1	2
101	Frame232	Asian	3	1	2
101	Frame233	Asian	3	1	2
101	Frame234	Asian	3	1	2
101	Frame235	Asian	3	1	2
101	Frame236	Asian	3	1	2
101	Frame237	Asian	3	1	2
101	Frame238	Asian	3	1	2
101	Frame239	Asian	3	1	2
101	Frame24	Asian	3	1	2
101	Frame240	Asian	3	1	2
101	Frame241	Asian	3	1	2
101	Frame242	Asian	3	1	2
101	Frame243	Asian	3	1	2
101	Frame244	Asian	3	1	2
101	Frame245	Asian	3	1	2
101	Frame246	Asian	3	1	2
101	Frame247	Asian	3	1	2
101	Frame248	Asian	3	1	2
101	Frame249	Asian	3	1	2
101	Frame25	Asian	3	1	2
101	Frame250	Asian	3	1	2
101	Frame251	Asian	3	1	2
101	Frame252	Asian	3	1	2
101	Frame253	Asian	3	1	2
101	Frame254	Asian	3	1	2
101	Frame255	Asian	3	1	2
101	Frame256	Asian	3	1	2
101	Frame257	Asian	3	1	2
101	Frame258	Asian	3	1	2
101	Frame259	Asian	3	1	2
101	Frame26	Asian	3	1	2
101	Frame260	Asian	3	1	2
101	Frame261	Asian	3	1	2
101	Frame262	Asian	3	1	2
101	Frame263	Asian	3	1	2
101	Frame264	Asian	3	1	2
101	Frame265	Asian	3	1	2
101	Frame266	Asian	3	1	2
101	Frame267	Asian	3	1	2
101	Frame268	Asian	3	1	2
101	Frame269	Asian	3	1	2
101	Frame27	Asian	3	1	2
101	Frame270	Asian	3	1	2
101	Frame271	Asian	3	1	2
101	Frame272	Asian	3	1	2
101	Frame273	Asian	3	1	2
101	Frame274	Asian	3	1	2
101	Frame275	Asian	3	1	2
101	Frame276	Asian	3	1	2
101	Frame277	Asian	3	1	2
101	Frame278	Asian	3	1	2
101	Frame279	Asian	3	1	2
101	Frame28	Asian	3	1	2
101	Frame280	Asian	3	1	2
101	Frame281	Asian	3	1	2
101	Frame282	Asian	3	1	2
101	Frame283	Asian	3	1	2
101	Frame284	Asian	3	1	2
101	Frame285	Asian	3	1	2
101	Frame286	Asian	3	1	2
101	Frame287	Asian	3	1	2
101	Frame288	Asian	3	1	2
101	Frame289	Asian	3	1	2
101	Frame29	Asian	3	1	2
101	Frame290	Asian	3	1	2
101	Frame291	Asian	3	1	2
101	Frame292	Asian	3	1	2
101	Frame293	Asian	3	1	2
101	Frame294	Asian	3	1	2
101	Frame295	Asian	3	1	2
101	Frame296	Asian	3	1	2
101	Frame297	Asian	3	1	2
101	Frame298	Asian	3	1	2
101	Frame299	Asian	3	1	2
101	Frame3	Asian	3	1	2
101	Frame30	Asian	3	1	2
101	Frame300	Asian	3	1	2
101	Frame301	Asian	3	1	2
101	Frame302	Asian	3	1	2
101	Frame303	Asian	3	1	2
101	Frame304	Asian	3	1	2
101	Frame305	Asian	3	1	2
101	Frame306	Asian	3	1	2
101	Frame307	Asian	3	1	2
101	Frame308	Asian	3	1	2
101	Frame309	Asian	3	1	2
101	Frame31	Asian	3	1	2
101	Frame310	Asian	3	1	2
101	Frame311	Asian	3	1	2
101	Frame312	Asian	3	1	2
101	Frame313	Asian	3	1	2
101	Frame314	Asian	3	1	2
101	Frame315	Asian	3	1	2
101	Frame316	Asian	3	1	2
101	Frame317	Asian	3	1	2
101	Frame318	Asian	3	1	2
101	Frame319	Asian	3	1	2
101	Frame32	Asian	3	1	2
101	Frame320	Asian	3	1	2
101	Frame321	Asian	3	1	2
101	Frame322	Asian	3	1	2
101	Frame323	Asian	3	1	2
101	Frame324	Asian	3	1	2
101	Frame325	Asian	3	1	2
101	Frame326	Asian	3	1	2
101	Frame327	Asian	3	1	2
101	Frame328	Asian	3	1	2
101	Frame329	Asian	3	1	2
101	Frame33	Asian	3	1	2
101	Frame330	Asian	3	1	2
101	Frame331	Asian	3	1	2
101	Frame332	Asian	3	1	2
101	Frame333	Asian	3	1	2
101	Frame334	Asian	3	1	2
101	Frame335	Asian	3	1	2
101	Frame336	Asian	3	1	2
101	Frame337	Asian	3	1	2
101	Frame338	Asian	3	1	2
101	Frame339	Asian	3	1	2
101	Frame34	Asian	3	1	2
101	Frame340	Asian	3	1	2
101	Frame341	Asian	3	1	2
101	Frame342	Asian	3	1	2
101	Frame343	Asian	3	1	2
101	Frame344	Asian	3	1	2
101	Frame345	Asian	3	1	2
101	Frame346	Asian	3	1	2
101	Frame347	Asian	3	1	2
101	Frame348	Asian	3	1	2
101	Frame349	Asian	3	1	2
101	Frame35	Asian	3	1	2
101	Frame350	Asian	3	1	2
101	Frame351	Asian	3	1	2
101	Frame352	Asian	3	1	2
101	Frame353	Asian	3	1	2
101	Frame354	Asian	3	1	2
101	Frame355	Asian	3	1	2
101	Frame356	Asian	3	1	2
101	Frame357	Asian	3	1	2
101	Frame358	Asian	3	1	2
101	Frame359	Asian	3	1	2
101	Frame36	Asian	3	1	2
101	Frame360	Asian	3	1	2
101	Frame361	Asian	3	1	2
101	Frame362	Asian	3	1	2
101	Frame363	Asian	3	1	2
101	Frame364	Asian	3	1	2
101	Frame365	Asian	3	1	2
101	Frame366	Asian	3	1	2
101	Frame367	Asian	3	1	2
101	Frame368	Asian	3	1	2
101	Frame369	Asian	3	1	2
101	Frame37	Asian	3	1	2
101	Frame370	Asian	3	1	2
101	Frame371	Asian	3	1	2
101	Frame372	Asian	3	1	2
101	Frame373	Asian	3	1	2
101	Frame374	Asian	3	1	2
101	Frame375	Asian	3	1	2
101	Frame376	Asian	3	1	2
101	Frame377	Asian	3	1	2
101	Frame378	Asian	3	1	2
101	Frame379	Asian	3	1	2
101	Frame38	Asian	3	1	2
101	Frame380	Asian	3	1	2
101	Frame381	Asian	3	1	2
101	Frame382	Asian	3	1	2
101	Frame383	Asian	3	1	2
101	Frame384	Asian	3	1	2
101	Frame385	Asian	3	1	2
101	Frame386	Asian	3	1	2
101	Frame387	Asian	3	1	2
101	Frame388	Asian	3	1	2
101	Frame389	Asian	3	1	2
101	Frame39	Asian	3	1	2
101	Frame390	Asian	3	1	2
101	Frame391	Asian	3	1	2
101	Frame392	Asian	3	1	2
101	Frame393	Asian	3	1	2
101	Frame394	Asian	3	1	2
101	Frame395	Asian	3	1	2
101	Frame396	Asian	3	1	2
101	Frame397	Asian	3	1	2
101	Frame398	Asian	3	1	2
101	Frame399	Asian	3	1	2
101	Frame4	Asian	3	1	2
101	Frame40	Asian	3	1	2
101	Frame400	Asian	3	1	2
101	Frame401	Asian	3	1	2
101	Frame402	Asian	3	1	2
101	Frame403	Asian	3	1	2
101	Frame404	Asian	3	1	2
101	Frame405	Asian	3	1	2
101	Frame406	Asian	3	1	2
101	Frame407	Asian	3	1	2
101	Frame408	Asian	3	1	2
101	Frame409	Asian	3	1	2
101	Frame41	Asian	3	1	2
101	Frame410	Asian	3	1	2
101	Frame411	Asian	3	1	2
101	Frame412	Asian	3	1	2
101	Frame413	Asian	3	1	2
101	Frame414	Asian	3	1	2
101	Frame415	Asian	3	1	2
101	Frame416	Asian	3	1	2
101	Frame417	Asian	3	1	2
101	Frame418	Asian	3	1	2
101	Frame419	Asian	3	1	2
101	Frame42	Asian	3	1	2
101	Frame420	Asian	3	1	2
101	Frame421	Asian	3	1	2
101	Frame422	Asian	3	1	2
101	Frame423	Asian	3	1	2
101	Frame424	Asian	3	1	2
101	Frame425	Asian	3	1	2
101	Frame426	Asian	3	1	2
101	Frame427	Asian	3	1	2
101	Frame428	Asian	3	1	2
101	Frame429	Asian	3	1	2
101	Frame43	Asian	3	1	2
101	Frame430	Asian	3	1	2
101	Frame431	Asian	3	1	2
101	Frame432	Asian	3	1	2
101	Frame433	Asian	3	1	2
101	Frame434	Asian	3	1	2
101	Frame435	Asian	3	1	2
101	Frame436	Asian	3	1	2
101	Frame437	Asian	3	1	2
101	Frame438	Asian	3	1	2
101	Frame439	Asian	3	1	2
101	Frame44	Asian	3	1	2
101	Frame440	Asian	3	1	2
101	Frame441	Asian	3	1	2
101	Frame442	Asian	3	1	2
101	Frame443	Asian	3	1	2
101	Frame444	Asian	3	1	2
101	Frame445	Asian	3	1	2
101	Frame446	Asian	3	1	2
101	Frame447	Asian	3	1	2
101	Frame448	Asian	3	1	2
101	Frame449	Asian	3	1	2
101	Frame45	Asian	3	1	2
101	Frame450	Asian	3	1	2
101	Frame451	Asian	3	1	2
101	Frame452	Asian	3	1	2
101	Frame453	Asian	3	1	2
101	Frame454	Asian	3	1	2
101	Frame455	Asian	3	1	2
101	Frame456	Asian	3	1	2
101	Frame457	Asian	3	1	2
101	Frame458	Asian	3	1	2
101	Frame459	Asian	3	1	2
101	Frame46	Asian	3	1	2
101	Frame460	Asian	3	1	2
101	Frame461	Asian	3	1	2
101	Frame462	Asian	3	1	2
101	Frame463	Asian	3	1	2
101	Frame464	Asian	3	1	2
101	Frame465	Asian	3	1	2
101	Frame466	Asian	3	1	2
101	Frame467	Asian	3	1	2
101	Frame468	Asian	3	1	2
101	Frame469	Asian	3	1	2
101	Frame47	Asian	3	1	2
101	Frame470	Asian	3	1	2
101	Frame471	Asian	3	1	2
101	Frame472	Asian	3	1	2
101	Frame473	Asian	3	1	2
101	Frame474	Asian	3	1	2
101	Frame475	Asian	3	1	2
101	Frame476	Asian	3	1	2
101	Frame477	Asian	3	1	2
101	Frame478	Asian	3	1	2
101	Frame479	Asian	3	1	2
101	Frame48	Asian	3	1	2
101	Frame480	Asian	3	1	2
101	Frame481	Asian	3	1	2
101	Frame482	Asian	3	1	2
101	Frame483	Asian	3	1	2
101	Frame484	Asian	3	1	2
101	Frame485	Asian	3	1	2
101	Frame486	Asian	3	1	2
101	Frame487	Asian	3	1	2
101	Frame488	Asian	3	1	2
101	Frame489	Asian	3	1	2
101	Frame49	Asian	3	1	2
101	Frame490	Asian	3	1	2
101	Frame491	Asian	3	1	2
101	Frame492	Asian	3	1	2
101	Frame493	Asian	3	1	2
101	Frame494	Asian	3	1	2
101	Frame495	Asian	3	1	2
101	Frame496	Asian	3	1	2
101	Frame497	Asian	3	1	2
101	Frame498	Asian	3	1	2
101	Frame499	Asian	3	1	2
101	Frame5	Asian	3	1	2
101	Frame50	Asian	3	1	2
101	Frame500	Asian	3	1	2
101	Frame501	Asian	3	1	2
101	Frame502	Asian	3	1	2
101	Frame503	Asian	3	1	2
101	Frame504	Asian	3	1	2
101	Frame505	Asian	3	1	2
101	Frame506	Asian	3	1	2
101	Frame507	Asian	3	1	2
101	Frame508	Asian	3	1	2
101	Frame509	Asian	3	1	2
101	Frame51	Asian	3	1	2
101	Frame510	Asian	3	1	2
101	Frame511	Asian	3	1	2
101	Frame512	Asian	3	1	2
101	Frame513	Asian	3	1	2
101	Frame514	Asian	3	1	2
101	Frame515	Asian	3	1	2
101	Frame516	Asian	3	1	2
101	Frame517	Asian	3	1	2
101	Frame518	Asian	3	1	2
101	Frame519	Asian	3	1	2
101	Frame52	Asian	3	1	2
101	Frame520	Asian	3	1	2
101	Frame521	Asian	3	1	2
101	Frame522	Asian	3	1	2
101	Frame523	Asian	3	1	2
101	Frame524	Asian	3	1	2
101	Frame525	Asian	3	1	2
101	Frame526	Asian	3	1	2
101	Frame527	Asian	3	1	2
101	Frame528	Asian	3	1	2
101	Frame529	Asian	3	1	2
101	Frame53	Asian	3	1	2
101	Frame530	Asian	3	1	2
101	Frame531	Asian	3	1	2
101	Frame532	Asian	3	1	2
101	Frame533	Asian	3	1	2
101	Frame534	Asian	3	1	2
101	Frame535	Asian	3	1	2
101	Frame536	Asian	3	1	2
101	Frame537	Asian	3	1	2
101	Frame538	Asian	3	1	2
101	Frame539	Asian	3	1	2
101	Frame54	Asian	3	1	2
101	Frame540	Asian	3	1	2
101	Frame541	Asian	3	1	2
101	Frame542	Asian	3	1	2
101	Frame543	Asian	3	1	2
101	Frame544	Asian	3	1	2
101	Frame545	Asian	3	1	2
101	Frame546	Asian	3	1	2
101	Frame547	Asian	3	1	2
101	Frame548	Asian	3	1	2
101	Frame549	Asian	3	1	2
101	Frame55	Asian	3	1	2
101	Frame550	Asian	3	1	2
101	Frame551	Asian	3	1	2
101	Frame552	Asian	3	1	2
101	Frame553	Asian	3	1	2
101	Frame554	Asian	3	1	2
101	Frame555	Asian	3	1	2
101	Frame556	Asian	3	1	2
101	Frame557	Asian	3	1	2
101	Frame558	Asian	3	1	2
101	Frame559	Asian	3	1	2
101	Frame56	Asian	3	1	2
101	Frame560	Asian	3	1	2
101	Frame561	Asian	3	1	2
101	Frame562	Asian	3	1	2
101	Frame563	Asian	3	1	2
101	Frame564	Asian	3	1	2
101	Frame565	Asian	3	1	2
101	Frame566	Asian	3	1	2
101	Frame567	Asian	3	1	2
101	Frame568	Asian	3	1	2
101	Frame569	Asian	3	1	2
101	Frame57	Asian	3	1	2
101	Frame570	Asian	3	1	2
101	Frame571	Asian	3	1	2
101	Frame572	Asian	3	1	2
101	Frame573	Asian	3	1	2
101	Frame574	Asian	3	1	2
101	Frame575	Asian	3	1	2
101	Frame576	Asian	3	1	2
101	Frame577	Asian	3	1	2
101	Frame578	Asian	3	1	2
101	Frame579	Asian	3	1	2
101	Frame58	Asian	3	1	2
101	Frame580	Asian	3	1	2
101	Frame581	Asian	3	1	2
101	Frame582	Asian	3	1	2
101	Frame583	Asian	3	1	2
101	Frame584	Asian	3	1	2
101	Frame585	Asian	3	1	2
101	Frame586	Asian	3	1	2
101	Frame587	Asian	3	1	2
101	Frame588	Asian	3	1	2
101	Frame589	Asian	3	1	2
101	Frame59	Asian	3	1	2
101	Frame590	Asian	3	1	2
101	Frame591	Asian	3	1	2
101	Frame592	Asian	3	1	2
101	Frame593	Asian	3	1	2
101	Frame594	Asian	3	1	2
101	Frame595	Asian	3	1	2
101	Frame596	Asian	3	1	2
101	Frame597	Asian	3	1	2
101	Frame598	Asian	3	1	2
101	Frame599	Asian	3	1	2
101	Frame6	Asian	3	1	2
101	Frame60	Asian	3	1	2
101	Frame600	Asian	3	1	2
101	Frame601	Asian	3	1	2
101	Frame602	Asian	3	1	2
101	Frame603	Asian	3	1	2
101	Frame604	Asian	3	1	2
101	Frame605	Asian	3	1	2
101	Frame606	Asian	3	1	2
101	Frame607	Asian	3	1	2
101	Frame608	Asian	3	1	2
101	Frame609	Asian	3	1	2
101	Frame61	Asian	3	1	2
101	Frame610	Asian	3	1	2
101	Frame611	Asian	3	1	2
101	Frame612	Asian	3	1	2
101	Frame613	Asian	3	1	2
101	Frame614	Asian	3	1	2
101	Frame615	Asian	3	1	2
101	Frame616	Asian	3	1	2
101	Frame617	Asian	3	1	2
101	Frame618	Asian	3	1	2
101	Frame619	Asian	3	1	2
101	Frame62	Asian	3	1	2
101	Frame620	Asian	3	1	2
101	Frame621	Asian	3	1	2
101	Frame622	Asian	3	1	2
101	Frame623	Asian	3	1	2
101	Frame624	Asian	3	1	2
101	Frame625	Asian	3	1	2
101	Frame626	Asian	3	1	2
101	Frame627	Asian	3	1	2
101	Frame628	Asian	3	1	2
101	Frame629	Asian	3	1	2
101	Frame63	Asian	3	1	2
101	Frame630	Asian	3	1	2
101	Frame631	Asian	3	1	2
101	Frame632	Asian	3	1	2
101	Frame633	Asian	3	1	2
101	Frame634	Asian	3	1	2
101	Frame635	Asian	3	1	2
101	Frame636	Asian	3	1	2
101	Frame637	Asian	3	1	2
101	Frame638	Asian	3	1	2
101	Frame639	Asian	3	1	2
101	Frame64	Asian	3	1	2
101	Frame640	Asian	3	1	2
101	Frame641	Asian	3	1	2
101	Frame642	Asian	3	1	2
101	Frame643	Asian	3	1	2
101	Frame644	Asian	3	1	2
101	Frame645	Asian	3	1	2
101	Frame646	Asian	3	1	2
101	Frame647	Asian	3	1	2
101	Frame648	Asian	3	1	2
101	Frame649	Asian	3	1	2
101	Frame65	Asian	3	1	2
101	Frame650	Asian	3	1	2
101	Frame651	Asian	3	1	2
101	Frame652	Asian	3	1	2
101	Frame653	Asian	3	1	2
101	Frame654	Asian	3	1	2
101	Frame655	Asian	3	1	2
101	Frame656	Asian	3	1	2
101	Frame657	Asian	3	1	2
101	Frame658	Asian	3	1	2
101	Frame659	Asian	3	1	2
101	Frame66	Asian	3	1	2
101	Frame660	Asian	3	1	2
101	Frame661	Asian	3	1	2
101	Frame662	Asian	3	1	2
101	Frame663	Asian	3	1	2
101	Frame664	Asian	3	1	2
101	Frame665	Asian	3	1	2
101	Frame666	Asian	3	1	2
101	Frame667	Asian	3	1	2
101	Frame668	Asian	3	1	2
101	Frame669	Asian	3	1	2
101	Frame67	Asian	3	1	2
101	Frame670	Asian	3	1	2
101	Frame671	Asian	3	1	2
101	Frame672	Asian	3	1	2
101	Frame673	Asian	3	1	2
101	Frame674	Asian	3	1	2
101	Frame675	Asian	3	1	2
101	Frame676	Asian	3	1	2
101	Frame677	Asian	3	1	2
101	Frame678	Asian	3	1	2
101	Frame679	Asian	3	1	2
101	Frame68	Asian	3	1	2
101	Frame680	Asian	3	1	2
101	Frame681	Asian	3	1	2
101	Frame682	Asian	3	1	2
101	Frame683	Asian	3	1	2
101	Frame684	Asian	3	1	2
101	Frame685	Asian	3	1	2
101	Frame686	Asian	3	1	2
101	Frame687	Asian	3	1	2
101	Frame688	Asian	3	1	2
101	Frame689	Asian	3	1	2
101	Frame69	Asian	3	1	2
101	Frame690	Asian	3	1	2
101	Frame691	Asian	3	1	2
101	Frame692	Asian	3	1	2
101	Frame693	Asian	3	1	2
101	Frame694	Asian	3	1	2
101	Frame695	Asian	3	1	2
101	Frame696	Asian	3	1	2
101	Frame697	Asian	3	1	2
101	Frame698	Asian	3	1	2
101	Frame699	Asian	3	1	2
101	Frame7	Asian	3	1	2
101	Frame70	Asian	3	1	2
101	Frame700	Asian	3	1	2
101	Frame701	Asian	3	1	2
101	Frame702	Asian	3	1	2
101	Frame703	Asian	3	1	2
101	Frame704	Asian	3	1	2
101	Frame705	Asian	3	1	2
101	Frame706	Asian	3	1	2
101	Frame707	Asian	3	1	2
101	Frame708	Asian	3	1	2
101	Frame709	Asian	3	1	2
101	Frame71	Asian	3	1	2
101	Frame710	Asian	3	1	2
101	Frame711	Asian	3	1	2
101	Frame712	Asian	3	1	2
101	Frame713	Asian	3	1	2
101	Frame714	Asian	3	1	2
101	Frame715	Asian	3	1	2
101	Frame716	Asian	3	1	2
101	Frame717	Asian	3	1	2
101	Frame718	Asian	3	1	2
101	Frame719	Asian	3	1	2
101	Frame72	Asian	3	1	2
101	Frame720	Asian	3	1	2
101	Frame721	Asian	3	1	2
101	Frame722	Asian	3	1	2
101	Frame723	Asian	3	1	2
101	Frame724	Asian	3	1	2
101	Frame725	Asian	3	1	2
101	Frame726	Asian	3	1	2
101	Frame727	Asian	3	1	2
101	Frame728	Asian	3	1	2
101	Frame729	Asian	3	1	2
101	Frame73	Asian	3	1	2
101	Frame730	Asian	3	1	2
101	Frame731	Asian	3	1	2
101	Frame732	Asian	3	1	2
101	Frame733	Asian	3	1	2
101	Frame734	Asian	3	1	2
101	Frame735	Asian	3	1	2
101	Frame736	Asian	3	1	2
101	Frame737	Asian	3	1	2
101	Frame738	Asian	3	1	2
101	Frame739	Asian	3	1	2
101	Frame74	Asian	3	1	2
101	Frame740	Asian	3	1	2
101	Frame741	Asian	3	1	2
101	Frame742	Asian	3	1	2
101	Frame743	Asian	3	1	2
101	Frame744	Asian	3	1	2
101	Frame745	Asian	3	1	2
101	Frame746	Asian	3	1	2
101	Frame747	Asian	3	1	2
101	Frame748	Asian	3	1	2
101	Frame749	Asian	3	1	2
101	Frame75	Asian	3	1	2
101	Frame750	Asian	3	1	2
101	Frame751	Asian	3	1	2
101	Frame752	Asian	3	1	2
101	Frame753	Asian	3	1	2
101	Frame754	Asian	3	1	2
101	Frame755	Asian	3	1	2
101	Frame756	Asian	3	1	2
101	Frame757	Asian	3	1	2
101	Frame758	Asian	3	1	2
101	Frame759	Asian	3	1	2
101	Frame76	Asian	3	1	2
101	Frame760	Asian	3	1	2
101	Frame761	Asian	3	1	2
101	Frame762	Asian	3	1	2
101	Frame763	Asian	3	1	2
101	Frame764	Asian	3	1	2
101	Frame765	Asian	3	1	2
101	Frame766	Asian	3	1	2
101	Frame767	Asian	3	1	2
101	Frame768	Asian	3	1	2
101	Frame769	Asian	3	1	2
101	Frame77	Asian	3	1	2
101	Frame770	Asian	3	1	2
101	Frame771	Asian	3	1	2
101	Frame772	Asian	3	1	2
101	Frame773	Asian	3	1	2
101	Frame774	Asian	3	1	2
101	Frame775	Asian	3	1	2
101	Frame776	Asian	3	1	2
101	Frame777	Asian	3	1	2
101	Frame778	Asian	3	1	2
101	Frame779	Asian	3	1	2
101	Frame78	Asian	3	1	2
101	Frame780	Asian	3	1	2
101	Frame781	Asian	3	1	2
101	Frame782	Asian	3	1	2
101	Frame783	Asian	3	1	2
101	Frame784	Asian	3	1	2
101	Frame785	Asian	3	1	2
101	Frame786	Asian	3	1	2
101	Frame787	Asian	3	1	2
101	Frame788	Asian	3	1	2
101	Frame789	Asian	3	1	2
101	Frame79	Asian	3	1	2
101	Frame790	Asian	3	1	2
101	Frame791	Asian	3	1	2
101	Frame792	Asian	3	1	2
101	Frame793	Asian	3	1	2
101	Frame794	Asian	3	1	2
101	Frame795	Asian	3	1	2
101	Frame796	Asian	3	1	2
101	Frame797	Asian	3	1	2
101	Frame798	Asian	3	1	2
101	Frame799	Asian	3	1	2
101	Frame8	Asian	3	1	2
101	Frame80	Asian	3	1	2
101	Frame800	Asian	3	1	2
101	Frame801	Asian	3	1	2
101	Frame802	Asian	3	1	2
101	Frame803	Asian	3	1	2
101	Frame804	Asian	3	1	2
101	Frame805	Asian	3	1	2
101	Frame806	Asian	3	1	2
101	Frame807	Asian	3	1	2
101	Frame808	Asian	3	1	2
101	Frame809	Asian	3	1	2
101	Frame81	Asian	3	1	2
101	Frame810	Asian	3	1	2
101	Frame811	Asian	3	1	2
101	Frame812	Asian	3	1	2
101	Frame813	Asian	3	1	2
101	Frame814	Asian	3	1	2
101	Frame815	Asian	3	1	2
101	Frame816	Asian	3	1	2
101	Frame817	Asian	3	1	2
101	Frame818	Asian	3	1	2
101	Frame819	Asian	3	1	2
101	Frame82	Asian	3	1	2
101	Frame820	Asian	3	1	2
101	Frame821	Asian	3	1	2
101	Frame822	Asian	3	1	2
101	Frame823	Asian	3	1	2
101	Frame824	Asian	3	1	2
101	Frame825	Asian	3	1	2
101	Frame826	Asian	3	1	2
101	Frame827	Asian	3	1	2
101	Frame828	Asian	3	1	2
101	Frame829	Asian	3	1	2
101	Frame83	Asian	3	1	2
101	Frame830	Asian	3	1	2
101	Frame831	Asian	3	1	2
101	Frame832	Asian	3	1	2
101	Frame833	Asian	3	1	2
101	Frame834	Asian	3	1	2
101	Frame835	Asian	3	1	2
101	Frame836	Asian	3	1	2
101	Frame837	Asian	3	1	2
101	Frame838	Asian	3	1	2
101	Frame839	Asian	3	1	2
101	Frame84	Asian	3	1	2
[truncated: 115,782 more rows]
