# Supplementary material for: Are there non-verbal signals of guilt?
Source: PLoS One. 2020 Apr 24;15(4):e0231756. doi: 10.1371/journal.pone.0231756 (PMC7182233; doi:10.1371/journal.pone.0231756)
Supplement: S1 File — (R) [file pone.0231756.s016.R]

setwd("G:/1_STUDY2/DATA_STUDY2/1_Stats/1.Analysis_Jamie/ANALYSIS 281117") #setwd("~/Desktop/PostDoc Guilt")
library(lme4)
library(lmerTest)
library(ggplot2)

#### Comparison control - guilt videos ####
Compare <- read_excel("G:/1_STUDY2/DATA_STUDY2/1_Stats/MainAnalysis_paper_2018/SummaryData_Study1&2.xlsx")

t.test(JudgedGuilt~Condition, dat=Compare)
ddply(Compare, ~Condition, summarise, mean=mean(JudgedGuilt), sd=sd(JudgedGuilt))

t.test(JudgedSurprise~Condition, dat=Compare)
ddply(Compare, ~Condition, summarise, mean=mean(JudgedSurprise), sd=sd(JudgedSurprise))

#---------GLMM's on long data file.-------#
library(readr)
FactorsLongAll <- read_csv("G:/1_STUDY2/DATA_STUDY2/1_Stats/1.Analysis_Jamie/ANALYSIS 281117/FactorsLongAll.csv")
FactorsLongEast <- read_csv("G:/1_STUDY2/DATA_STUDY2/1_Stats/1.Analysis_Jamie/ANALYSIS 281117/FactorsLongEast.csv")
FactorsLongWest <- read_csv("G:/1_STUDY2/DATA_STUDY2/1_Stats/1.Analysis_Jamie/ANALYSIS 281117/FactorsLongWest.csv")
View(FactorsLongAll)

UniversalGuiltModel<-  lmer(JudgedGuilt ~ FAC1 + Guilt_S1*Congruence + (1|Video) + (1|PPT), dat=FactorsLongAll)
WesternGuiltModel<-  lmer(JudgedGuilt ~ Congruence + FAC2 + FAC3 + (1|Video) + (1|PPT), dat=FactorsLongWest)
EastAsianGuiltModel<-  lmer(JudgedGuilt ~ Congruence + FACEA2 + FACEA3 + (1|Video) + (1|PPT), dat=FactorsLongEast)

#---------Summaries and results.-------#
summary(UniversalGuiltModel)
summary(WesternGuiltModel)
summary(EastAsianGuiltModel)

#---------Power analysis-------------#
install.packages("simr")
library(simr)

doTest(UniversalGuiltModel, fcompare(~ FAC1, Guilt_S1, Congruence))

fixef(UniversalGuiltModel)["FAC1"]
fixef(UniversalGuiltModel)["Guilt_S1"]

powerSim(UniversalGuiltModel, test =  fcompare(~ FAC1 + Guilt_S1 + Congruence))
powerSim(UniversalGuiltModel, test =  fcompare(~ FAC1 + Guilt_S1))

powerSim(WesternGuiltModel)
powerSim(EastAsianGuiltModel)


#-----------Result plots ---------#
Figure1_Universal <- read_csv("G:/DATA/STUDY2/1_Stats/1.Analysis_Jamie/ANALYSIS 281117/Figure1_Universal.csv", col_types = cols(Culture = col_character()))

ggplot(Figure1_Universal, aes(x=Guilt_S1, y=JudgedGuilt)) +
  geom_point(shape=19, size = 1.5, alpha=.8) +
  geom_smooth(method=lm, se=T, fullrange=TRUE) + 
  scale_x_continuous(name="Self-Reported Guilt") +
  scale_y_continuous(name="Judged Guilt") +
  theme(panel.grid.major = element_blank(), 
        panel.grid.minor = element_blank(),
        panel.background = element_blank(), 
        axis.line = element_line(colour = "black"))


#---------Pinpoint vs Judged/Felt guilt.-------#
Pin_points <- read_csv("G:/DATA/STUDY2/1_Stats/1.Analysis_Jami/ANALYSIS 281117/Pin-points.csv")

cor.test(Pin_points$`Adj. Weight`,Pin_points$GuiltJudged) #significant
cor.test(Pin_points$`Adj. Weight`,Pin_points$GuiltFelt) #non-signicant

ggplot(Pin_points, aes(x=GuiltJudged, y=`Adj. Weight`)) +
  geom_point(shape=19, size = 1.5, alpha=.8) +
  geom_smooth(method=lm, se=T, fullrange=TRUE, colour="black") + 
  scale_x_continuous(name="") +
  theme(panel.grid.major = element_blank(), 
        panel.grid.minor = element_blank(),
        panel.background = element_blank(), 
        axis.line = element_line(colour = "black")) 


#---------Plot, Figure 1, Universal Factors, Judged guilt vs FAC1 (AU1+2)-------#
#---n.b. When importing Figure1_Universal.csv, change 'Culture' column to 'Character' format------#

ggplot(Figure1_Universal, aes(x=JudgedGuilt, y=FAC1, group=Culture, colour=Culture)) +
  geom_point(shape=19, size = 1.5, alpha=.8) +
  geom_smooth(method=lm, se=T, fullrange=TRUE) + 
  scale_x_continuous(name="") +
  theme(panel.grid.major = element_blank(), 
        panel.grid.minor = element_blank(),
        panel.background = element_blank(), 
        axis.line = element_line(colour = "black"))


#---------Plot, Figure 2 and 3, Cultural Factors, Judged guilt vs FAC2+3-------#
#---n.b. When importing Figure2/Figure3.csv, change 'FACTOR' column to 'Character' format------#
Figure2_Western <- read_csv("G:/DATA/STUDY2/1_Stats/1.Analysis_Jamie/ANALYSIS 281117/Figure2_Western.csv", col_types = cols(FACTOR = col_character()))

ggplot(Figure2_Western, aes(x=JudgedGuilt, y=FACTOR_1, group=FACTOR, colour=FACTOR)) +
  geom_point(shape=19, size = 1.5, alpha=.8) +
  geom_smooth(method=lm, se=T, fullrange=TRUE) + 
  scale_x_continuous(name="Mean Judged Guilt") +
  scale_y_continuous(name="Factor Loading") +
  theme(panel.grid.major = element_blank(), 
        panel.grid.minor = element_blank(),
        panel.background = element_blank(), 
        axis.line = element_line(colour = "black"))


Figure3_EastAsian <- read_csv("I:/DATA/STUDY2/1_Stats/1.Analysis_Jamie/ANALYSIS 281117/Figure3_EastAsian.csv", col_types = cols(FACTOR = col_character()))

ggplot(Figure3_EastAsian, aes(x=JudgedGuilt, y=FACTOR_1, group=FACTOR, colour=FACTOR)) +
  geom_point(shape=19, size = 1.5, alpha=.8) +
  geom_smooth(method=lm, se=T, fullrange=TRUE) + 
  scale_x_continuous(name="Mean Judged Guilt") +
  scale_y_continuous(name="Factor Loading") +
  theme(panel.grid.major = element_blank(), 
        panel.grid.minor = element_blank(),
        panel.background = element_blank(), 
        axis.line = element_line(colour = "black"))
