# Supplementary material for: Are there non-verbal signals of guilt?
Source: PLoS One. 2020 Apr 24;15(4):e0231756. doi: 10.1371/journal.pone.0231756 (PMC7182233; doi:10.1371/journal.pone.0231756)
Supplement: S2 File — (R) [file pone.0231756.s017.R]

setwd("G:/1_Chapter2_STUDY1/DATA_STUDY1/1_Analysis paper2018")
library(lme4); library(lmerTest); library(stats); library(ggplot2); library(readr); library(readxl)
library(Rmisc); library(pastecs); library(psych); library(multcomp)
install.packages("gmodels")
library(gmodels); library(MASS); library(Hmisc)

#### Perso traits ####
Perso <- read_excel("G:/1_STUDY1/DATA_STUDY1/1_Analysis paper2018/DATA_PersoTrait_Expressivity_2019.xlsx")
View(Perso)
Personality <- glm(Guilt2 ~ Extraversion + Agreebleness + Conscientiousness + EmotionalStability + Openness + Machiavelism + Psychopathy + Narcissism, dat = Perso)
summary(Personality)

t.test(Tot_IndexExp~CultureGp, dat=Perso)
ddply(Perso, ~CultureGp, summarise, mean=mean(Tot_IndexExp), sd=sd(Tot_IndexExp))

t.test(Tot_IndexExp~Condition, dat=Perso)
ddply(Perso, ~Condition, summarise, mean=mean(Tot_IndexExp), sd=sd(Tot_IndexExp))

Affect <- read_excel("G:/1_STUDY1/DATA_STUDY1/1_Analysis paper2018/DATA_PersoTrait_Expressivity_2019.xlsx", sheet = "Guilt")
View(Affect)
describe(Affect)
t.test(Affect$`Negative1`,Affect$`Negative2`, paired = TRUE) 
t.test(Affect$`Positive1`,Affect$`Positive2`, paired = TRUE) 
t.test(Affect$`Guilt1`,Affect$`Guilt2`, paired = TRUE) 
t.test(Affect$`Shame1`,Affect$`Shame2`, paired = TRUE)
t.test(Affect$`Distressed1`,Affect$`Distressed2`, paired = TRUE)
t.test(Affect$`Proud1`,Affect$`Proud2`, paired = TRUE)

t.test(Affect$`Shame2`, Affect$`Guilt2`, paired = TRUE)


Affect <- read_excel("G:/1_STUDY1/DATA_STUDY1/1_Analysis paper2018/DATA_PersoTrait_Expressivity_2019.xlsx", sheet = "Control")
View(Affect)
describe(Affect)
t.test(Affect$`Negative1`,Affect$`Negative2`, paired = TRUE) 
t.test(Affect$`Positive1`,Affect$`Positive2`, paired = TRUE) 
t.test(Affect$`Guilt1`,Affect$`Guilt2`, paired = TRUE) 
t.test(Affect$`Shame1`,Affect$`Shame2`, paired = TRUE)
t.test(Affect$`Distressed1`,Affect$`Distressed2`, paired = TRUE)
t.test(Affect$`Proud1`,Affect$`Proud2`, paired = TRUE)

t.test(Affect$`Shame2`, Affect$`Guilt2`, paired = TRUE)


#### DO NOT USE ANYMORE ####
### AUs selection process -Factors-Guilt ###
##GLMM guilt - all AUs (instead of correlations?)
AUfile <- read_excel("G:/1_STUDY1/DATA_STUDY1/1_Analysis paper2018/FACS file formatted.xlsx", sheet = "Sheet1")
View (AUfile)
summary(glm(Guilt2 ~ AU1 + AU2 + AU4 + AU5 + AU6 + AU7 + AU9 + AU10_11 + AU12 + AU14 + AU15 + AU16 + AU17 + AU18 + +AU20 + AU22 + AU23_24 + AU28 + AU37 + AU51 + AU61 + AU52 + AU62 + AU53 + AU63 + AU54 + AU64 + AU55 + AU56 + AU57 + AU58 + AU59 + NeckTouch + FaceTouch, dat= AUfile))
res <- rcorr(as.matrix(AUfile))
res2 <- corr.p(res$r, 64, adjust = "bonferroni")

#PCA <- read_csv("G:/1_STUDY1/DATA_STUDY1/1_Analysis paper2018/FactorsPCA1.csv")
FactorPCA <- read_excel("G:/1_STUDY1/DATA_STUDY1/1_Analysis paper2018/Factors PCA.xlsx")
View(FactorPCA)
SelectionGuilt<-  glm(Guilt2 ~ PCA1 + PCA2 + PCA3 + PCA4 + NeckTouch, dat=FactorPCA)
summary(SelectionGuilt)

#REMOVE FACTOR PCA2, PCA3 AND PCA4 - only keep factor POSITIVELY correlating with self-reported guilt 

### GLM on aggreagated file ###
Guilt<- read_excel("G:/1_STUDY1/DATA_STUDY1/1_Analysis paper2018/FACS_Aggregated_both conditions.xlsx", sheet = "Guilt")
summary(glm(Shame2 ~ AU10_11 + NeckTouch, dat=Guilt))
summary (glm(Pride2 ~ AU10_11 + NeckTouch, dat=Guilt))

Control <- read_excel("G:/1_STUDY1/DATA_STUDY1/1_Analysis paper2018/FACS_Aggregated_both conditions.xlsx", sheet = "Control")
summary(glm(Shame2 ~ AU62, dat=Control))
summary (glm(Pride2 ~ AU62, dat=Control))

# PBM with long file: some participants have 0 on both factors + too many 0s
PCA <- read_excel("G:/1_STUDY1/DATA_STUDY1/1_Analysis paper2018/FactorsFinalaggr.xlsx")
View(PCA)
UniversalGuiltModel1<-  glm(F1 ~ Guilt2, dat=PCA)
summary(UniversalGuiltModel1)
UniversalGuiltModel2<-  glm(F2 ~ Guilt2, dat=PCA)
summary(UniversalGuiltModel2)

UniversalShameModel1<-  glm(F1 ~ Shame2, dat=PCA)
summary(UniversalShameModel1)
UniversalShameModel2<-  glm(F2 ~ Shame2, dat=PCA)
summary(UniversalShameModel2)

UniversalPrideModel1<-  glm(F1 ~ Pride2, dat=PCA)
summary(UniversalPrideModel1)
UniversalPrideModel2<-  glm(F2 ~ Pride2, dat=PCA)
summary(UniversalPrideModel2)


PCA_Eu <- read_excel("G:/1_STUDY1/DATA_STUDY1/1_Analysis paper2018/FactorsFinalEuropeaggr.xlsx")
View(PCA_Eu)
EuropeGuiltModel1<-  glm(F1 ~ Guilt2, dat=PCA_Eu)
summary(EuropeGuiltModel1)
EuropeGuiltModel2<-  glm(F2 ~ Guilt2, dat=PCA_Eu)
summary(EuropeGuiltModel2)

PCA_As <- read_excel("G:/1_STUDY1/DATA_STUDY1/1_Analysis paper2018/FactorsFinalAsianaggr.xlsx")
View(PCA_As)
AsianGuiltModel1<-  glm(F1_EA ~ Guilt2, dat=PCA_As)
summary(AsianGuiltModel1)
AsianGuiltModel2<-  glm(F2_EA ~ Guilt2, dat=PCA_As)
summary(AsianGuiltModel2)


#### ####
### GLM on aggreagated file ###
Guilt<- read_excel("G:/1_Chapter2_STUDY1/DATA_STUDY1/1_Analysis paper2018/FACS_Aggregated_both conditions.xlsx", sheet = "Guilt")
summary(glm(Shame2 ~ AU4 + AU20 + AU52 + AU62 + NeckTouch, dat=Guilt))
summary (glm(Pride2 ~ AU4 + AU20 + AU52 + AU62 + NeckTouch, dat=Guilt))
