# Supplementary material for: Are there non-verbal signals of guilt?
Source: PLoS One. 2020 Apr 24;15(4):e0231756. doi: 10.1371/journal.pone.0231756 (PMC7182233; doi:10.1371/journal.pone.0231756)
Supplement: S3 File — (R) [file pone.0231756.s018.R]

# set correct working directory
setwd('N:/Mielke/Eglantine Guilt Study')
#load packages
library(readxl)

#load different datasets
control.frame.full=data.frame(read_xlsx('Control condition_frame-by-frame_selected AUs with Binomial test.xlsx'))
guilt.frame.full=data.frame(read_xlsx('Guilt condition_frame-by-frame_selected AUs with Binomial test.xlsx'))


### clean frames
control.frame.full$condition='control'
guilt.frame.full$condition='guilt'

#guilt frame is ordered incorrectly, so need to transform the 'Frame' column and remove the word frame, then order it
guilt.frame.full$Frame. = gsub(guilt.frame.full$Frame., pattern = 'Frame', replacement = '', fixed = T)
guilt.frame.full$Frame. = gsub(guilt.frame.full$Frame., pattern = 'Fame', replacement = '', fixed = T)
guilt.frame.full$Frame. = as.numeric(as.character(guilt.frame.full$Frame.))
guilt.frame.full = guilt.frame.full[order(guilt.frame.full$Subject., guilt.frame.full$Frame.),]
guilt.frame.full$Frame. = guilt.frame.full$Frame. * 40

#rename some columns that have different names
colnames(guilt.frame.full)[2]='Time_Original'
colnames(guilt.frame.full)[1]='Subject'
colnames(control.frame.full)[which(colnames(control.frame.full)=='AU23.24')]='AU24'
colnames(control.frame.full)[which(colnames(control.frame.full)=='AU10_11')]='AU10'
colnames(guilt.frame.full)[which(colnames(guilt.frame.full)=='AU10_11')]='AU10'
control.frame.full$OutOfView=0

#combine different datasets into one
full.frame.full=rbind(control.frame.full, guilt.frame.full)
full.frame.full = full.frame.full[order(full.frame.full$Subject, full.frame.full$Time_Original),]

#remove OutOfView data
full.frame.full=subset(full.frame.full, OutOfView=='0')

#create one frame with all of the AU information, and a second one with all the accompanying information
full.info=full.frame.full[,colnames(full.frame.full)%in%c('Subject', 'Time_Original', 'CultureGp', 'Guilt_after_induction', 'Guilt_before_induction', 'Guilt_difference_after_before', 'condition', 'OutOfView')]
full.au=full.frame.full[,!colnames(full.frame.full)%in%c('Subject', 'Time_Original', 'CultureGp', 'Guilt_after_induction', 'Guilt_before_induction', 'Guilt_difference_after_before', 'condition', 'OutOfView')]

#add column to info file that includes number of AU per frame
full.info$combination.size=rowSums(full.au)

#create column for 'weak' and 'strong' guilt
full.info$guilt.change='weak'
full.info$guilt.change[full.info$Guilt_difference_after_before > 0]='strong'

colnames(full.au)=gsub(colnames(full.au), pattern = 'AU', replacement = '', fixed = T)

full.au[full.au==2]=1


########## First Analysis: Compare Guilt condition against Non-guilt condition
#### Definition of random here: Make a random subset of the non-guilt dataset, 1000 times, controlling for
#how many datapoints are taken from each PoO, to ascertain that differences in AU distribution are not purely due to one condition having more data from one PoO group
# then, test whether the frequency of AUs we observed in the guilt condition could have been because they have been sampled from the same underlying distribution as the non-guilt dataset

#first step: select conditions
test.data=as.matrix(full.au[full.info$condition=='guilt',])
test.info=full.info[full.info$condition=='guilt',]

control.data=as.matrix(full.au[full.info$condition=='control',])
control.info=full.info[full.info$condition=='control',]

###create description of the test dataset: With which frequency does each AU appear?
descriptives=data.frame(AU = sort(as.character(colnames(test.data))))
descriptives$AU=as.character(descriptives$AU)

descriptives$observed.frequency = as.numeric(lapply(descriptives$AU, function(y){ # frequency of occurrance for each AU
  yy = which(colnames(test.data)==y)
  return(sum(test.data[,yy])/nrow(test.data))
}))

descriptives$observed.frequency = round(descriptives$observed.frequency, 3)

### next, we have to create 1000 datasets by randomly selecting frames from the control dataset, controlling for the likelihood of each PoO to occur in the test frame

poo.ratio=length(unique(test.info$Subject[test.info$CultureGp=='European']))/length(unique(test.info$Subject[test.info$CultureGp=='Asian'])) # this gives us the ratio of Asian to European participants in the test frame

random.sets=lapply(1:1000, function(x){
  xx.data=control.data
  random.asian=sort(unique(sample(unique(control.info$Subject[control.info$CultureGp=='Asian']), replace = T))) # select a random number of Asian participants
  random.european=sort(unique(sample(unique(control.info$Subject[control.info$CultureGp=='European']), replace = F, size = round(length(random.asian) * poo.ratio, 0)))) # randomly select European participants, select the correct number of frames to keep the ratio equal
  
  xx.data=xx.data[control.info$Subject%in%c(random.asian, random.european),] # select only the selected frames
  return(xx.data)
})

rand.frequency = sapply(random.sets, function(b) {
  exp.frequency = as.numeric(lapply(descriptives$AU, function(y){
    yy = which(colnames(b)==y)
    return(sum(b[,yy])/nrow(b))
  }))
})

###create summary of mean expected sum and frequency for each AU
descriptives$expected.frequency = round(rowMeans(rand.frequency),3)

#create z-value, by testing how many standard deviations the observed frequency differs from the expected
descriptives$frequency.z = as.numeric(lapply(1:nrow(rand.frequency),function(z){
  m=mean(rand.frequency[z,])
  stan = sd(rand.frequency[z,])
  xx=round((descriptives$observed.frequency[z] - m) / stan, 2)
  return(xx)
}))

#create p-value, by testing for each AU how many random distributions exist in which the AU appears more than observed; if p<0.05, then the observed distribution for that AU is significantly higher than expected at random
descriptives$frequency.p = as.numeric(lapply(1:nrow(rand.frequency),function(z){
  xx=min(mean(rand.frequency[z,]>=descriptives$observed.frequency[z], na.rm=T), mean(rand.frequency[z,]<=descriptives$observed.frequency[z], na.rm=T))
  return(xx)
}))

descriptives$sign = ' '
descriptives$sign[descriptives$frequency.p<=0.025]='*'
descriptives=descriptives[order(descriptives$AU),]#order the whole thing by p-value to make it obvious which AU are significantly more likely than expected

descriptives.guilt.nonguilt=descriptives


########## Second Analysis: Compare Weak Guilt condition against Non-guilt condition, to test induction
#### Definition of random here: Make a random subset of the non-guilt dataset, 1000 times, controlling for
#how many datapoints are taken from each PoO, to ascertain that differences in AU distribution are not purely due to one condition having more data from one PoO group
# then, test whether the frequency of AUs we observed in the strong guilt condition could have been because they have been sampled from the same underlying distribution as the weak guilt dataset

#first step: select conditions
test.data=as.matrix(full.au[full.info$condition=='guilt' & full.info$guilt.change == 'weak',])
test.info=full.info[full.info$condition=='guilt' & full.info$guilt.change == 'weak',]

control.data=as.matrix(full.au[full.info$condition=='control',])
control.info=full.info[full.info$condition=='control',]

###create description of the test dataset: With which frequency does each AU appear?
descriptives=data.frame(AU = sort(as.character(colnames(test.data))))
descriptives$AU=as.character(descriptives$AU)

descriptives$observed.frequency = as.numeric(lapply(descriptives$AU, function(y){ # frequency of occurrance for each AU
  yy = which(colnames(test.data)==y)
  return(sum(test.data[,yy])/nrow(test.data))
}))

descriptives$observed.frequency = round(descriptives$observed.frequency, 3)

### next, we have to create 1000 datasets by randomly selecting frames from the control dataset, controlling for the likelihood of each PoO to occur in the test frame

poo.ratio=length(unique(test.info$Subject[test.info$CultureGp=='European']))/length(unique(test.info$Subject[test.info$CultureGp=='Asian'])) # this gives us the ratio of Asian to European participants in the test frame

random.sets=lapply(1:1000, function(x){
  xx.data=control.data
  random.asian=sort(unique(sample(unique(control.info$Subject[control.info$CultureGp=='Asian']), replace = T))) # select a random number of Asian participants
  random.european=sort(unique(sample(unique(control.info$Subject[control.info$CultureGp=='European']), replace = F, size = round(length(random.asian) * poo.ratio, 0)))) # randomly select European participants, select the correct number of frames to keep the ratio equal
  
  xx.data=xx.data[control.info$Subject%in%c(random.asian, random.european),] # select only the selected frames
  return(xx.data)
})

rand.frequency = sapply(random.sets, function(b) {
  exp.frequency = as.numeric(lapply(descriptives$AU, function(y){
    yy = which(colnames(b)==y)
    return(sum(b[,yy])/nrow(b))
  }))
})

###create summary of mean expected sum and frequency for each AU
descriptives$expected.frequency = round(rowMeans(rand.frequency),3)

#create z-value, by testing how many standard deviations the observed frequency differs from the expected
descriptives$frequency.z = as.numeric(lapply(1:nrow(rand.frequency),function(z){
  m=mean(rand.frequency[z,])
  stan = sd(rand.frequency[z,])
  xx=round((descriptives$observed.frequency[z] - m) / stan, 2)
  return(xx)
}))

#create p-value, by testing for each AU how many random distributions exist in which the AU appears more than observed; if p<0.05, then the observed distribution for that AU is significantly higher than expected at random
descriptives$frequency.p = as.numeric(lapply(1:nrow(rand.frequency),function(z){
  xx=min(mean(rand.frequency[z,]>=descriptives$observed.frequency[z], na.rm=T), mean(rand.frequency[z,]<=descriptives$observed.frequency[z], na.rm=T))
  return(xx)
}))

descriptives$sign = ' '
descriptives$sign[descriptives$frequency.p<=0.025]='*'

descriptives=descriptives[order(descriptives$AU),]#order the whole thing by p-value to make it obvious which AU are significantly more likely than expected

descriptives.weak.nonguilt=descriptives


########## Third Analysis: Compare Strong Guilt condition against Non-guilt condition, to test induction
#### Definition of random here: Make a random subset of the non-guilt dataset, 1000 times, controlling for
#how many datapoints are taken from each PoO, to ascertain that differences in AU distribution are not purely due to one condition having more data from one PoO group
# then, test whether the frequency of AUs we observed in the strong guilt condition could have been because they have been sampled from the same underlying distribution as the weak guilt dataset

#first step: select conditions
test.data=as.matrix(full.au[full.info$condition=='guilt' & full.info$guilt.change == 'strong',])
test.info=full.info[full.info$condition=='guilt' & full.info$guilt.change == 'strong',]

control.data=as.matrix(full.au[full.info$condition=='control',])
control.info=full.info[full.info$condition=='control',]

###create description of the test dataset: With which frequency does each AU appear?
descriptives=data.frame(AU = sort(as.character(colnames(test.data))))
descriptives$AU=as.character(descriptives$AU)

descriptives$observed.frequency = as.numeric(lapply(descriptives$AU, function(y){ # frequency of occurrance for each AU
  yy = which(colnames(test.data)==y)
  return(sum(test.data[,yy])/nrow(test.data))
}))

descriptives$observed.frequency = round(descriptives$observed.frequency, 3)

### next, we have to create 1000 datasets by randomly selecting frames from the control dataset, controlling for the likelihood of each PoO to occur in the test frame

poo.ratio=length(unique(test.info$Subject[test.info$CultureGp=='Asian']))/length(unique(test.info$Subject[test.info$CultureGp=='European'])) # this gives us the ratio of Asian to European participants in the test frame

random.sets=lapply(1:1000, function(x){
  xx.data=control.data
  random.european=sort(unique(sample(unique(control.info$Subject[control.info$CultureGp=='European']), replace = T))) # select a random number of Asian participants
  random.asian=sort(unique(sample(unique(control.info$Subject[control.info$CultureGp=='Asian']), replace = F, size = round(length(random.european) * poo.ratio, 0)))) # randomly select European participants, select the correct number of frames to keep the ratio equal
  
  xx.data=xx.data[control.info$Subject%in%c(random.asian, random.european),] # select only the selected frames
  return(xx.data)
})

rand.frequency = sapply(random.sets, function(b) {
  exp.frequency = as.numeric(lapply(descriptives$AU, function(y){
    yy = which(colnames(b)==y)
    return(sum(b[,yy])/nrow(b))
  }))
})

###create summary of mean expected sum and frequency for each AU
descriptives$expected.frequency = round(rowMeans(rand.frequency),3)

#create z-value, by testing how many standard deviations the observed frequency differs from the expected
descriptives$frequency.z = as.numeric(lapply(1:nrow(rand.frequency),function(z){
  m=mean(rand.frequency[z,])
  stan = sd(rand.frequency[z,])
  xx=round((descriptives$observed.frequency[z] - m) / stan, 2)
  return(xx)
}))

#create p-value, by testing for each AU how many random distributions exist in which the AU appears more than observed; if p<0.05, then the observed distribution for that AU is significantly higher than expected at random
descriptives$frequency.p = as.numeric(lapply(1:nrow(rand.frequency),function(z){
  xx=min(mean(rand.frequency[z,]>=descriptives$observed.frequency[z], na.rm=T), mean(rand.frequency[z,]<=descriptives$observed.frequency[z], na.rm=T))
  return(xx)
}))

descriptives$sign = ' '
descriptives$sign[descriptives$frequency.p<=0.025]='*'
descriptives=descriptives[order(descriptives$AU),]#order the whole thing by p-value to make it obvious which AU are significantly more likely than expected

descriptives.strong.nonguilt=descriptives


########## Fourth Analysis: Compare Strong Guilt condition against Weak Guilt condition
#### Definition of random here: Make a random subset of the weak guilt dataset, 1000 times, controlling for
#how many datapoints are taken from each PoO, to ascertain that differences in AU distribution are not purely due to one condition having more data from one PoO group
# then, test whether the frequency of AUs we observed in the strong guilt condition could have been because they have been sampled from the same underlying distribution as the weak guilt dataset

#first step: select conditions
test.data=as.matrix(full.au[full.info$condition=='guilt' & full.info$guilt.change == 'strong',])
test.info=full.info[full.info$condition=='guilt' & full.info$guilt.change == 'strong',]

control.data=as.matrix(full.au[full.info$condition=='guilt' & full.info$guilt.change == 'weak',])
control.info=full.info[full.info$condition=='guilt' & full.info$guilt.change == 'weak',]

###create description of the test dataset: With which frequency does each AU appear?
descriptives=data.frame(AU = sort(as.character(colnames(test.data))))
descriptives$AU=as.character(descriptives$AU)

descriptives$observed.frequency = as.numeric(lapply(descriptives$AU, function(y){ # frequency of occurrance for each AU
  yy = which(colnames(test.data)==y)
  return(sum(test.data[,yy])/nrow(test.data))
}))

descriptives$observed.frequency = round(descriptives$observed.frequency, 3)

### next, we have to create 1000 datasets by randomly selecting frames from the control dataset, controlling for the likelihood of each PoO to occur in the test frame

poo.ratio=length(unique(test.info$Subject[test.info$CultureGp=='Asian']))/length(unique(test.info$Subject[test.info$CultureGp=='European'])) # this gives us the ratio of Asian to European participants in the test frame

random.sets=lapply(1:1000, function(x){
  xx.data=control.data
  random.european=sort(unique(sample(unique(control.info$Subject[control.info$CultureGp=='European']), replace = T))) # select a random number of Asian participants
  random.asian=sort(unique(sample(unique(control.info$Subject[control.info$CultureGp=='Asian']), replace = F, size = round(length(random.european) * poo.ratio, 0)))) # randomly select European participants, select the correct number of frames to keep the ratio equal
  
  xx.data=xx.data[control.info$Subject%in%c(random.asian, random.european),] # select only the selected frames
  return(xx.data)
})

rand.frequency = sapply(random.sets, function(b) {
  exp.frequency = as.numeric(lapply(descriptives$AU, function(y){
    yy = which(colnames(b)==y)
    return(sum(b[,yy])/nrow(b))
  }))
})

###create summary of mean expected sum and frequency for each AU
descriptives$expected.frequency = round(rowMeans(rand.frequency),3)

#create z-value, by testing how many standard deviations the observed frequency differs from the expected
descriptives$frequency.z = as.numeric(lapply(1:nrow(rand.frequency),function(z){
  m=mean(rand.frequency[z,])
  stan = sd(rand.frequency[z,])
  xx=round((descriptives$observed.frequency[z] - m) / stan, 2)
  return(xx)
}))

#create p-value, by testing for each AU how many random distributions exist in which the AU appears more than observed; if p<0.05, then the observed distribution for that AU is significantly higher than expected at random
descriptives$frequency.p = as.numeric(lapply(1:nrow(rand.frequency),function(z){
  xx=min(mean(rand.frequency[z,]>=descriptives$observed.frequency[z], na.rm=T), mean(rand.frequency[z,]<=descriptives$observed.frequency[z], na.rm=T))
  return(xx)
}))

descriptives$sign = ' '
descriptives$sign[descriptives$frequency.p<=0.025]='*'
descriptives=descriptives[order(descriptives$AU),]#order the whole thing by p-value to make it obvious which AU are significantly more likely than expected

descriptives.strong.weak=descriptives


########## Fifth Analysis: Compare Guilt in the two PoO
#### Definition of random here: Make a random subset of the Asian dataset, 1000 times, controlling for
#how much guilt was felt by the participant
# then, test whether the frequency of AUs we observed in the strong guilt condition could have been because they have been sampled from the same underlying distribution as the weak guilt dataset

#first step: select conditions
test.data=as.matrix(full.au[full.info$condition=='guilt' & full.info$CultureGp == 'European',])
test.info=full.info[full.info$condition=='guilt' & full.info$CultureGp == 'European',]

control.data=as.matrix(full.au[full.info$condition=='guilt' & full.info$CultureGp == 'Asian',])
control.info=full.info[full.info$condition=='guilt' & full.info$CultureGp == 'Asian',]

###create description of the test dataset: With which frequency does each AU appear?
descriptives=data.frame(AU = sort(as.character(colnames(test.data))))
descriptives$AU=as.character(descriptives$AU)

descriptives$observed.frequency = as.numeric(lapply(descriptives$AU, function(y){ # frequency of occurrance for each AU
  yy = which(colnames(test.data)==y)
  return(sum(test.data[,yy])/nrow(test.data))
}))

descriptives$observed.frequency = round(descriptives$observed.frequency, 3)

### next, we have to create 1000 datasets by randomly selecting frames from the control dataset, controlling for the likelihood of strong or weak guilt to occur in the test frame

guilt.ratio=length(unique(test.info$Subject[test.info$guilt.change=='weak']))/length(unique(test.info$Subject[test.info$guilt.change=='strong'])) # gives us the ratio of participants with strong vs weak guilt

random.sets=lapply(1:1000, function(x){
  xx.data=control.data
  random.weak=sort(unique(sample(unique(control.info$Subject[control.info$guilt.change=='weak']), replace = T))) # select a random number of frames from the strong part of the dataset
  random.strong=sort(unique(sample(unique(control.info$Subject[control.info$guilt.change=='strong']), replace = F, size = round(length(random.weak) * guilt.ratio, 0)))) # randomly select frames from the Asian part of the dataset, select the correct number of frames to keep the ratio equal
  
  xx.data=xx.data[control.info$Subject%in%c(random.strong, random.weak),] # select only the selected frames
  return(xx.data)
})

rand.frequency = sapply(random.sets, function(b) {
  exp.frequency = as.numeric(lapply(descriptives$AU, function(y){
    yy = which(colnames(b)==y)
    return(sum(b[,yy])/nrow(b))
  }))
})

###create summary of mean expected sum and frequency for each AU
descriptives$expected.frequency = round(rowMeans(rand.frequency),3)

#create z-value, by testing how many standard deviations the observed frequency differs from the expected
descriptives$frequency.z = as.numeric(lapply(1:nrow(rand.frequency),function(z){
  m=mean(rand.frequency[z,])
  stan = sd(rand.frequency[z,])
  xx=round((descriptives$observed.frequency[z] - m) / stan, 2)
  return(xx)
}))

#create p-value, by testing for each AU how many random distributions exist in which the AU appears more than observed; if p<0.05, then the observed distribution for that AU is significantly higher than expected at random
descriptives$frequency.p = as.numeric(lapply(1:nrow(rand.frequency),function(z){
  xx=min(mean(rand.frequency[z,]>=descriptives$observed.frequency[z], na.rm=T), mean(rand.frequency[z,]<=descriptives$observed.frequency[z], na.rm=T))
  return(xx)
}))

descriptives$sign = ' '
descriptives$sign[descriptives$frequency.p<=0.025]='*'
descriptives=descriptives[order(descriptives$AU),]#order the whole thing by p-value to make it obvious which AU are significantly more likely than expected

descriptives.poo=descriptives


######## prepare table for extraction

write.csv(descriptives.weak.nonguilt, 'Comparison Weak Non-guilt.csv')
write.csv(descriptives.strong.nonguilt, 'Comparison Strong Non-guilt.csv')
write.csv(descriptives.guilt.nonguilt, 'Comparison Guilt Non-guilt.csv')
write.csv(descriptives.strong.weak, 'Comparison Strong Weak.csv')
write.csv(descriptives.poo, 'Comparison European Asian.csv')


save.image('C:/Users/alexander/Desktop/guilt_data.RData')


######################################## Perception

# set correct working directory
#load packages
library(readxl)

#load pinpoint datasets
control.frame.pin=data.frame(read_xlsx('Control condition_frame-by-frame_selected AUs_pinpoints.xlsx'))
guilt.frame.pin=data.frame(read_xlsx('Guilt condition_frame-by-frame_selected AUs_pinpoints.xlsx'))

control.frame.pin = control.frame.pin[,1:which(colnames(control.frame.pin)=='FaceTouch')]
guilt.frame.pin = guilt.frame.pin[,1:which(colnames(guilt.frame.pin)=='NeckTouch')]

### clean frames
control.frame.pin$condition='control'
guilt.frame.pin$condition='guilt'

#guilt frame is ordered incorrectly, so need to transform the 'Frame' column and remove the word frame, then order it
guilt.frame.pin = guilt.frame.pin[order(guilt.frame.pin$Subject, guilt.frame.pin$Time_Original),]
control.frame.pin = control.frame.pin[order(control.frame.pin$Subject, control.frame.pin$Time_Original),]

#rename some columns that have different names
colnames(control.frame.pin)[which(colnames(control.frame.pin)=='AU23.24')]='AU24'
colnames(guilt.frame.pin)[which(colnames(guilt.frame.pin)=='AU23.24')]='AU24'
colnames(control.frame.pin)[which(colnames(control.frame.pin)=='AU10_11')]='AU10'
colnames(guilt.frame.pin)[which(colnames(guilt.frame.pin)=='AU10_11')]='AU10'
colnames(guilt.frame.pin)[which(colnames(guilt.frame.pin)=='CultureVideo')]='CultureGp'
colnames(guilt.frame.pin)[which(colnames(guilt.frame.pin)=='GuiltS1')]='Guilt2'
guilt.frame.pin$OutOfView=0
control.frame.pin$OutOfView=0

control.frame.pin$JudgedGuilt = NULL
guilt.frame.pin$JudgedGuilt = NULL
guilt.frame.pin$Time_Adjusted...3 = NULL

#combine different datasets into one
full.frame.pin=rbind(control.frame.pin, guilt.frame.pin)
full.frame.pin = full.frame.pin[order(full.frame.pin$Subject, full.frame.pin$Time_Original),]
full.frame.pin$Guilt2=NULL
full.frame.pin$Guilt_after_induction=NA
full.frame.pin$Guilt_before_induction=NA
full.frame.pin$Guilt_difference_after_before=NA


#create one frame with all of the AU information, and a second one with all the accompanying information
pin.info=full.frame.pin[,colnames(full.frame.pin)%in%c('Subject', 'Time_Original', 'CultureGp', 'Guilt_after_induction', 'Guilt_before_induction', 'Guilt_difference_after_before', 'condition', 'OutOfView')]
pin.au=full.frame.pin[,!colnames(full.frame.pin)%in%c('Subject', 'Time_Original', 'CultureGp', 'Guilt_after_induction', 'Guilt_before_induction', 'Guilt_difference_after_before', 'condition', 'OutOfView')]

#add column to info file that includes number of AU per frame
pin.info$combination.size=rowSums(pin.au)
pin.info$pinpoint='pinpoint'
full.info$pinpoint='overall'
pin.info$guilt.change=NA
pin.info$CultureGp[pin.info$CultureGp=='1']='European'
pin.info$CultureGp[pin.info$CultureGp=='2']='Asian'

colnames(pin.au)=gsub(colnames(pin.au), pattern = 'AU', replacement = '', fixed = T)


##### combine the full dataset (from above) and the pinpoint dataset. Remove 'empty' frames with no AUs because they would clearly not be used as pinpoint
perceived.guilt.file=data.frame(read_xlsx('SummaryData_Study1&2.xlsx'))

comb.au=full.au[full.info$Subject%in%perceived.guilt.file$Subject,] # select only videos of individuals who were actually rated
comb.info=full.info[full.info$Subject%in%perceived.guilt.file$Subject,]
comb.au = rbind(comb.au, pin.au)
comb.info = rbind(comb.info, pin.info)
comb.au=comb.au[comb.info$combination.size>0,]
comb.info=comb.info[comb.info$combination.size>0,]


#identify frames in the full dataset that part of the pinpoint set and remove them from the overall dataset, so that they are different sets
remo=lapply(1:nrow(comb.info), function(i){
  remo=0
  xx=pin.info[pin.info$Subject==comb.info$Subject[i],]
  if(comb.info$pinpoint[i]=='overall'){
    d.set=which(xx$Time_Original >= comb.info$Time_Original[i]-40 & 
                  xx$Time_Original <= comb.info$Time_Original[i]+40)
    if(length(d.set)>0){
      remo=1
    }
  }
  return(remo)
})

remo=unlist(remo)

comb.info=comb.info[remo==0,]
comb.au=comb.au[remo==0,]

comb.au[comb.au==2]=1


######### First analysis: Pinpoint guilt vs pinpoint non-guilt
#### Definition of random here: Make a random subset of the guilt dataset, 1000 times, controlling for
#how many datapoints are taken from each PoO, to ascertain that differences in AU distribution are not purely due to one condition having more data from one PoO group
# then, test whether the frequency of AUs we observed in the pinpointed frames could have been because they have been sampled from the same underlying distribution as the non-guilt dataset

#first step: select conditions
test.data=as.matrix(comb.au[comb.info$condition=='guilt' & comb.info$pinpoint=='pinpoint',])
test.info=comb.info[comb.info$condition=='guilt' & comb.info$pinpoint=='pinpoint',]

control.data=as.matrix(comb.au[comb.info$condition=='control' & comb.info$pinpoint=='pinpoint',])
control.info=comb.info[comb.info$condition=='control' & comb.info$pinpoint=='pinpoint',]

###create description of the test dataset: With which frequency does each AU appear?
descriptives=data.frame(AU = sort(as.character(colnames(test.data))))
descriptives$AU=as.character(descriptives$AU)

descriptives$observed.frequency = as.numeric(lapply(descriptives$AU, function(y){ # frequency of occurrance for each AU
  yy = which(colnames(test.data)==y)
  return(sum(test.data[,yy])/nrow(test.data))
}))

descriptives$observed.frequency = round(descriptives$observed.frequency, 3)

### next, we have to create 1000 datasets by randomly selecting frames from the control dataset, controlling for the likelihood of each PoO to occur in the test frame

poo.ratio=length(unique(test.info$Subject[test.info$CultureGp=='European']))/length(unique(test.info$Subject[test.info$CultureGp=='Asian'])) # this gives us the ratio of Asian to European participants in the test frame

random.sets=lapply(1:1000, function(x){
  xx.data=control.data
  random.european=sort(unique(sample(unique(control.info$Subject[control.info$CultureGp=='European']), replace = T))) # select a random number of Asian participants
  random.asian=sort(unique(sample(unique(control.info$Subject[control.info$CultureGp=='Asian']), replace = F, size = round(length(random.european) * poo.ratio, 0)))) # randomly select European participants, select the correct number of frames to keep the ratio equal
  
  xx.data=xx.data[control.info$Subject%in%c(random.asian, random.european),] # select only the selected frames
  return(xx.data)
})

rand.frequency = sapply(random.sets, function(b) {
  exp.frequency = as.numeric(lapply(descriptives$AU, function(y){
    yy = which(colnames(b)==y)
    return(sum(b[,yy])/nrow(b))
  }))
})

###create summary of mean expected sum and frequency for each AU
descriptives$expected.frequency = round(rowMeans(rand.frequency),3)

#create z-value, by testing how many standard deviations the observed frequency differs from the expected
descriptives$frequency.z = as.numeric(lapply(1:nrow(rand.frequency),function(z){
  m=mean(rand.frequency[z,])
  stan = sd(rand.frequency[z,])
  xx=round((descriptives$observed.frequency[z] - m) / stan, 2)
  return(xx)
}))

#create p-value, by testing for each AU how many random distributions exist in which the AU appears more than observed; if p<0.05, then the observed distribution for that AU is significantly higher than expected at random
descriptives$frequency.p = as.numeric(lapply(1:nrow(rand.frequency),function(z){
  xx=min(mean(rand.frequency[z,]>=descriptives$observed.frequency[z], na.rm=T), mean(rand.frequency[z,]<=descriptives$observed.frequency[z], na.rm=T))
  return(xx)
}))

descriptives$sign = ' '
descriptives$sign[descriptives$frequency.p<=0.025]='*'
descriptives=descriptives[order(descriptives$AU),]#order the whole thing by p-value to make it obvious which AU are significantly more likely than expected

descriptives.pinpoints=descriptives


######### Second analysis: Pinpoint vs overall non-guilt
#### Definition of random here: Make a random subset of the non-guilt dataset, 1000 times, controlling for
#how many datapoints are taken from each PoO, to ascertain that differences in AU distribution are not purely due to one condition having more data from one PoO group
# then, test whether the frequency of AUs we observed in the pinpointed frames could have been because they have been sampled from the same underlying distribution as the non-guilt dataset

#first step: select conditions
test.data=as.matrix(comb.au[comb.info$condition=='control' & comb.info$pinpoint=='pinpoint',])
test.info=comb.info[comb.info$condition=='control' & comb.info$pinpoint=='pinpoint',]

control.data=as.matrix(comb.au[comb.info$condition=='control' & comb.info$pinpoint=='overall',])
control.info=comb.info[comb.info$condition=='control' & comb.info$pinpoint=='overall',]

###create description of the test dataset: With which frequency does each AU appear?
descriptives=data.frame(AU = sort(as.character(colnames(test.data))))
descriptives$AU=as.character(descriptives$AU)

descriptives$observed.frequency = as.numeric(lapply(descriptives$AU, function(y){ # frequency of occurrance for each AU
  yy = which(colnames(test.data)==y)
  return(sum(test.data[,yy])/nrow(test.data))
}))

descriptives$observed.frequency = round(descriptives$observed.frequency, 3)

### next, we have to create 1000 datasets by randomly selecting frames from the control dataset, controlling for the likelihood of each PoO to occur in the test frame

poo.ratio=1 # this gives us the ratio of Asian to European participants in the test frame

random.sets=lapply(1:1000, function(x){
  xx.data=control.data
  random.european=sort(unique(sample(unique(control.info$Subject[control.info$CultureGp=='European']), replace = T))) # select a random number of Asian participants
  random.asian=sort(unique(sample(unique(control.info$Subject[control.info$CultureGp=='Asian']), replace = F, size = round(length(random.european) * poo.ratio, 0)))) # randomly select European participants, select the correct number of frames to keep the ratio equal
  
  xx.data=xx.data[control.info$Subject%in%c(random.asian, random.european),] # select only the selected frames
  return(xx.data)
})

rand.frequency = sapply(random.sets, function(b) {
  exp.frequency = as.numeric(lapply(descriptives$AU, function(y){
    yy = which(colnames(b)==y)
    return(sum(b[,yy])/nrow(b))
  }))
})

###create summary of mean expected sum and frequency for each AU
descriptives$expected.frequency = round(rowMeans(rand.frequency),3)

#create z-value, by testing how many standard deviations the observed frequency differs from the expected
descriptives$frequency.z = as.numeric(lapply(1:nrow(rand.frequency),function(z){
  m=mean(rand.frequency[z,])
  stan = sd(rand.frequency[z,])
  xx=round((descriptives$observed.frequency[z] - m) / stan, 2)
  return(xx)
}))

#create p-value, by testing for each AU how many random distributions exist in which the AU appears more than observed; if p<0.05, then the observed distribution for that AU is significantly higher than expected at random
descriptives$frequency.p = as.numeric(lapply(1:nrow(rand.frequency),function(z){
  xx=min(mean(rand.frequency[z,]>=descriptives$observed.frequency[z], na.rm=T), mean(rand.frequency[z,]<=descriptives$observed.frequency[z], na.rm=T))
  return(xx)
}))

descriptives$sign = ' '
descriptives$sign[descriptives$frequency.p<=0.025]='*'
descriptives=descriptives[order(descriptives$AU),]#order the whole thing by p-value to make it obvious which AU are significantly more likely than expected

descriptives.nonguilt.pinpoint=descriptives


######### Third analysis: Pinpoint guilt vs overall guilt
#### Definition of random here: Make a random subset of the guilt dataset, 1000 times, controlling for
#how many datapoints are taken from each PoO, to ascertain that differences in AU distribution are not purely due to one condition having more data from one PoO group
# then, test whether the frequency of AUs we observed in the pinpointed frames could have been because they have been sampled from the same underlying distribution as the non-guilt dataset

#first step: select conditions
test.data=as.matrix(comb.au[comb.info$condition=='guilt' & comb.info$pinpoint=='pinpoint',])
test.info=comb.info[comb.info$condition=='guilt' & comb.info$pinpoint=='pinpoint',]

control.data=as.matrix(comb.au[comb.info$condition=='guilt' & comb.info$pinpoint=='overall',])
control.info=comb.info[comb.info$condition=='guilt' & comb.info$pinpoint=='overall',]

###create description of the test dataset: With which frequency does each AU appear?
descriptives=data.frame(AU = sort(as.character(colnames(test.data))))
descriptives$AU=as.character(descriptives$AU)

descriptives$observed.frequency = as.numeric(lapply(descriptives$AU, function(y){ # frequency of occurrance for each AU
  yy = which(colnames(test.data)==y)
  return(sum(test.data[,yy])/nrow(test.data))
}))

descriptives$observed.frequency = round(descriptives$observed.frequency, 3)

### next, we have to create 1000 datasets by randomly selecting frames from the control dataset, controlling for the likelihood of each PoO to occur in the test frame

poo.ratio=length(unique(test.info$Subject[test.info$CultureGp=='European']))/length(unique(test.info$Subject[test.info$CultureGp=='Asian'])) # this gives us the ratio of Asian to European participants in the test frame

random.sets=lapply(1:1000, function(x){
  xx.data=control.data
  random.asian=sort(unique(sample(unique(control.info$Subject[control.info$CultureGp=='Asian']), replace = T))) # select a random number of Asian participants
  random.european=sort(unique(sample(unique(control.info$Subject[control.info$CultureGp=='European']), replace = F, size = round(length(random.asian) * poo.ratio, 0)))) # randomly select European participants, select the correct number of frames to keep the ratio equal
  
  xx.data=xx.data[control.info$Subject%in%c(random.asian, random.european),] # select only the selected frames
  return(xx.data)
})

rand.frequency = sapply(random.sets, function(b) {
  exp.frequency = as.numeric(lapply(descriptives$AU, function(y){
    yy = which(colnames(b)==y)
    return(sum(b[,yy])/nrow(b))
  }))
})

###create summary of mean expected sum and frequency for each AU
descriptives$expected.frequency = round(rowMeans(rand.frequency),3)

#create z-value, by testing how many standard deviations the observed frequency differs from the expected
descriptives$frequency.z = as.numeric(lapply(1:nrow(rand.frequency),function(z){
  m=mean(rand.frequency[z,])
  stan = sd(rand.frequency[z,])
  xx=round((descriptives$observed.frequency[z] - m) / stan, 2)
  return(xx)
}))

#create p-value, by testing for each AU how many random distributions exist in which the AU appears more than observed; if p<0.05, then the observed distribution for that AU is significantly higher than expected at random
descriptives$frequency.p = as.numeric(lapply(1:nrow(rand.frequency),function(z){
  xx=min(mean(rand.frequency[z,]>=descriptives$observed.frequency[z], na.rm=T), mean(rand.frequency[z,]<=descriptives$observed.frequency[z], na.rm=T))
  return(xx)
}))

descriptives$sign = ' '
descriptives$sign[descriptives$frequency.p<=0.025]='*'
descriptives=descriptives[order(descriptives$AU),]#order the whole thing by p-value to make it obvious which AU are significantly more likely than expected

descriptives.guilt.pinpoint=descriptives


write.csv(descriptives.guilt.pinpoint, 'Comparison Guilt Pinpoint.csv')
write.csv(descriptives.nonguilt.pinpoint, 'Comparison Nonguilt Pinpoint.csv')
write.csv(descriptives.pinpoints, 'Comparison Pinpoints.csv')


save.image('C:/Users/alexander/Desktop/guilt_data.RData')


######################## Perceived Guilt
######## sample size?
#### perceived guilt ~ number of target AUs, AU4+5+10+20+Selftouch, Culture, self-reported guilt change, condition

perceived.guilt.file=data.frame(read_xlsx('SummaryData_Study1&2.xlsx'))

#### for each video, determine variables
perceived.guilt.data = perceived.guilt.file[,c('Subject', 'Condition', 'JudgedGuilt')]
perceived.guilt.data$guilt.change=0
perceived.guilt.data$guilt.after=0
perceived.guilt.data$CultureGp=''
perceived.guilt.data$AU4=0
perceived.guilt.data$AU5=0
perceived.guilt.data$AU10=0
perceived.guilt.data$AU20=0
perceived.guilt.data$SelfTouch=0
perceived.guilt.data$sum.aus=0
perceived.guilt.data$sum.combi=0

for(i in 1:nrow(perceived.guilt.data)){
  xx.au=full.au[full.info$Subject==perceived.guilt.data$Subject[i],]
  xx.info=full.info[full.info$Subject==perceived.guilt.data$Subject[i],]
  xx.target=xx.au[,c('4', '10', '20', 'NeckTouch')]
  
  perceived.guilt.data$guilt.change[i] = unique(xx.info$guilt.change)
  perceived.guilt.data$guilt.after[i] = unique(xx.info$Guilt_after_induction)
  perceived.guilt.data$CultureGP[i] = unique(xx.info$CultureGp)
  perceived.guilt.data$AU4[i] = sum(xx.au[,'4'])/nrow(xx.au[rowSums(xx.au)!=0,])
  perceived.guilt.data$AU5[i] = sum(xx.au[,'5'])/nrow(xx.au[rowSums(xx.au)!=0,])
  perceived.guilt.data$AU10[i] = sum(xx.au[,'10'])/nrow(xx.au[rowSums(xx.au)!=0,])
  perceived.guilt.data$AU20[i] = sum(xx.au[,'20'])/nrow(xx.au[rowSums(xx.au)!=0,])
  perceived.guilt.data$SelfTouch[i] = sum(xx.au[,'NeckTouch'])/nrow(xx.au[rowSums(xx.au)!=0,])
  perceived.guilt.data$sum.aus[i] = sum(colSums(xx.target)>0)
}

#turn variables into correct format
perceived.guilt.data[is.na(perceived.guilt.data)]=0
perceived.guilt.data$AU4 = as.vector(scale(perceived.guilt.data$AU4))
perceived.guilt.data$AU5 = as.vector(scale(perceived.guilt.data$AU5))
perceived.guilt.data$AU10 = as.vector(scale(perceived.guilt.data$AU10))
perceived.guilt.data$AU20 = as.vector(scale(perceived.guilt.data$AU20))
perceived.guilt.data$SelfTouch = as.vector(scale(perceived.guilt.data$SelfTouch))
perceived.guilt.data$sum.aus=as.vector(scale(perceived.guilt.data$sum.aus))
perceived.guilt.data$Condition = as.factor(perceived.guilt.data$Condition)
perceived.guilt.data$CultureGP = as.factor(perceived.guilt.data$CultureGP)
perceived.guilt.data$guilt.change = as.factor(perceived.guilt.data$guilt.change)


library(car)
library(MuMIn)

#full model
judged.results=lm(data = perceived.guilt.data, JudgedGuilt ~ AU4 + AU10 + AU20 + SelfTouch + sum.aus + Condition + CultureGP + guilt.change)

#null model
null.results=lm(data = perceived.guilt.data, JudgedGuilt ~ Condition + CultureGP + guilt.change)

#full null model comparison
anova(null.results, judged.results)

# Variance Inflation Factor (testing for multicollinearity)
vif(judged.results)

# determine impact of each variable using drop1
jr.drop1=drop1(judged.results, test = 'Chisq')

#Effect size
jr.r2 = r.squaredGLMM(judged.results)
